# Supplementary material for: Truffle Microbiome Is Driven by Fruit Body Compartmentalization Rather than Soils Conditioned by Different Host Trees
Source: mSphere. 2021 Aug 11;6(4):e00039-21. doi: 10.1128/mSphere.00039-21 (PMC8386477; doi:10.1128/mSphere.00039-21)
Supplement: TABLE S1 [file msphere.00039-21-st001.xls]

## Sheet: A Bacterial OTUs 
Supplementary Table 1. Supplemmentary OTU data sets and representative sequences. # Constructed from biom file
#OTU ID	Pa.BS1	Pa.SP1	Pa.P1	Pa.G1	Pa.BS2	Pa.SP2	Pa.P2	Pa.G2	Pa.BS3	Pa.SP3	Pa.P3	Pa.G3	Py.BS1	Py.SP1	Py.P1	Py.G1	Py.BS2	Py.SP2	Py.P2	Py.G2	Py.BS3	Py.SP3	Py.P3	Py.G3	Qf.BS1	Qf.SP1	Qf.P1	Qf.G1	Qf.BS2	Qf.SP2	Qf.P2	Qf.G2	Qf.BS3	Qf.SP3	Qf.P3	Qf.G3	taxonomy
otu84817	1	33	15	0	0	86	2654	320	0	2	4	2	1	4	6	48	0	70	10785	21241	46	64	8705	20	2	33	675	324	1	62	117	97	0	13	151	3235	k__Bacteria; p__Bacteroidetes; c__Bacteroidia; o__Sphingobacteriales; f__Sphingobacteriaceae; g__Pedobacter; s__unidentified
otu32236	0	226	818	43	2	773	1604	112	3	160	13	22	3	11	1024	434	8	7946	7748	143	2440	1801	2133	816	3	123	2672	428	1	261	1427	1215	3	1771	4288	2253	k__Bacteria; p__Proteobacteria; c__Alphaproteobacteria; o__Rhizobiales; f__Rhizobiaceae; g__Mesorhizobium; s__Mesorhizobium_thiogangeticum
otu20425	23	14	601	10165	35	96	526	321	58	117	285	1142	75	121	540	1609	55	98	2417	1920	97	62	898	5734	59	96	463	5664	74	157	943	3158	41	31	512	830	k__Bacteria; p__Proteobacteria; c__Alphaproteobacteria; o__Rhizobiales; f__Xanthobacteraceae; g__Bradyrhizobium; s__unidentified
otu97703	31	2	727	3681	33	12	212	5318	36	14	210	3515	9	18	704	1541	32	32	4342	3373	44	34	285	2080	36	11	480	7287	34	24	372	1151	41	11	1369	741	k__Bacteria; p__Proteobacteria; c__Gammaproteobacteria; o__Betaproteobacteriales; f__Burkholderiaceae; g__Cupriavidus; s__unidentified
otu19341	33	76	867	3684	19	26	244	3408	8	24	145	5281	16	32	2784	3984	6	24	137	296	30	24	54	223	15	4	10	193	3	3	23	81	0	1	43	10	k__Bacteria; p__Proteobacteria; c__Gammaproteobacteria; o__Pseudomonadales; f__Moraxellaceae; g__Acinetobacter; s__uncultured_bacterium
otu87962	16	236	595	95	25	540	1319	3990	24	208	2160	321	14	50	712	438	22	692	2410	207	281	196	471	62	20	32	37	18	7	67	16	35	39	140	656	1771	k__Bacteria; p__Proteobacteria; c__Alphaproteobacteria; o__Rhizobiales; f__Rhizobiaceae; g__Ensifer; s__Sinorhizobium_sp._DAH2-10
otu88895	0	9	4	21	0	183	375	50	2	140	796	191	4	9	297	1780	0	409	1062	33	240	149	398	22	2	49	1849	243	0	98	1260	1209	2	365	3432	598	k__Bacteria; p__Proteobacteria; c__Alphaproteobacteria; o__Rhizobiales; f__Rhizobiaceae; g__Allorhizobium-Neorhizobium-Pararhizobium-Rhizobium; s__unidentified
otu53636	27	25	747	2819	41	14	222	4204	23	12	263	4145	16	18	888	1620	0	0	0	0	36	41	2	0	0	1	5	2	1	0	0	0	1	0	34	2	k__Bacteria; p__Proteobacteria; c__Gammaproteobacteria; o__Pseudomonadales; f__Pseudomonadaceae; g__Pseudomonas; s__Pseudomonas_sp._DQ-01
otu57381	0	713	531	13	1	106	3	1	1	8	1	5	27	89	68	29	0	239	160	220	443	529	173	65	0	0	36	111	0	3	2	19	118	6866	1276	2840	k__Bacteria; p__Firmicutes; c__Bacilli; o__Lactobacillales; f__Carnobacteriaceae; g__Carnobacterium; s__unidentified
otu13774	8	2	0	1	10	9	7	7	12	20	1	16	18	26	6	0	21	25	4732	9030	47	14	4	3	6	14	1	1	8	25	14	2	10	11	30	3	k__Bacteria; p__Proteobacteria; c__Alphaproteobacteria; o__Rhizobiales; f__Xanthobacteraceae; g__Bradyrhizobium; s__Bradyrhizobium_sp._T92
otu22228	0	65	998	33	0	42	265	43	1	27	344	48	2	8	434	190	1	59	2172	80	55	71	1272	849	0	29	2485	218	0	24	733	725	0	25	1526	255	k__Bacteria; p__Proteobacteria; c__Alphaproteobacteria; o__Acetobacterales; f__Acetobacteraceae; g__Roseomonas; s__metagenome
otu61773	0	50	102	84	6	77	61	173	3	37	1511	219	8	26	387	2051	2	97	221	62	154	122	204	192	12	6	483	346	1	28	47	97	4	75	1661	1848	k__Bacteria; p__Proteobacteria; c__Alphaproteobacteria; o__Rhizobiales; f__Rhizobiaceae; g__Allorhizobium-Neorhizobium-Pararhizobium-Rhizobium; s__Agrobacterium_radiobacter
otu729	20	9	132	927	29	227	135	1330	11	15	47	871	7	15	75	346	70	151	1104	904	58	103	238	756	85	26	164	875	11	28	234	362	29	4	457	412	k__Bacteria; p__Proteobacteria; c__Alphaproteobacteria; o__Rhizobiales; f__Rhizobiaceae; g__Ochrobactrum; s__Ochrobactrum_sp._MVSV6
otu86878	1	117	1443	12	1	113	902	13	2	106	624	40	1	5	633	54	0	281	1063	18	177	106	175	23	0	4	631	30	0	8	90	50	1	53	1189	921	k__Bacteria; p__Actinobacteria; c__Actinobacteria; o__Micrococcales; f__Microbacteriaceae; g__Agromyces; s__unidentified
otu61272	3	562	1109	35	0	166	34	52	1	41	150	41	4	16	178	250	0	80	211	73	350	302	689	270	0	94	1497	127	1	205	369	244	1	17	116	343	k__Bacteria; p__Proteobacteria; c__Alphaproteobacteria; o__Rhizobiales; f__Rhizobiaceae; g__Allorhizobium-Neorhizobium-Pararhizobium-Rhizobium; s__unidentified
otu37035	0	70	3136	11	0	1	0	0	5	11	7	26	2	4	89	1812	0	6	0	4	109	94	190	1	3	16	668	18	1	38	11	78	1	1	5	10	k__Bacteria; p__Proteobacteria; c__Gammaproteobacteria; o__Betaproteobacteriales; f__Burkholderiaceae; g__Pseudorhodoferax; s__uncultured_bacterium
otu52124	8	14	283	1125	25	4	91	1708	10	6	134	1629	6	12	324	787	0	0	0	0	9	23	5	0	0	0	6	0	0	2	0	0	0	0	32	0	k__Bacteria; p__Proteobacteria; c__Gammaproteobacteria; o__Pseudomonadales; f__Pseudomonadaceae; g__Pseudomonas; s__Pseudomonas_putida
otu26168	0	20	0	0	1	12	15	5	3	4	0	0	0	2	0	0	4	3	80	0	4	5	332	4928	92	5	18	9	32	4	13	16	13	0	1	0	k__Bacteria; p__Proteobacteria; c__Gammaproteobacteria; o__Betaproteobacteriales; f__Burkholderiaceae; g__Polaromonas; s__unidentified
otu85614	2	166	248	236	8	128	281	36	11	50	185	58	8	11	288	152	4	236	526	78	254	212	433	133	2	11	143	30	5	29	25	48	3	49	419	424	k__Bacteria; p__Proteobacteria; c__Alphaproteobacteria; o__Rhizobiales; f__Beijerinckiaceae; g__Bosea; s__unidentified
otu74732	0	42	26	0	1	1087	142	10	0	2	0	3	9	19	4	17	0	0	2	1	81	206	86	27	0	0	0	3	0	0	0	0	0	5	30	3084	k__Bacteria; p__Bacteroidetes; c__Bacteroidia; o__Sphingobacteriales; f__Sphingobacteriaceae; g__Sphingobacterium; s__unidentified
otu59309	4	137	577	8	4	60	28	26	9	90	294	32	4	11	359	173	5	231	600	49	164	140	217	36	9	4	135	18	7	14	42	102	2	71	160	544	k__Bacteria; p__Actinobacteria; c__Actinobacteria; o__Micrococcales; f__Microbacteriaceae; g__Microbacterium; s__unidentified
otu48525	2	241	121	14	5	37	274	60	1	15	84	4	6	68	104	402	1	136	587	65	4	13	9	9	1	75	465	28	0	188	58	129	0	27	58	1023	k__Bacteria; p__Proteobacteria; c__Gammaproteobacteria; o__Betaproteobacteriales; f__Burkholderiaceae; g__Variovorax; s__unidentified
otu41848	2	701	498	36	0	1	0	7	0	0	0	5	0	0	1	3	0	1	2	2	0	1	0	14	0	0	60	95	0	2	9	10	33	847	1223	319	k__Bacteria; p__Firmicutes; c__Bacilli; o__Bacillales; f__Listeriaceae; g__Brochothrix; s__Brochothrix_thermosphacta
otu51737	0	4	0	0	0	2	3	0	1	16	0	2	1	4	3474	23	1	33	28	0	8	5	0	0	1	6	2	0	1	7	0	0	3	2	12	0	k__Bacteria; p__Bacteroidetes; c__Bacteroidia; o__Cytophagales; f__Microscillaceae; g__Chryseolinea; s__uncultured_bacterium
otu71889	0	1	8	2	0	36	5	7	1	2	2	5	3	3	3	11	0	1	1	5	24	27	1	8	1	0	0	0	0	4	543	2	0	6	0	2862	k__Bacteria; p__Proteobacteria; c__Alphaproteobacteria; o__Rhizobiales; f__Rhizobiaceae; g__Ochrobactrum; s__uncultured_Ochrobactrum_sp.
otu91434	0	2	193	0	0	19	294	2	2	2	9	2	1	6	27	4	0	59	2618	6	12	15	51	0	1	4	14	0	0	1	2	0	5	1	14	0	k__Bacteria; p__Bacteroidetes; c__Bacteroidia; o__Cytophagales; f__Microscillaceae; g__unidentified; s__unidentified
otu2471	0	9	0	3	1	54	79	32	1	4	0	8	1	0	281	83	0	59	164	3	49	39	181	139	2	18	657	84	7	59	337	272	4	18	152	180	k__Bacteria; p__Proteobacteria; c__Alphaproteobacteria; o__Rhizobiales; f__Beijerinckiaceae; g__Bosea; s__uncultured_bacterium
otu73656	9	9	56	202	12	41	103	16	30	99	13	12	45	73	39	42	18	85	378	522	63	50	93	316	12	44	64	37	8	59	44	37	6	25	70	57	k__Bacteria; p__Proteobacteria; c__Alphaproteobacteria; o__Rhizobiales; f__Xanthobacteraceae; g__Bradyrhizobium; s__Bradyrhizobium_sp._DASA194
otu2396	3	6	0	0	7	1998	184	385	0	2	0	0	20	16	4	108	0	19	4	0	5	3	0	0	0	0	0	0	0	0	0	0	0	5	0	0	k__Bacteria; p__Proteobacteria; c__Gammaproteobacteria; o__Pseudomonadales; f__Pseudomonadaceae; g__Pseudomonas; s__uncultured_Pseudomonas_sp.
otu97039	113	841	64	5	179	72	48	3	10	27	7	2	106	110	11	22	49	132	3	4	296	502	22	1	24	12	1	0	9	20	5	0	52	1	6	1	k__Bacteria; p__Proteobacteria; c__Gammaproteobacteria; o__Pseudomonadales; f__Pseudomonadaceae; g__Pseudomonas; s__unidentified
otu27653	0	2	3	20	0	14	3	17	0	3	53	17	0	1	7	1	0	15	15	31	6	9	12	3	0	1	0	13	1	2	2329	13	0	4	0	124	k__Bacteria; p__Proteobacteria; c__Gammaproteobacteria; o__Xanthomonadales; f__Xanthomonadaceae; g__Stenotrophomonas; s__Stenotrophomonas_maltophilia
otu87533	0	12	38	0	0	6	20	10	1	9	30	9	0	4	113	102	0	12	15	1	56	99	101	3	0	56	959	54	0	103	194	513	1	5	122	18	k__Bacteria; p__Proteobacteria; c__Gammaproteobacteria; o__Xanthomonadales; f__Xanthomonadaceae; g__Pseudoxanthomonas; s__unidentified
otu37179	2	66	87	0	11	65	26	4	4	40	467	49	11	13	43	64	2	127	301	9	121	108	175	39	13	23	30	17	6	31	23	34	10	40	152	248	k__Bacteria; p__Proteobacteria; c__Alphaproteobacteria; o__Rhodobacterales; f__Rhodobacteraceae; g__uncultured; s__uncultured_bacterium
otu11202	4	79	40	4	3	255	314	39	3	44	353	9	28	99	423	281	1	86	7	2	25	20	50	0	10	18	43	2	8	35	18	0	11	1	129	7	k__Bacteria; p__Proteobacteria; c__Gammaproteobacteria; o__Pseudomonadales; f__Pseudomonadaceae; g__Pseudomonas; s__Lytechinus_variegatus_(green_sea_urchin)
otu60153	1	96	172	12	0	178	26	354	1	49	130	9	8	6	18	89	0	159	202	46	9	15	12	3	0	1	2	0	0	7	0	0	1	29	64	745	k__Bacteria; p__Proteobacteria; c__Gammaproteobacteria; o__Xanthomonadales; f__Xanthomonadaceae; g__Stenotrophomonas; s__Pseudomonas_helmanticensis
otu59469	0	0	1	5	0	0	0	9	0	0	0	1	0	0	0	0	18	46	147	1220	17	20	67	169	74	4	12	367	1	7	123	90	3	0	11	9	k__Bacteria; p__Proteobacteria; c__Gammaproteobacteria; o__Pseudomonadales; f__Moraxellaceae; g__Acinetobacter; s__uncultured_bacterium
otu54799	2	43	17	1	12	82	41	5	2	45	8	17	10	14	38	69	14	85	120	3	93	62	32	14	10	217	305	37	11	331	257	70	14	49	222	67	k__Bacteria; p__Proteobacteria; c__Alphaproteobacteria; o__Rhizobiales; f__Rhizobiaceae; g__Allorhizobium-Neorhizobium-Pararhizobium-Rhizobium; s__uncultured_bacterium
otu103489	0	0	1	9	0	0	0	17	0	0	0	10	0	0	2	4	0	2	0	28	1	2	4	4	0	0	0	11	0	3	2274	5	0	0	6	8	k__Bacteria; p__Proteobacteria; c__Gammaproteobacteria; o__Enterobacteriales; f__Enterobacteriaceae; g__Serratia; s__Serratia_sp.
otu95172	2	44	166	7	4	59	22	11	3	98	393	85	3	2	91	125	0	40	107	6	55	102	220	95	1	18	196	31	1	29	149	75	0	22	96	25	k__Bacteria; p__Proteobacteria; c__Alphaproteobacteria; o__Sphingomonadales; f__Sphingomonadaceae; g__Sphingopyxis; s__uncultured_Sphingomonas_sp.
otu52309	2	6	5	22	7	1	4	72	1	0	1	46	1	1	4	14	19	66	241	346	15	20	73	155	23	14	76	314	18	20	93	243	12	10	188	169	k__Bacteria; p__Proteobacteria; c__Gammaproteobacteria; o__Betaproteobacteriales; f__Burkholderiaceae; g__Pelomonas; s__uncultured_bacterium
otu97380	0	77	71	1	0	11	0	0	0	0	0	0	2	9	3	0	0	31	8	2	71	83	33	6	0	0	4	16	0	0	1	4	12	1054	246	511	k__Bacteria; p__Firmicutes; c__Bacilli; o__Lactobacillales; f__Carnobacteriaceae; g__Carnobacterium; s__unidentified
otu54367	0	15	30	13	0	35	21	22	0	9	496	32	2	5	503	89	2	170	60	44	43	42	13	8	0	1	161	3	0	2	226	1	0	5	44	149	k__Bacteria; p__Proteobacteria; c__Gammaproteobacteria; o__Betaproteobacteriales; f__Burkholderiaceae; g__Achromobacter; s__unidentified
otu96244	7	22	227	0	2	22	126	1	6	19	14	5	4	5	93	1	2	72	917	1	48	42	240	60	5	11	65	0	13	13	51	62	4	8	58	7	k__Bacteria; p__Acidobacteria; c__Subgroup_6; o__Unknown_Order; f__Unknown_Family; g__Vicinamibacter; s__unidentified
otu57315	6	77	129	4	5	58	53	12	13	96	29	17	5	24	221	5	19	348	167	16	94	61	77	27	8	29	42	11	8	30	35	33	9	25	232	204	k__Bacteria; p__Proteobacteria; c__Alphaproteobacteria; o__Rhizobiales; f__Rhizobiales_Incertae_Sedis; g__Nordella; s__uncultured_bacterium
otu91399	1	2	56	809	2	11	49	27	9	13	16	91	6	17	52	138	3	14	80	63	10	8	26	256	4	3	19	198	4	6	39	132	2	1	26	31	k__Bacteria; p__Proteobacteria; c__Alphaproteobacteria; o__Rhizobiales; f__Xanthobacteraceae; g__Bradyrhizobium; s__uncultured_Bradyrhizobium_sp.
otu57124	50	21	0	0	46	12	0	7	84	69	2	0	22	20	0	1	62	26	32	50	59	44	1	3	140	431	4	0	217	580	13	11	167	36	9	0	k__Bacteria; p__Proteobacteria; c__Deltaproteobacteria; o__Myxococcales; f__bacteriap25; g__uncultured_bacterium; s__uncultured_bacterium
otu1902	0	0	16	0	0	0	4	1520	2	1	65	0	0	0	9	9	0	0	432	2	3	5	10	0	1	0	86	4	0	1	19	1	0	0	4	0	k__Bacteria; p__Proteobacteria; c__Gammaproteobacteria; o__Betaproteobacteriales; f__Burkholderiaceae; g__unidentified; s__unidentified
otu53528	14	25	10	0	7	44	934	6	41	26	3	0	47	57	468	13	8	0	242	4	5	1	0	0	13	14	28	0	6	23	22	0	3	0	31	1	k__Bacteria; p__Actinobacteria; c__Actinobacteria; o__Micromonosporales; f__Micromonosporaceae; g__Dactylosporangium; s__Dactylosporangium_matsuzakiense
otu18709	1	0	38	148	2	0	16	794	2	1	30	535	0	3	332	126	0	2	0	0	0	1	0	0	0	0	0	3	0	0	0	0	0	0	0	0	k__Bacteria; p__Proteobacteria; c__Alphaproteobacteria; o__Sphingomonadales; f__Sphingomonadaceae; g__Sphingobium; s__unidentified
otu90942	13	0	43	264	13	2	36	350	10	19	26	280	1	5	42	137	4	27	153	133	9	14	24	47	12	4	8	58	3	4	19	132	6	1	64	50	k__Bacteria; p__Actinobacteria; c__Actinobacteria; o__Pseudonocardiales; f__Pseudonocardiaceae; g__Amycolatopsis; s__unidentified
otu79200	1	470	155	87	0	1	8	951	2	0	5	111	0	2	119	22	0	2	3	4	0	0	0	2	0	0	0	3	0	0	0	0	0	0	0	2	k__Bacteria; p__Proteobacteria; c__Gammaproteobacteria; o__Pseudomonadales; f__Pseudomonadaceae; g__Pseudomonas; s__Pseudomonas_sp._KVS86
otu40015	26	461	98	6	41	131	23	3	34	12	1	4	13	19	23	7	5	18	2	0	161	80	18	12	17	2	6	2	7	9	8	0	48	50	92	392	k__Bacteria; p__Actinobacteria; c__Actinobacteria; o__Corynebacteriales; f__Nocardiaceae; g__Rhodococcus; s__Rhodococcus_qingshengii
otu99212	9	0	24	155	0	1	15	337	4	3	13	452	1	4	40	147	3	4	102	101	1	1	6	76	2	1	22	157	0	1	15	38	1	0	42	36	k__Bacteria; p__Proteobacteria; c__Alphaproteobacteria; o__Sphingomonadales; f__Sphingomonadaceae; g__Sphingomonas; s__Sphingomonas_sp._F4
otu5901	0	1	22	0	1	2	15	0	1	2	1586	4	0	1	20	18	0	3	50	0	0	0	0	0	0	0	34	0	1	0	0	0	0	0	13	0	k__Bacteria; p__Bacteroidetes; c__Bacteroidia; o__Cytophagales; f__Microscillaceae; g__Ohtaekwangia; s__metagenome
otu39689	0	14	10	0	3	15	0	0	5	1	0	0	5	6	2	1	0	2	0	1	971	589	13	7	1	0	0	1	0	0	0	0	0	0	0	0	k__Bacteria; p__Proteobacteria; c__Alphaproteobacteria; o__Rhizobiales; f__Devosiaceae; g__Devosia; s__uncultured_bacterium
otu56815	0	23	33	1	4	29	585	7	1	9	9	8	5	3	118	9	2	24	472	13	21	19	47	2	0	2	45	0	0	2	40	19	4	5	26	36	k__Bacteria; p__Proteobacteria; c__Gammaproteobacteria; o__Betaproteobacteriales; f__Burkholderiaceae; g__Rhodoferax; s__metagenome
otu93528	3	0	36	597	2	6	41	23	5	9	15	63	4	14	43	90	2	2	64	56	2	1	29	176	0	3	10	157	2	2	24	94	1	2	12	26	k__Bacteria; p__Proteobacteria; c__Alphaproteobacteria; o__Rhizobiales; f__Xanthobacteraceae; g__Bradyrhizobium; s__unidentified
otu83113	3	0	17	331	2	5	20	18	2	8	7	38	5	6	17	63	4	7	107	97	4	7	49	216	3	2	19	228	4	5	42	131	4	2	22	53	k__Bacteria; p__Proteobacteria; c__Alphaproteobacteria; o__Rhizobiales; f__Xanthobacteraceae; g__Afipia; s__iron-reducing_bacterium_enrichment_culture_clone_FEA_2_G2
otu62834	0	6	45	0	0	12	11	5	4	27	86	4	2	7	258	526	2	4	4	1	19	15	78	8	2	8	26	0	0	5	8	15	3	5	96	223	k__Bacteria; p__Actinobacteria; c__Actinobacteria; o__Micrococcales; f__Microbacteriaceae; g__Leifsonia; s__unidentified
otu81189	1	50	96	8	0	39	40	14	5	21	184	19	14	12	43	167	1	28	104	23	24	31	183	6	7	2	86	14	2	10	9	3	0	15	19	215	k__Bacteria; p__Proteobacteria; c__Alphaproteobacteria; o__Rhizobiales; f__Xanthobacteraceae; g__Tardiphaga; s__unidentified
otu41386	405	14	0	0	372	0	0	0	50	7	0	0	79	61	1	0	248	2	0	7	23	1	0	1	19	2	0	0	13	6	0	0	171	0	0	0	k__Bacteria; p__Proteobacteria; c__Gammaproteobacteria; o__Betaproteobacteriales; f__Nitrosomonadaceae; g__MND1; s__uncultured_bacterium
otu62618	0	29	675	8	0	63	66	5	0	8	7	12	2	1	9	1	0	23	146	8	25	14	38	0	0	0	11	3	0	0	27	5	0	2	145	80	k__Bacteria; p__Proteobacteria; c__Alphaproteobacteria; o__Rhizobiales; f__Devosiaceae; g__Devosia; s__unidentified
otu62584	7	6	3	4	13	17	17	10	5	21	934	39	1	13	31	126	6	7	26	1	24	24	16	5	1	1	8	0	1	1	0	0	9	1	21	6	k__Bacteria; p__Proteobacteria; c__Gammaproteobacteria; o__Betaproteobacteriales; f__Burkholderiaceae; g__Variovorax; s__Variovorax_sp._Po17e
otu7337	0	0	0	0	0	0	3	0	2	1	0	0	0	0	5	1	0	0	0	0	1	0	0	0	3	9	1330	13	0	11	0	3	0	0	10	0	k__Bacteria; p__Proteobacteria; c__Gammaproteobacteria; o__Pseudomonadales; f__Pseudomonadaceae; g__Pseudomonas; s__Pseudomonas_sp.
otu101962	94	67	10	0	237	188	71	15	8	59	18	2	34	52	14	40	131	141	10	2	33	21	0	1	4	8	0	0	7	32	2	0	76	0	14	0	k__Bacteria; p__Proteobacteria; c__Gammaproteobacteria; o__Pseudomonadales; f__Pseudomonadaceae; g__Pseudomonas; s__Pseudomonas_umsongensis
otu1908	2	21	17	3	2	49	228	2	26	13	316	11	5	12	39	97	8	26	23	1	74	32	31	4	4	2	168	2	0	3	48	86	1	8	11	13	k__Bacteria; p__Actinobacteria; c__Actinobacteria; o__Micrococcales; f__Microbacteriaceae; g__Galbitalea; s__unidentified
otu29928	3	18	30	78	5	50	27	122	3	17	19	109	2	14	20	57	12	24	136	59	38	35	43	52	35	7	162	58	15	10	30	44	3	2	16	24	k__Bacteria; p__Proteobacteria; c__Alphaproteobacteria; o__Sphingomonadales; f__Sphingomonadaceae; g__Sphingomonas; s__Sphingomonas_aquatilis
otu60160	1	0	27	47	1	4	6	84	3	1	7	139	1	1	40	49	0	0	125	204	6	0	9	148	0	3	9	268	1	1	32	83	2	1	21	21	k__Bacteria; p__Deinococcus-Thermus; c__Deinococci; o__Thermales; f__Thermaceae; g__Thermus; s__unidentified
otu52519	109	83	2	0	236	76	115	1	29	25	33	0	16	50	7	20	115	115	3	6	33	31	1	0	19	28	0	0	9	52	0	0	120	2	0	1	k__Bacteria; p__Proteobacteria; c__Gammaproteobacteria; o__Pseudomonadales; f__Pseudomonadaceae; g__Pseudomonas; s__Pseudomonas_kilonensis
otu95885	0	4	1	14	2	16	4	31	2	19	531	51	4	4	28	555	0	3	2	0	18	19	1	0	0	0	4	0	1	0	0	0	0	1	10	0	k__Bacteria; p__Proteobacteria; c__Gammaproteobacteria; o__Pseudomonadales; f__Pseudomonadaceae; g__Pseudomonas; s__Pseudomonas_putida
otu28919	2	60	15	1	9	74	3	0	51	14	27	0	36	38	254	48	1	10	0	5	300	100	15	2	3	0	0	0	0	1	2	0	4	12	0	224	k__Bacteria; p__Actinobacteria; c__Actinobacteria; o__Micrococcales; f__Cellulomonadaceae; g__Oerskovia; s__uncultured_bacterium
otu54047	0	0	7	74	1	0	3	282	1	4	7	329	0	0	50	74	8	6	80	70	11	15	11	69	0	2	15	86	0	3	20	27	5	0	30	21	k__Bacteria; p__Proteobacteria; c__Alphaproteobacteria; o__Caulobacterales; f__Caulobacteraceae; g__Brevundimonas; s__uncultured_alpha_proteobacterium
otu68980	1	0	33	123	2	0	5	180	2	0	12	130	0	1	22	52	2	1	100	69	1	1	23	93	1	0	22	282	1	1	13	58	2	0	51	18	k__Bacteria; p__Proteobacteria; c__Gammaproteobacteria; o__Betaproteobacteriales; f__Burkholderiaceae; g__Cupriavidus; s__unidentified
otu65895	0	55	335	2	0	23	3	1	0	14	93	9	0	2	17	35	0	21	652	5	3	2	10	0	0	0	0	0	0	1	0	0	0	0	6	1	k__Bacteria; p__Bacteroidetes; c__Bacteroidia; o__Cytophagales; f__Spirosomaceae; g__Dyadobacter; s__unidentified
otu72125	0	36	32	12	0	190	5	5	0	7	1	5	4	10	75	25	0	121	73	39	244	306	32	7	0	1	1	3	0	2	0	0	0	0	2	9	k__Bacteria; p__Proteobacteria; c__Gammaproteobacteria; o__Enterobacteriales; f__Enterobacteriaceae; g__Lelliottia; s__Enterobacter_sp._VTs-33
otu39235	7	20	3	0	6	98	27	9	21	30	9	1	6	9	16	493	40	52	69	3	47	34	26	4	3	14	50	12	6	19	10	16	23	24	15	24	k__Bacteria; p__Proteobacteria; c__Alphaproteobacteria; o__Rhizobiales; f__Rhizobiaceae; g__Allorhizobium-Neorhizobium-Pararhizobium-Rhizobium; s__unidentified
otu52100	63	10	0	0	68	13	2	2	211	25	0	0	65	69	1	3	61	11	20	12	24	6	0	0	142	78	0	0	158	106	1	27	60	6	0	0	k__Bacteria; p__Actinobacteria; c__MB-A2-108; o__uncultured_bacterium; f__uncultured_bacterium; g__uncultured_bacterium; s__uncultured_bacterium
otu101311	7	3	63	229	2	4	11	314	1	3	55	315	1	1	78	152	0	0	0	0	0	0	0	0	0	0	1	0	0	0	0	0	0	0	0	0	k__Bacteria; p__Proteobacteria; c__Gammaproteobacteria; o__Pseudomonadales; f__Pseudomonadaceae; g__Pseudomonas; s__Pseudomonas_sp._DQ-01
otu14210	1	0	24	108	2	1	8	162	1	1	1	108	2	1	21	38	1	0	170	85	1	3	8	66	1	0	15	273	3	0	16	34	0	0	58	22	k__Bacteria; p__Proteobacteria; c__Gammaproteobacteria; o__Betaproteobacteriales; f__Burkholderiaceae; g__Cupriavidus; s__unidentified
otu85971	2	2	43	651	5	6	29	23	6	10	19	70	10	9	29	110	1	1	17	7	1	0	7	34	0	0	2	42	1	2	9	36	0	1	1	7	k__Bacteria; p__Proteobacteria; c__Alphaproteobacteria; o__Rhizobiales; f__Xanthobacteraceae; g__Bradyrhizobium; s__unidentified
otu83435	339	3	0	0	218	0	2	2	175	0	0	0	71	106	0	3	140	2	0	3	24	0	0	0	19	0	0	0	30	1	0	4	48	0	0	0	k__Bacteria; p__Planctomycetes; c__OM190; o__uncultured_bacterium; f__uncultured_bacterium; g__uncultured_bacterium; s__uncultured_bacterium
otu83727	1	959	150	17	0	1	2	1	1	7	1	2	1	1	0	6	0	0	2	7	0	0	0	4	0	0	0	1	0	0	0	0	2	3	0	0	k__Bacteria; p__Actinobacteria; c__Actinobacteria; o__Micrococcales; f__Micrococcaceae; g__Paeniglutamicibacter; s__Arthrobacter_sp._M-08
otu19318	2	8	14	6	2	5	1	0	0	21	276	31	2	5	3	0	1	14	36	6	14	15	608	10	13	3	12	8	11	3	1	6	4	1	9	2	k__Bacteria; p__Proteobacteria; c__Alphaproteobacteria; o__Sphingomonadales; f__Sphingomonadaceae; g__Sphingomonas; s__uncultured_alpha_proteobacterium
otu58162	112	5	0	0	132	5	0	0	133	28	0	0	56	49	0	2	211	11	1	3	26	4	2	0	3	7	0	2	18	11	0	0	320	1	0	0	k__Bacteria; p__Proteobacteria; c__Gammaproteobacteria; o__Betaproteobacteriales; f__Nitrosomonadaceae; g__MND1; s__uncultured_bacterium
otu80977	0	0	12	225	1	2	14	8	2	1	7	37	2	2	7	29	1	5	69	81	5	7	35	171	2	3	11	181	2	2	46	112	2	2	10	30	k__Bacteria; p__Proteobacteria; c__Alphaproteobacteria; o__Rhizobiales; f__Xanthobacteraceae; g__Bradyrhizobium; s__unidentified
otu62225	0	0	22	92	1	1	6	120	1	0	3	72	0	0	14	35	1	2	154	89	1	1	11	71	1	0	17	289	1	0	12	35	1	1	41	24	k__Bacteria; p__Proteobacteria; c__Gammaproteobacteria; o__Betaproteobacteriales; f__Burkholderiaceae; g__Cupriavidus; s__unidentified
otu50829	0	2	2	1	0	68	132	1	0	16	85	0	0	1	45	69	0	62	105	2	49	17	23	0	0	2	110	1	1	5	36	134	0	74	51	22	k__Bacteria; p__Proteobacteria; c__Alphaproteobacteria; o__Rhizobiales; f__Rhizobiaceae; g__Allorhizobium-Neorhizobium-Pararhizobium-Rhizobium; s__unidentified
otu68369	2	9	21	25	3	9	3	58	3	4	91	131	1	5	16	249	5	19	144	32	17	12	16	26	4	11	29	44	3	12	30	11	2	0	44	14	k__Bacteria; p__Proteobacteria; c__Alphaproteobacteria; o__Caulobacterales; f__Caulobacteraceae; g__Caulobacter; s__unidentified
otu41641	80	21	2	0	73	19	1	0	164	48	0	0	82	66	2	0	90	25	5	10	61	16	0	3	81	46	1	2	48	54	0	0	69	4	2	4	k__Bacteria; p__Chloroflexi; c__KD4-96; o__uncultured_bacterium; f__uncultured_bacterium; g__uncultured_bacterium; s__uncultured_bacterium
otu89462	14	141	34	13	24	52	58	1	29	71	24	28	5	11	20	13	0	6	4	0	54	36	4	0	4	1	2	4	1	2	2	1	5	92	184	138	k__Bacteria; p__Actinobacteria; c__Actinobacteria; o__Corynebacteriales; f__Nocardiaceae; g__Rhodococcus; s__Rhodococcus_erythropolis
otu49873	0	0	0	0	0	0	0	0	1	3	1068	0	0	0	1	2	0	0	0	0	0	0	0	0	0	0	0	0	0	0	0	0	0	0	0	0	k__Bacteria; p__Bacteroidetes; c__Bacteroidia; o__Chitinophagales; f__Chitinophagaceae; g__Chitinophaga; s__unidentified
otu9754	0	1	4	0	0	5	434	0	1	3	14	0	1	0	18	5	0	2	418	2	0	1	0	0	1	4	7	0	2	0	3	0	0	0	133	5	k__Bacteria; p__Proteobacteria; c__Alphaproteobacteria; o__Dongiales; f__Dongiaceae; g__Dongia; s__uncultured_bacterium
otu36566	0	334	48	0	0	0	0	0	0	0	0	0	0	0	0	0	0	0	0	0	0	0	0	0	0	0	1	0	0	0	0	0	1	659	11	8	k__Bacteria; p__Firmicutes; c__Bacilli; o__Bacillales; f__Listeriaceae; g__Brochothrix; s__Brochothrix_thermosphacta
otu94085	0	2	27	42	1	19	71	4	1	14	60	5	1	4	60	144	0	11	114	32	11	9	27	19	0	4	35	13	0	10	17	269	0	4	7	17	k__Bacteria; p__Proteobacteria; c__Alphaproteobacteria; o__Rhizobiales; f__Xanthobacteraceae; g__Bradyrhizobium; s__uncultured_bacterium
otu58662	27	4	0	0	27	3	0	1	132	12	0	0	12	19	0	1	21	4	2	1	15	16	0	0	95	167	0	0	163	239	1	5	82	3	0	0	k__Bacteria; p__Rokubacteria; c__NC10; o__Rokubacteriales; f__uncultured_bacterium; g__uncultured_bacterium; s__uncultured_bacterium
otu103944	1	4	9	19	1	8	5	11	2	0	40	60	0	1	26	59	1	19	38	62	4	14	8	10	9	2	2	10	1	2	539	18	0	1	51	13	k__Bacteria; p__Proteobacteria; c__Gammaproteobacteria; o__Betaproteobacteriales; f__Burkholderiaceae; g__Delftia; s__bacterium_enrichment_culture_clone_heteroB90_4W
otu87388	1	0	21	134	3	0	14	151	1	0	2	123	0	0	13	46	4	12	94	28	0	7	20	67	2	7	14	120	1	5	26	34	3	0	38	42	k__Bacteria; p__Bacteroidetes; c__Bacteroidia; o__Chitinophagales; f__Chitinophagaceae; g__unidentified; s__unidentified
otu85395	0	0	3	40	3	1	13	89	0	2	3	71	0	1	8	29	14	41	120	82	6	11	27	68	11	2	19	108	5	10	40	100	8	0	38	48	k__Bacteria; p__Proteobacteria; c__Gammaproteobacteria; o__Betaproteobacteriales; f__Burkholderiaceae; g__Ralstonia; s__uncultured_Ralstonia_sp.
otu102345	0	25	139	3	0	39	21	7	1	2	24	17	1	2	13	60	0	34	16	9	88	72	27	16	0	8	93	24	0	3	14	2	0	5	46	200	k__Bacteria; p__Proteobacteria; c__Alphaproteobacteria; o__Rhizobiales; f__Beijerinckiaceae; g__Bosea; s__uncultured_bacterium
otu54070	1	12	2	0	5	26	9	42	8	26	29	0	18	20	7	0	6	116	399	1	13	7	10	13	6	4	5	2	4	10	2	1	5	10	166	5	k__Bacteria; p__Proteobacteria; c__Alphaproteobacteria; o__Rhizobiales; f__Rhizobiaceae; g__Allorhizobium-Neorhizobium-Pararhizobium-Rhizobium; s__Rhizobium_etli
otu52641	1	24	73	1	1	78	146	13	0	21	8	0	0	1	137	54	1	71	72	2	27	18	21	4	0	3	24	4	0	4	10	13	1	15	28	111	k__Bacteria; p__Proteobacteria; c__Alphaproteobacteria; o__Rhizobiales; f__Rhizobiaceae; g__Mesorhizobium; s__Mesorhizobium_thiogangeticum
otu59168	0	0	0	1	1	2	2	0	4	4	1	1	5	5	0	2	3	4	189	741	7	0	0	0	1	1	0	1	1	2	0	0	0	1	1	1	k__Bacteria; p__Proteobacteria; c__Alphaproteobacteria; o__Rhizobiales; f__Xanthobacteraceae; g__Bradyrhizobium; s__Bradyrhizobium_sp._T92
otu710	3	7	28	2	4	54	161	34	11	34	12	1	2	11	32	1	21	126	116	4	39	30	12	0	6	6	7	0	6	19	10	0	12	28	112	22	k__Bacteria; p__Proteobacteria; c__Alphaproteobacteria; o__Rhizobiales; f__Labraceae; g__Labrys; s__uncultured_Phyllobacteriaceae_bacterium
otu764	12	149	23	0	36	10	0	1	25	6	3	1	32	34	13	6	68	34	41	15	29	3	3	7	87	46	2	1	48	89	5	4	90	38	7	2	k__Bacteria; p__Actinobacteria; c__Actinobacteria; o__Micrococcales; f__Micrococcaceae; g__Pseudarthrobacter; s__Arthrobacter_sp.
otu45250	0	5	4	0	0	87	1	3	2	18	296	4	3	10	69	11	1	77	21	3	8	28	15	0	0	2	0	0	0	1	0	0	0	23	188	85	k__Bacteria; p__Proteobacteria; c__Gammaproteobacteria; o__Xanthomonadales; f__Xanthomonadaceae; g__Stenotrophomonas; s__Stenotrophomonas_maltophilia
otu27624	0	29	38	0	0	60	118	2	0	6	1	0	0	0	43	28	0	82	147	1	95	18	19	1	0	0	76	0	0	2	10	81	0	67	23	10	k__Bacteria; p__Proteobacteria; c__Alphaproteobacteria; o__Rhizobiales; f__Rhizobiaceae; g__Mesorhizobium; s__Mesorhizobium_thiogangeticum
otu54446	0	0	15	0	1	1	1	0	0	3	45	14	0	1	151	29	0	65	24	0	16	29	79	0	0	3	357	13	0	9	41	31	0	1	9	16	k__Bacteria; p__Proteobacteria; c__Alphaproteobacteria; o__Rhizobiales; f__Rhizobiaceae; g__Allorhizobium-Neorhizobium-Pararhizobium-Rhizobium; s__unidentified
otu55753	17	5	0	0	18	17	0	0	64	48	0	0	27	24	1	0	44	30	2	2	59	29	0	0	41	136	0	0	86	208	2	3	72	9	8	1	k__Bacteria; p__Proteobacteria; c__Gammaproteobacteria; o__Betaproteobacteriales; f__B1-7BS; g__unidentified; s__unidentified
otu14220	0	8	9	3	0	6	0	2	1	0	2	9	1	4	16	10	2	47	105	154	84	94	28	96	2	1	15	175	1	0	5	14	3	1	38	16	k__Bacteria; p__Proteobacteria; c__Gammaproteobacteria; o__Enterobacteriales; f__Enterobacteriaceae; g__unidentified; s__unidentified
otu35329	2	0	44	106	5	0	10	377	2	0	7	210	0	6	79	102	0	0	0	0	0	0	0	0	0	0	0	0	1	0	0	0	0	0	0	0	k__Bacteria; p__Proteobacteria; c__Gammaproteobacteria; o__Pseudomonadales; f__Pseudomonadaceae; g__Pseudomonas; s__unidentified
otu105854	26	12	0	1	21	8	0	0	15	33	0	1	13	7	2	0	53	44	5	8	61	45	0	2	56	140	3	2	80	168	5	4	92	30	8	2	k__Bacteria; p__Proteobacteria; c__Deltaproteobacteria; o__Myxococcales; f__bacteriap25; g__uncultured_bacterium; s__uncultured_bacterium
otu67222	109	19	0	0	90	28	2	0	58	35	0	0	121	86	2	0	35	6	0	2	13	9	0	0	131	33	3	0	74	28	1	1	51	4	0	0	k__Bacteria; p__Actinobacteria; c__Rubrobacteria; o__Rubrobacterales; f__Rubrobacteriaceae; g__Rubrobacter; s__unidentified
otu38856	33	8	0	0	43	4	2	0	140	51	0	0	18	30	4	1	166	32	11	11	21	13	0	0	45	58	0	3	78	66	2	3	89	2	0	0	k__Bacteria; p__Rokubacteria; c__NC10; o__Rokubacteriales; f__uncultured_bacterium; g__uncultured_bacterium; s__uncultured_bacterium
otu29167	0	0	105	0	0	3	0	0	0	3	31	0	0	0	2	739	0	3	0	0	1	1	2	0	0	0	1	0	0	0	1	5	0	2	5	24	k__Bacteria; p__Verrucomicrobia; c__Verrucomicrobiae; o__Verrucomicrobiales; f__Verrucomicrobiaceae; g__Verrucomicrobium; s__unidentified
otu16181	3	22	14	1	5	34	20	2	5	14	232	8	6	6	30	10	1	7	3	0	131	85	9	4	0	2	8	2	0	5	0	4	0	9	7	237	k__Bacteria; p__Actinobacteria; c__Actinobacteria; o__Micrococcales; f__Microbacteriaceae; g__Microbacterium; s__actinobacterium_kmd_340
otu1925	0	6	18	30	0	10	2	12	0	0	0	19	5	39	197	100	1	3	84	98	1	2	3	82	1	0	6	119	0	4	15	30	0	0	9	28	k__Bacteria; p__Proteobacteria; c__Gammaproteobacteria; o__Enterobacteriales; f__Enterobacteriaceae; g__Serratia; s__Serratia_plymuthica
otu36869	0	4	23	0	0	25	18	0	0	22	17	0	1	3	0	1	6	100	379	1	28	21	92	0	5	1	45	5	1	5	12	88	0	3	9	0	k__Bacteria; p__Chloroflexi; c__Anaerolineae; o__SBR1031; f__A4b; g__uncultured_bacterium; s__uncultured_bacterium
otu56042	24	5	0	0	31	5	0	0	191	22	0	0	20	38	1	1	38	6	2	1	18	10	0	1	83	93	0	0	75	142	0	1	98	8	0	0	k__Bacteria; p__Rokubacteria; c__NC10; o__Rokubacteriales; f__uncultured_bacterium; g__uncultured_bacterium; s__uncultured_bacterium
otu39307	0	0	18	292	4	4	23	17	3	7	17	29	4	11	21	55	2	0	31	31	0	0	25	87	2	7	12	84	4	4	16	67	1	2	11	14	k__Bacteria; p__Proteobacteria; c__Alphaproteobacteria; o__Rhizobiales; f__Xanthobacteraceae; g__Bradyrhizobium; s__unidentified
otu64954	1	67	96	0	0	0	0	0	1	6	3	11	5	3	95	75	0	1	0	0	91	57	244	75	0	1	2	0	0	0	1	3	0	8	47	1	k__Bacteria; p__Proteobacteria; c__Alphaproteobacteria; o__Acetobacterales; f__Acetobacteraceae; g__Roseomonas; s__unidentified
otu94276	0	0	0	0	0	0	0	0	0	1	0	0	0	1	3	0	0	0	0	0	0	0	0	0	0	19	663	20	0	45	68	66	0	1	2	0	k__Bacteria; p__Bacteroidetes; c__Bacteroidia; o__Cytophagales; f__Spirosomaceae; g__Dyadobacter; s__Sphingobacterium_sp._32
otu15495	0	0	0	0	0	0	0	0	0	0	0	0	0	0	0	0	0	4	849	1	2	2	30	0	0	0	0	0	0	0	0	0	0	0	0	0	k__Bacteria; p__Bacteroidetes; c__Bacteroidia; o__Cytophagales; f__Spirosomaceae; g__Dyadobacter; s__Dyadobacter_sp._T17
otu92608	0	0	32	153	1	1	11	242	0	0	9	139	0	0	28	55	0	0	39	24	0	0	2	21	2	0	7	91	1	0	3	5	0	0	12	10	k__Bacteria; p__Proteobacteria; c__Gammaproteobacteria; o__Betaproteobacteriales; f__Burkholderiaceae; g__Cupriavidus; s__unidentified
otu87715	0	9	19	2	2	9	43	0	1	13	7	0	2	6	57	2	1	17	598	3	6	0	25	19	6	1	13	0	2	7	2	9	3	0	1	0	k__Bacteria; p__Proteobacteria; c__Gammaproteobacteria; o__Betaproteobacteriales; f__Burkholderiaceae; g__uncultured; s__metagenome
otu35857	2	0	0	0	6	1	3	0	92	10	0	0	226	476	2	1	0	0	0	9	43	0	0	0	1	0	0	0	0	0	0	0	3	0	0	0	k__Bacteria; p__Actinobacteria; c__Actinobacteria; o__Streptomycetales; f__Streptomycetaceae; g__Streptomyces; s__unidentified
otu34634	66	15	0	0	56	5	2	1	68	46	0	1	47	44	1	2	74	16	8	10	49	30	0	0	34	47	2	0	55	86	0	8	93	3	0	2	k__Bacteria; p__Nitrospirae; c__Nitrospira; o__Nitrospirales; f__Nitrospiraceae; g__Nitrospira; s__uncultured_bacterium
otu29694	1	7	13	1	12	6	64	52	6	14	158	4	13	12	4	11	1	16	283	4	2	3	42	66	4	1	21	5	5	2	2	12	3	0	5	13	k__Bacteria; p__Proteobacteria; c__Gammaproteobacteria; o__Betaproteobacteriales; f__Burkholderiaceae; g__Variovorax; s__unidentified
otu109037	1	15	23	1	2	24	32	1	7	68	21	5	1	3	20	19	1	29	35	6	21	11	6	1	6	30	5	2	5	36	1	2	10	16	34	368	k__Bacteria; p__Proteobacteria; c__Alphaproteobacteria; o__Rhizobiales; f__Rhizobiaceae; g__Ensifer; s__Ensifer_adhaerens
otu63978	0	20	41	1	4	1	0	0	0	4	0	0	0	2	141	2	0	25	64	6	7	4	257	157	2	0	2	1	0	0	3	0	0	3	114	3	k__Bacteria; p__Proteobacteria; c__Alphaproteobacteria; o__Rhizobiales; f__Devosiaceae; g__Devosia; s__unidentified
otu55027	0	0	19	244	1	1	13	10	2	4	4	30	2	3	21	46	1	2	48	31	2	1	16	104	1	3	15	102	2	3	22	63	0	0	8	19	k__Bacteria; p__Proteobacteria; c__Alphaproteobacteria; o__Rhizobiales; f__Xanthobacteraceae; g__Bradyrhizobium; s__unidentified
otu6256	0	6	16	0	0	3	88	11	0	5	57	0	1	2	179	265	0	3	118	1	3	2	43	9	1	1	9	0	0	4	8	3	0	1	1	1	k__Bacteria; p__Bacteroidetes; c__Bacteroidia; o__Cytophagales; f__Spirosomaceae; g__Dyadobacter; s__Dyadobacter_sp._T17
otu75891	25	18	28	0	37	47	103	1	66	60	1	1	105	98	6	0	26	1	17	5	33	4	0	0	38	17	0	2	22	19	0	23	30	2	3	0	k__Bacteria; p__Actinobacteria; c__Actinobacteria; o__Propionibacteriales; f__Nocardioidaceae; g__Kribbella; s__unidentified
otu91590	61	16	0	0	76	19	1	0	54	36	0	0	83	54	0	0	74	3	1	8	28	13	0	0	115	21	0	0	61	31	0	0	71	4	1	0	k__Bacteria; p__Actinobacteria; c__Actinobacteria; o__Frankiales; f__Geodermatophilaceae; g__Blastococcus; s__uncultured_bacterium
otu519	0	2	0	0	0	7	61	6	1	20	144	39	1	6	2	21	3	127	127	5	12	13	84	24	0	0	1	0	0	1	2	0	0	1	18	101	k__Bacteria; p__Bacteroidetes; c__Bacteroidia; o__Cytophagales; f__Spirosomaceae; g__Dyadobacter; s__uncultured_bacterium
otu49489	0	91	15	0	0	313	0	0	0	1	350	34	0	0	3	15	0	0	0	0	0	2	2	0	0	0	0	0	0	0	0	0	0	0	0	0	k__Bacteria; p__Bacteroidetes; c__Bacteroidia; o__Flavobacteriales; f__Flavobacteriaceae; g__Flavobacterium; s__unidentified
otu37810	42	25	9	0	25	18	52	1	49	60	0	6	46	37	6	1	75	35	25	1	28	8	3	0	46	47	2	0	58	40	3	0	55	6	6	0	k__Bacteria; p__Proteobacteria; c__Alphaproteobacteria; o__Dongiales; f__Dongiaceae; g__Dongia; s__uncultured_Rhodospirillaceae_bacterium
otu95155	0	0	0	0	1	1	1	0	13	6	14	0	1	0	19	2	10	3	634	3	14	2	6	0	0	0	6	0	0	4	49	6	0	0	17	0	k__Bacteria; p__Chloroflexi; c__Anaerolineae; o__SBR1031; f__A4b; g__uncultured_bacterium; s__uncultured_bacterium
otu44866	2	0	33	188	5	0	6	237	1	0	8	181	2	0	25	66	0	1	6	7	1	0	1	1	0	0	1	18	0	0	6	5	1	0	6	2	k__Bacteria; p__Proteobacteria; c__Gammaproteobacteria; o__Betaproteobacteriales; f__Burkholderiaceae; g__Cupriavidus; s__unidentified
otu106989	0	6	22	141	1	4	5	166	0	0	6	193	0	3	164	90	0	0	0	0	1	0	0	3	0	0	0	0	0	0	1	0	0	0	0	0	k__Bacteria; p__Proteobacteria; c__Gammaproteobacteria; o__Pseudomonadales; f__Moraxellaceae; g__Acinetobacter; s__uncultured_Acinetobacter_sp.
otu13875	129	12	0	0	130	7	1	0	16	15	0	0	33	35	0	0	172	12	14	5	27	4	2	1	25	14	0	4	13	18	0	5	109	1	0	0	k__Bacteria; p__Nitrospirae; c__Nitrospira; o__Nitrospirales; f__Nitrospiraceae; g__Nitrospira; s__uncultured_bacterium
otu71157	0	0	2	12	1	0	1	15	0	0	0	8	0	0	7	33	2	3	107	106	1	1	13	113	4	1	20	164	3	0	95	28	0	1	32	23	k__Bacteria; p__Proteobacteria; c__Gammaproteobacteria; o__Enterobacteriales; f__Enterobacteriaceae; g__Escherichia-Shigella; s__Escherichia_sp.
otu88019	13	0	0	0	43	1	0	1	201	6	0	0	42	37	1	1	13	2	0	1	5	2	0	0	173	49	0	0	149	30	7	1	18	0	0	0	k__Bacteria; p__Actinobacteria; c__Actinobacteria; o__Frankiales; f__Acidothermaceae; g__Acidothermus; s__uncultured_bacterium
otu28855	13	4	0	0	11	9	0	0	32	35	0	0	17	22	0	0	257	70	8	7	40	23	0	2	12	35	0	0	10	40	5	0	108	27	4	4	k__Bacteria; p__Proteobacteria; c__Alphaproteobacteria; o__Rhizobiales; f__Xanthobacteraceae; g__uncultured; s__unidentified
otu95913	22	20	0	0	36	10	0	0	39	86	0	0	29	29	1	3	92	59	15	21	51	33	0	2	14	31	0	0	26	47	5	11	91	12	0	0	k__Bacteria; p__Proteobacteria; c__Deltaproteobacteria; o__Myxococcales; f__bacteriap25; g__uncultured_bacterium; s__uncultured_bacterium
otu44552	1	18	172	0	0	8	63	0	0	9	0	2	0	1	105	1	0	18	229	0	11	4	44	0	1	4	27	2	9	9	11	0	5	1	20	4	k__Bacteria; p__Acidobacteria; c__Subgroup_6; o__Unknown_Order; f__Unknown_Family; g__Vicinamibacter; s__unidentified
otu95816	0	6	0	0	1	0	6	0	0	2	3	0	3	4	2	7	0	144	443	151	3	2	0	0	0	0	0	0	0	0	0	0	1	0	0	0	k__Bacteria; p__Proteobacteria; c__Gammaproteobacteria; o__Pseudomonadales; f__Pseudomonadaceae; g__Pseudomonas; s__unidentified
otu72254	28	6	0	0	28	14	0	4	157	38	0	3	68	70	1	1	42	18	8	13	17	6	1	3	58	42	0	3	60	43	3	4	26	5	2	5	k__Bacteria; p__Proteobacteria; c__Alphaproteobacteria; o__Rhizobiales; f__Xanthobacteraceae; g__uncultured; s__uncultured_bacterium
otu66642	1	1	62	3	2	2	9	0	4	4	7	7	2	0	73	6	0	16	123	0	6	5	88	34	5	1	89	8	1	9	26	3	2	3	161	8	k__Bacteria; p__Proteobacteria; c__Alphaproteobacteria; o__Rhizobiales; f__Hyphomicrobiaceae; g__Hyphomicrobium; s__uncultured_bacterium
otu3479	0	7	3	0	1	10	5	5	0	6	29	15	2	1	52	234	0	28	94	6	23	17	52	0	1	2	12	3	0	0	29	3	0	6	38	86	k__Bacteria; p__Proteobacteria; c__Alphaproteobacteria; o__Rhizobiales; f__Rhizobiaceae; g__Allorhizobium-Neorhizobium-Pararhizobium-Rhizobium; s__unidentified
otu10662	0	0	0	0	0	0	1	0	0	0	0	0	0	0	0	0	0	0	47	18	0	0	0	0	0	0	693	7	0	0	0	2	2	0	0	0	k__Bacteria; p__Firmicutes; c__Bacilli; o__Bacillales; f__Family_XI; g__Gemella; s__uncultured_bacterium
otu77166	6	12	8	3	11	37	8	1	5	55	0	0	2	10	1	4	13	70	28	6	65	68	13	8	39	57	15	6	33	132	6	2	19	16	4	1	k__Bacteria; p__Proteobacteria; c__Alphaproteobacteria; o__Sphingomonadales; f__Sphingomonadaceae; g__Sphingomonas; s__uncultured_bacterium
otu4724	0	3	2	0	0	0	0	0	0	0	13	1	0	3	44	86	0	6	0	0	16	13	167	191	0	1	110	0	0	15	53	14	0	1	3	10	k__Bacteria; p__Proteobacteria; c__Gammaproteobacteria; o__Betaproteobacteriales; f__Burkholderiaceae; g__Pseudorhodoferax; s__unidentified
otu19035	11	8	4	1	8	27	21	1	16	24	4	0	9	10	14	3	15	43	22	2	55	20	3	0	30	76	37	0	52	107	15	40	23	17	28	6	k__Bacteria; p__Proteobacteria; c__Alphaproteobacteria; o__Rhizobiales; f__Xanthobacteraceae; g__uncultured; s__uncultured_bacterium
otu34474	15	14	5	0	13	19	1	1	11	54	0	0	18	17	1	2	45	82	6	12	60	89	1	1	31	38	1	0	46	84	7	0	40	23	10	3	k__Bacteria; p__Proteobacteria; c__Alphaproteobacteria; o__Sphingomonadales; f__Sphingomonadaceae; g__Sphingomonas; s__unidentified
otu26098	73	7	0	0	83	7	0	1	90	36	0	1	68	45	0	1	101	8	0	3	18	16	0	0	21	16	0	2	20	29	0	0	99	4	0	0	k__Bacteria; p__Proteobacteria; c__Gammaproteobacteria; o__CCD24; f__uncultured_bacterium; g__uncultured_bacterium; s__uncultured_bacterium
otu28689	2	1	31	70	1	2	9	249	1	1	14	135	0	2	79	123	0	3	3	7	1	0	0	0	0	0	1	5	0	0	0	0	0	0	1	0	k__Bacteria; p__Proteobacteria; c__Alphaproteobacteria; o__Sphingomonadales; f__Sphingomonadaceae; g__Sphingobium; s__unidentified
otu104801	0	4	12	0	0	8	36	0	0	3	2	0	0	0	54	16	0	121	92	1	52	29	25	4	0	1	94	1	0	2	19	29	0	34	62	34	k__Bacteria; p__Proteobacteria; c__Alphaproteobacteria; o__Rhizobiales; f__Rhizobiaceae; g__Mesorhizobium; s__Mesorhizobium_thiogangeticum
otu31753	54	9	1	0	69	12	0	2	68	16	0	0	59	49	0	0	35	3	1	3	10	4	0	0	95	54	0	0	99	31	0	3	55	1	0	1	k__Bacteria; p__Actinobacteria; c__Acidimicrobiia; o__Microtrichales; f__uncultured; g__uncultured_bacterium; s__uncultured_bacterium
otu13898	42	12	0	0	31	2	1	0	134	51	0	0	54	78	0	1	52	14	7	8	25	12	0	0	34	27	3	0	44	44	2	0	36	3	5	0	k__Bacteria; p__Chloroflexi; c__KD4-96; o__unidentified; f__unidentified; g__unidentified; s__unidentified
otu20381	1	9	93	0	1	6	20	0	0	1	17	0	1	3	87	38	5	4	316	1	7	4	11	0	3	8	40	0	5	12	9	1	3	0	9	2	k__Bacteria; p__Proteobacteria; c__Gammaproteobacteria; o__Betaproteobacteriales; f__Burkholderiaceae; g__uncultured; s__uncultured_bacterium
otu30517	1	91	404	28	0	3	0	0	2	0	0	0	0	0	0	2	0	159	10	17	0	0	0	0	0	0	0	0	0	0	0	0	0	0	0	0	k__Bacteria; p__Proteobacteria; c__Gammaproteobacteria; o__Enterobacteriales; f__Enterobacteriaceae; g__Serratia; s__unidentified
otu82469	1	0	9	36	1	0	5	54	1	0	0	39	0	0	5	15	1	2	78	64	2	0	7	55	1	0	20	212	0	0	9	35	2	0	44	15	k__Bacteria; p__Proteobacteria; c__Gammaproteobacteria; o__Betaproteobacteriales; f__Burkholderiaceae; g__Cupriavidus; s__unidentified
otu55322	67	10	6	0	59	14	1	0	40	86	0	0	44	31	1	1	41	42	3	2	51	44	0	0	25	36	3	4	23	43	0	0	30	5	0	0	k__Bacteria; p__Acidobacteria; c__Subgroup_6; o__uncultured_bacterium; f__uncultured_bacterium; g__uncultured_bacterium; s__uncultured_bacterium
otu67888	0	14	0	0	0	1	1	0	0	7	9	13	0	1	1	1	4	3	583	6	9	20	0	0	0	7	4	0	2	7	3	8	3	0	1	0	k__Bacteria; p__Proteobacteria; c__Gammaproteobacteria; o__Betaproteobacteriales; f__Burkholderiaceae; g__uncultured; s__uncultured_bacterium
otu84585	0	0	22	93	4	0	6	129	0	1	1	90	0	2	24	40	0	1	42	37	1	0	5	28	1	0	12	105	0	0	2	22	1	0	21	14	k__Bacteria; p__Proteobacteria; c__Gammaproteobacteria; o__Betaproteobacteriales; f__Burkholderiaceae; g__Cupriavidus; s__unidentified
otu116	26	1	0	3	17	4	0	0	25	31	0	0	16	60	3	0	41	52	5	21	24	19	0	1	24	81	2	0	34	170	2	3	16	16	2	4	k__Bacteria; p__Verrucomicrobia; c__Verrucomicrobiae; o__Chthoniobacterales; f__Chthoniobacteraceae; g__Candidatus_Udaeobacter; s__uncultured_bacterium
otu12684	0	5	0	1	0	54	2	0	0	1	44	2	3	11	20	71	0	5	5	0	114	104	93	4	0	4	73	0	1	7	22	21	0	9	17	9	k__Bacteria; p__Proteobacteria; c__Gammaproteobacteria; o__Betaproteobacteriales; f__Burkholderiaceae; g__Pseudorhodoferax; s__unidentified
otu25059	2	7	28	0	0	21	606	0	1	0	0	0	2	5	4	0	5	0	0	0	0	0	0	0	7	1	0	0	1	2	0	0	2	0	0	0	k__Bacteria; p__Actinobacteria; c__Actinobacteria; o__Pseudonocardiales; f__Pseudonocardiaceae; g__Lechevalieria; s__unidentified
otu38060	0	196	31	0	0	1	0	0	0	0	0	0	0	0	0	0	0	0	0	0	0	0	0	0	0	0	0	0	0	0	0	0	2	449	8	6	k__Bacteria; p__Firmicutes; c__Bacilli; o__Lactobacillales; f__Enterococcaceae; g__Enterococcus; s__Enterococcus_faecium
otu5030	79	12	2	0	88	3	0	0	34	9	0	0	36	41	0	0	151	20	8	11	32	13	0	0	38	29	0	0	12	36	0	0	33	1	1	0	k__Bacteria; p__Gemmatimonadetes; c__Gemmatimonadetes; o__Gemmatimonadales; f__Gemmatimonadaceae; g__uncultured; s__uncultured_Gemmatimonas_sp.
otu104725	0	0	34	122	4	0	17	152	0	2	38	189	0	0	36	92	0	0	0	0	2	1	0	0	0	0	0	0	0	0	0	0	0	0	0	0	k__Bacteria; p__Proteobacteria; c__Gammaproteobacteria; o__Pseudomonadales; f__Pseudomonadaceae; g__Pseudomonas; s__Pseudomonas_putida
otu34255	0	2	5	0	0	0	40	0	0	0	32	1	0	0	0	0	0	5	542	18	3	5	29	0	0	0	0	3	0	0	0	0	0	0	2	0	k__Bacteria; p__Proteobacteria; c__Gammaproteobacteria; o__Betaproteobacteriales; f__Burkholderiaceae; g__Acidovorax; s__unidentified
otu104602	0	0	1	0	0	3	2	0	0	1	0	0	2	1	518	127	0	7	4	0	1	2	5	0	0	0	2	0	0	0	0	1	0	5	3	2	k__Bacteria; p__Proteobacteria; c__Alphaproteobacteria; o__Rhizobiales; f__Rhizobiaceae; g__Mesorhizobium; s__Mesorhizobium_thiogangeticum
otu61980	1	147	4	15	1	15	1	85	0	0	2	84	1	16	58	49	0	2	19	41	0	0	0	46	0	0	2	56	0	0	6	10	0	0	15	9	k__Bacteria; p__Proteobacteria; c__Gammaproteobacteria; o__Pseudomonadales; f__Pseudomonadaceae; g__Pseudomonas; s__Pseudomonas_fluorescens
otu1219	1	0	15	102	0	0	6	24	1	0	2	16	0	0	22	18	0	1	107	147	4	1	6	19	0	0	17	78	0	1	10	65	0	1	15	4	k__Bacteria; p__Proteobacteria; c__Gammaproteobacteria; o__Betaproteobacteriales; f__Burkholderiaceae; g__Cupriavidus; s__unidentified
otu101474	48	14	0	0	60	6	0	2	22	35	0	0	26	19	1	2	95	26	8	11	26	7	0	0	53	29	1	0	39	41	0	0	99	9	0	0	k__Bacteria; p__Acidobacteria; c__Blastocatellia_(Subgroup_4); o__Pyrinomonadales; f__Pyrinomonadaceae; g__RB41; s__uncultured_bacterium
otu16710	0	0	1	0	0	1	0	0	1	3	0	0	0	1	87	0	0	92	128	1	76	50	37	145	0	0	0	0	0	2	0	0	1	15	22	14	k__Bacteria; p__Proteobacteria; c__Alphaproteobacteria; o__Rhodobacterales; f__Rhodobacteraceae; g__uncultured; s__uncultured_alpha_proteobacterium
otu84398	0	4	11	9	0	52	3	0	2	20	7	6	2	2	2	6	0	4	5	11	33	61	9	12	4	0	0	6	1	1	35	0	0	3	9	347	k__Bacteria; p__Proteobacteria; c__Gammaproteobacteria; o__Enterobacteriales; f__Enterobacteriaceae; g__Enterobacter; s__unidentified
otu23549	62	1	0	0	85	0	2	0	61	1	0	0	83	54	0	1	105	0	3	5	19	0	0	0	5	0	0	1	3	0	2	4	168	0	0	0	k__Bacteria; p__Acidobacteria; c__Subgroup_22; o__uncultured_bacterium; f__uncultured_bacterium; g__uncultured_bacterium; s__uncultured_bacterium
otu26054	0	0	0	0	0	0	0	0	0	0	0	0	0	0	0	0	0	0	0	0	0	0	0	0	0	0	0	0	0	0	661	1	0	0	0	0	k__Bacteria; p__Firmicutes; c__Bacilli; o__Bacillales; f__Paenibacillaceae; g__Paenibacillus; s__Paenibacillus_lemnae
otu67373	1	35	36	3	4	9	7	0	1	2	2	20	0	5	5	7	0	26	97	0	20	5	18	2	2	91	53	3	1	75	88	5	1	6	30	2	k__Bacteria; p__Proteobacteria; c__Alphaproteobacteria; o__Rhizobiales; f__Devosiaceae; g__Devosia; s__bacterium_enrichment_culture_clone_heteroA15_4W
otu89071	3	2	28	149	1	0	8	198	1	0	7	138	1	2	35	51	0	0	8	3	0	0	0	2	0	0	1	11	1	0	2	4	0	0	3	0	k__Bacteria; p__Proteobacteria; c__Gammaproteobacteria; o__Betaproteobacteriales; f__Burkholderiaceae; g__Cupriavidus; s__unidentified
otu5514	31	15	5	0	33	20	33	0	26	31	1	0	29	33	7	2	48	31	18	3	28	10	4	5	46	41	6	1	31	49	5	3	47	9	0	2	k__Bacteria; p__Proteobacteria; c__Alphaproteobacteria; o__Rhizobiales; f__Xanthobacteraceae; g__uncultured; s__unidentified
otu57222	10	11	0	0	17	2	0	0	24	28	0	0	3	11	3	1	34	16	12	7	53	20	0	0	45	85	0	2	61	134	2	2	48	18	4	0	k__Bacteria; p__Rokubacteria; c__NC10; o__Rokubacteriales; f__uncultured_bacterium; g__uncultured_bacterium; s__uncultured_bacterium
otu83485	0	0	0	0	0	0	3	76	1	0	8	298	0	1	3	2	0	0	87	3	0	0	2	23	0	0	0	4	0	0	3	0	0	0	0	138	k__Bacteria; p__Firmicutes; c__Clostridia; o__Clostridiales; f__Lachnospiraceae; g__[Ruminococcus]_torques_group; s__uncultured_bacterium
otu95679	25	5	0	0	19	22	7	0	37	126	2	0	30	18	8	5	17	22	13	5	71	28	1	0	23	38	10	0	19	43	2	6	33	12	2	0	k__Bacteria; p__Actinobacteria; c__Acidimicrobiia; o__Microtrichales; f__Ilumatobacteraceae; g__Ilumatobacter; s__uncultured_bacterium
otu36989	0	18	25	26	0	2	0	0	0	2	0	1	0	1	11	0	0	0	30	28	214	204	38	6	0	0	3	25	0	0	0	4	1	0	5	2	k__Bacteria; p__Proteobacteria; c__Gammaproteobacteria; o__Enterobacteriales; f__Enterobacteriaceae; g__Kluyvera; s__Kluyvera_ascorbata
otu91798	0	0	0	5	0	0	0	8	0	0	0	2	0	0	0	3	0	1	0	7	0	0	3	4	1	2	0	0	0	1	608	0	0	0	0	1	k__Bacteria; p__Proteobacteria; c__Gammaproteobacteria; o__Xanthomonadales; f__Xanthomonadaceae; g__Stenotrophomonas; s__uncultured_gamma_proteobacterium
otu56704	21	9	0	0	12	14	0	3	13	39	0	0	14	14	3	0	57	124	22	7	40	39	0	2	28	39	6	0	29	54	9	0	26	20	0	0	k__Bacteria; p__Proteobacteria; c__Alphaproteobacteria; o__Sphingomonadales; f__Sphingomonadaceae; g__Sphingomonas; s__uncultured_alpha_proteobacterium
otu98773	13	0	0	0	7	0	0	0	28	0	0	0	15	18	1	2	76	0	0	1	4	0	0	0	21	0	0	0	58	0	0	4	386	0	0	0	k__Bacteria; p__Gemmatimonadetes; c__Gemmatimonadetes; o__Gemmatimonadales; f__Gemmatimonadaceae; g__uncultured; s__unidentified
otu62997	2	0	9	73	2	0	8	114	2	0	3	63	0	0	10	25	1	0	48	32	0	1	4	34	0	1	8	119	1	0	9	26	3	0	17	14	k__Bacteria; p__Proteobacteria; c__Gammaproteobacteria; o__Betaproteobacteriales; f__Burkholderiaceae; g__Cupriavidus; s__unidentified
otu21466	0	124	4	7	0	1	1	9	1	0	0	16	0	1	11	6	2	14	64	44	1	7	17	61	2	0	15	51	0	4	26	43	4	1	42	47	k__Bacteria; p__Proteobacteria; c__Gammaproteobacteria; o__Pseudomonadales; f__Moraxellaceae; g__Acinetobacter; s__uncultured_Acinetobacter_sp.
otu96262	1	4	15	39	0	4	2	38	0	9	11	218	0	1	17	58	0	11	34	29	17	18	35	5	0	1	11	5	0	3	4	0	0	1	10	20	k__Bacteria; p__Proteobacteria; c__Alphaproteobacteria; o__Caulobacterales; f__Caulobacteraceae; g__Brevundimonas; s__Brevundimonas_sp._PP32
otu100649	26	1	0	0	56	0	1	1	121	1	0	0	68	39	0	3	166	0	0	3	13	0	0	0	6	0	0	0	6	0	0	0	110	0	0	0	k__Bacteria; p__Latescibacteria; c__uncultured_Latescibacteria_bacterium; o__uncultured_Latescibacteria_bacterium; f__uncultured_Latescibacteria_bacterium; g__uncultured_Latescibacteria_bacterium; s__uncultured_Latescibacteria_bacterium
otu76498	0	2	6	127	0	5	7	6	2	10	2	15	4	4	11	17	1	0	29	18	1	3	15	110	6	0	9	112	3	5	14	53	2	2	8	11	k__Bacteria; p__Proteobacteria; c__Alphaproteobacteria; o__Rhizobiales; f__Xanthobacteraceae; g__Bradyrhizobium; s__unidentified
otu104224	181	9	0	0	135	0	0	1	41	0	0	0	29	27	0	0	73	0	0	1	7	0	0	0	0	0	0	0	2	0	0	0	111	0	0	0	k__Bacteria; p__Gemmatimonadetes; c__Gemmatimonadetes; o__Gemmatimonadales; f__Gemmatimonadaceae; g__uncultured; s__unidentified
otu109417	71	11	3	0	60	5	2	0	81	37	0	0	48	52	2	1	22	15	4	2	25	10	1	0	50	19	2	0	45	17	0	7	21	3	0	0	k__Bacteria; p__Actinobacteria; c__Acidimicrobiia; o__IMCC26256; f__unidentified; g__unidentified; s__unidentified
otu92264	0	8	24	0	0	5	3	1	0	5	7	1	0	2	215	211	0	0	5	0	15	8	100	2	0	0	0	0	0	1	1	0	0	0	0	1	k__Bacteria; p__Proteobacteria; c__Gammaproteobacteria; o__Betaproteobacteriales; f__Burkholderiaceae; g__Pseudorhodoferax; s__unidentified
otu63255	2	9	4	31	1	0	4	33	0	1	2	32	0	2	2	11	2	16	32	67	0	7	24	71	2	1	13	102	0	1	23	37	2	0	29	49	k__Bacteria; p__Proteobacteria; c__Gammaproteobacteria; o__Pseudomonadales; f__Moraxellaceae; g__Acinetobacter; s__unidentified
otu773	129	5	0	0	155	0	0	1	63	1	0	0	32	16	0	1	88	1	0	0	10	0	0	0	6	0	0	0	4	0	0	0	96	0	0	0	k__Bacteria; p__Proteobacteria; c__Gammaproteobacteria; o__Betaproteobacteriales; f__Nitrosomonadaceae; g__MND1; s__uncultured_bacterium
otu21762	0	3	0	8	0	161	351	8	0	1	1	0	0	0	0	3	0	14	3	0	26	23	4	0	0	0	0	0	0	0	0	0	0	0	0	1	k__Bacteria; p__Proteobacteria; c__Gammaproteobacteria; o__Enterobacteriales; f__Enterobacteriaceae; g__Enterobacter; s__Enterobacter_asburiae
otu23857	0	6	8	0	0	13	24	1	0	3	1	1	0	0	28	6	0	131	98	1	27	21	30	9	0	5	42	6	0	2	17	20	0	34	51	21	k__Bacteria; p__Proteobacteria; c__Alphaproteobacteria; o__Rhizobiales; f__Rhizobiaceae; g__Mesorhizobium; s__Mesorhizobium_thiogangeticum
otu9329	46	20	0	2	45	8	0	0	31	56	0	0	25	36	0	0	35	20	1	3	60	42	0	0	22	32	0	0	20	43	2	9	40	7	0	0	k__Bacteria; p__Acidobacteria; c__Subgroup_6; o__uncultured_bacterium; f__uncultured_bacterium; g__uncultured_bacterium; s__uncultured_bacterium
otu3308	5	6	6	10	6	12	6	24	16	73	6	13	6	7	17	31	0	6	23	0	7	13	2	3	0	39	4	37	1	51	10	0	9	17	13	125	k__Bacteria; p__Proteobacteria; c__Gammaproteobacteria; o__Pseudomonadales; f__Pseudomonadaceae; g__Pseudomonas; s__Pseudomonas_sp._JSG4
otu67840	78	3	0	1	123	0	0	0	48	0	0	0	96	69	0	2	80	0	1	4	15	0	0	0	3	0	0	0	2	0	0	3	65	0	0	0	k__Bacteria; p__Latescibacteria; c__uncultured_bacterium; o__uncultured_bacterium; f__uncultured_bacterium; g__uncultured_bacterium; s__uncultured_bacterium
otu20815	3	7	91	0	2	18	7	0	0	26	16	2	3	2	20	18	1	27	15	0	87	55	52	44	2	6	19	3	4	26	10	4	1	5	5	8	k__Bacteria; p__Acidobacteria; c__Blastocatellia_(Subgroup_4); o__Blastocatellales; f__Blastocatellaceae; g__uncultured; s__unidentified
otu105837	36	1	0	0	52	159	11	0	48	19	0	0	47	66	2	1	32	3	1	2	13	2	0	0	38	2	2	3	12	4	3	0	29	0	0	0	k__Bacteria; p__Actinobacteria; c__Actinobacteria; o__Frankiales; f__Frankiaceae; g__Jatrophihabitans; s__unidentified
otu108340	0	18	21	1	0	57	11	103	0	4	23	8	0	5	11	22	0	66	5	1	5	4	2	2	0	0	0	0	0	0	0	0	0	1	4	214	k__Bacteria; p__Proteobacteria; c__Gammaproteobacteria; o__Betaproteobacteriales; f__Burkholderiaceae; g__Comamonas; s__unidentified
otu4297	0	0	9	228	1	1	11	3	1	2	8	26	1	3	14	42	0	1	30	13	1	1	11	66	1	0	9	42	1	0	6	42	1	0	4	8	k__Bacteria; p__Proteobacteria; c__Alphaproteobacteria; o__Rhizobiales; f__Xanthobacteraceae; g__Bradyrhizobium; s__unidentified
otu94809	0	12	4	0	0	9	0	0	0	8	45	8	0	1	28	3	0	10	8	0	42	28	71	10	0	7	219	9	0	31	0	0	0	9	19	6	k__Bacteria; p__Proteobacteria; c__Alphaproteobacteria; o__Rhizobiales; f__Methylopilaceae; g__unidentified; s__unidentified
otu66316	0	2	3	0	0	9	24	0	0	3	3	43	2	1	6	382	0	3	12	7	4	3	7	2	1	4	20	0	1	23	5	5	0	0	7	4	k__Bacteria; p__Bacteroidetes; c__Bacteroidia; o__Cytophagales; f__Spirosomaceae; g__Dyadobacter; s__unidentified
otu55992	1	1	0	1	2	4	70	2	8	22	19	0	1	9	0	2	5	31	135	25	13	7	8	0	2	3	0	0	3	3	0	0	13	2	9	183	k__Bacteria; p__Proteobacteria; c__Gammaproteobacteria; o__Betaproteobacteriales; f__Burkholderiaceae; g__Variovorax; s__unidentified
otu84180	5	2	6	20	3	1	12	256	0	1	7	167	2	2	39	56	0	0	2	2	0	0	0	0	0	0	0	1	0	0	0	0	0	0	0	0	k__Bacteria; p__Proteobacteria; c__Gammaproteobacteria; o__Pseudomonadales; f__Moraxellaceae; g__Acinetobacter; s__Acinetobacter_sp._IGCAR-9/07
otu105088	2	4	28	122	2	1	8	132	0	0	24	150	0	0	34	76	0	0	0	0	0	1	0	0	0	0	0	0	0	0	0	0	0	0	0	0	k__Bacteria; p__Proteobacteria; c__Gammaproteobacteria; o__Pseudomonadales; f__Pseudomonadaceae; g__Pseudomonas; s__Pseudomonas_sp._DQ-01
otu19089	4	1	2	0	7	30	34	3	7	67	3	8	6	4	4	3	6	70	61	3	41	28	5	1	10	40	6	6	3	42	23	7	7	12	21	8	k__Bacteria; p__Proteobacteria; c__Alphaproteobacteria; o__Rhizobiales; f__Rhizobiaceae; g__uncultured; s__uncultured_bacterium
otu53826	0	2	1	0	0	13	0	0	0	5	55	46	0	1	0	70	0	6	0	0	68	46	7	0	1	2	35	4	0	18	33	7	0	10	41	112	k__Bacteria; p__Proteobacteria; c__Alphaproteobacteria; o__Rhodobacterales; f__Rhodobacteraceae; g__Amaricoccus; s__unidentified
otu57480	0	6	3	0	0	6	26	2	0	0	1	0	0	0	10	8	0	124	108	1	41	29	26	9	0	3	31	2	0	4	24	21	0	29	48	21	k__Bacteria; p__Proteobacteria; c__Alphaproteobacteria; o__Rhizobiales; f__Rhizobiaceae; g__Mesorhizobium; s__Mesorhizobium_thiogangeticum
otu12536	0	0	5	0	0	4	64	0	0	0	0	0	0	0	4	2	1	10	252	2	6	3	54	20	0	1	20	3	0	1	19	17	0	0	91	1	k__Bacteria; p__Proteobacteria; c__Alphaproteobacteria; o__Rhizobiales; f__Hyphomicrobiaceae; g__Pedomicrobium; s__uncultured_Hyphomicrobiaceae_bacterium
otu97048	0	2	3	0	0	19	25	0	0	1	1	1	0	0	47	35	0	58	78	0	24	6	13	1	0	0	55	0	0	5	14	63	1	57	45	19	k__Bacteria; p__Proteobacteria; c__Alphaproteobacteria; o__Rhizobiales; f__Rhizobiaceae; g__Mesorhizobium; s__Mesorhizobium_thiogangeticum
otu96275	8	2	3	22	14	2	10	5	32	28	0	3	25	28	7	9	31	9	71	67	16	12	2	0	10	39	2	1	14	60	4	0	28	4	3	0	k__Bacteria; p__Proteobacteria; c__Alphaproteobacteria; o__Rhizobiales; f__Xanthobacteraceae; g__Bradyrhizobium; s__unidentified
otu105030	48	3	0	0	48	17	3	0	42	88	0	0	44	53	0	1	27	9	0	4	36	8	0	0	6	47	10	0	2	30	2	19	20	4	0	0	k__Bacteria; p__Chloroflexi; c__Anaerolineae; o__SBR1031; f__A4b; g__uncultured_bacterium; s__uncultured_bacterium
otu28643	26	10	0	0	46	9	2	0	30	190	0	0	24	25	2	0	56	24	3	1	6	7	0	0	13	17	0	0	23	22	3	0	29	0	0	0	k__Bacteria; p__Bacteroidetes; c__Bacteroidia; o__Cytophagales; f__Microscillaceae; g__uncultured; s__uncultured_bacterium
otu13570	22	10	1	0	22	6	35	0	35	85	0	0	31	21	21	1	33	24	22	3	34	20	0	2	24	22	0	2	8	30	27	7	15	2	2	0	k__Bacteria; p__Acidobacteria; c__Subgroup_6; o__uncultured_Acidobacteria_bacterium; f__uncultured_Acidobacteria_bacterium; g__uncultured_Acidobacteria_bacterium; s__uncultured_Acidobacteria_bacterium
otu89823	0	2	0	2	0	5	0	0	0	6	0	2	1	0	0	0	0	9	1	2	14	4	25	18	2	5	34	8	0	2	47	22	1	20	140	194	k__Bacteria; p__Proteobacteria; c__Alphaproteobacteria; o__Rhizobiales; f__Rhizobiaceae; g__Mesorhizobium; s__Mesorhizobium_sp._T20
otu2629	0	0	0	2	0	6	2	0	0	2	1	1	3	2	1	1	1	0	92	430	12	0	0	0	0	1	0	1	1	1	1	0	0	0	1	0	k__Bacteria; p__Proteobacteria; c__Alphaproteobacteria; o__Rhizobiales; f__Xanthobacteraceae; g__Bradyrhizobium; s__Bradyrhizobium_sp._T92
otu28540	22	10	1	0	19	9	1	0	32	63	1	0	48	36	1	0	32	23	11	18	23	21	3	2	18	53	3	0	14	68	3	7	10	7	0	0	k__Bacteria; p__Proteobacteria; c__Alphaproteobacteria; o__Reyranellales; f__Reyranellaceae; g__Reyranella; s__uncultured_bacterium
otu35466	25	7	1	0	24	18	1	0	27	45	0	0	48	29	0	0	36	49	4	12	45	27	0	3	24	19	1	0	20	36	9	3	26	10	0	0	k__Bacteria; p__Proteobacteria; c__Alphaproteobacteria; o__Rhizobiales; f__Xanthobacteraceae; g__Rhodoplanes; s__uncultured_Hyphomicrobiaceae_bacterium
otu50603	7	15	24	3	6	6	13	0	11	48	13	2	10	9	12	7	17	22	87	79	14	20	15	0	11	9	20	0	5	18	7	3	10	7	10	6	k__Bacteria; p__Proteobacteria; c__Alphaproteobacteria; o__Reyranellales; f__Reyranellaceae; g__Reyranella; s__uncultured_alpha_proteobacterium
otu71479	1	4	19	36	0	27	59	2	1	3	9	4	0	2	40	26	0	11	62	61	15	3	5	8	1	1	7	10	1	3	9	95	0	10	3	6	k__Bacteria; p__Proteobacteria; c__Alphaproteobacteria; o__Rhizobiales; f__Methylopilaceae; g__uncultured_bacterium; s__uncultured_bacterium
otu27275	81	10	0	1	86	5	1	0	47	9	0	0	35	25	0	0	72	3	0	2	15	0	0	0	23	7	0	0	37	9	0	0	66	9	0	0	k__Bacteria; p__Proteobacteria; c__Deltaproteobacteria; o__Myxococcales; f__Phaselicystidaceae; g__Phaselicystis; s__uncultured_bacterium
otu44679	0	5	5	0	0	5	7	3	0	0	0	0	0	0	9	1	0	131	99	0	22	17	34	10	0	2	44	3	0	3	17	21	0	29	47	27	k__Bacteria; p__Proteobacteria; c__Alphaproteobacteria; o__Rhizobiales; f__Rhizobiaceae; g__Mesorhizobium; s__Mesorhizobium_thiogangeticum
otu56434	1	1	29	99	1	2	4	62	0	0	12	41	0	0	37	41	0	2	24	29	9	0	3	4	0	0	16	33	1	0	17	51	0	0	10	9	k__Bacteria; p__Proteobacteria; c__Gammaproteobacteria; o__Betaproteobacteriales; f__Burkholderiaceae; g__Cupriavidus; s__unidentified
otu107324	47	6	4	0	33	13	3	0	35	28	0	0	26	33	1	0	56	31	10	7	30	17	0	0	29	34	2	0	13	37	1	6	26	7	0	0	k__Bacteria; p__Acidobacteria; c__Subgroup_6; o__uncultured_bacterium; f__uncultured_bacterium; g__uncultured_bacterium; s__uncultured_bacterium
otu86877	25	3	3	0	32	8	1	0	25	35	0	0	44	35	0	0	38	15	8	5	36	24	0	1	19	44	5	0	16	56	4	5	31	11	5	0	k__Bacteria; p__Proteobacteria; c__Alphaproteobacteria; o__Rhizobiales; f__Xanthobacteraceae; g__unidentified; s__unidentified
otu1273	27	9	0	0	13	2	0	0	49	338	0	0	9	12	0	2	22	0	0	0	1	0	0	0	11	5	0	0	0	14	0	0	16	0	0	0	k__Bacteria; p__Chloroflexi; c__Anaerolineae; o__SBR1031; f__uncultured_soil_bacterium; g__uncultured_soil_bacterium; s__uncultured_soil_bacterium
otu38939	0	0	2	0	1	23	0	0	1	4	48	24	0	4	12	51	0	2	10	5	44	32	0	0	0	25	58	6	1	53	11	27	0	2	53	30	k__Bacteria; p__Proteobacteria; c__Alphaproteobacteria; o__Rhizobiales; f__Devosiaceae; g__Devosia; s__unidentified
otu66160	1	0	0	0	1	1	0	0	0	1	0	1	1	2	0	0	0	3	246	254	3	0	0	0	1	1	0	0	0	3	0	0	1	1	2	0	k__Bacteria; p__Proteobacteria; c__Alphaproteobacteria; o__Rhizobiales; f__Xanthobacteraceae; g__Bradyrhizobium; s__Bradyrhizobium_sp._T92
otu97408	48	9	0	2	47	8	3	0	37	6	0	0	62	52	1	0	43	8	0	9	15	2	0	0	59	12	0	0	44	12	0	7	31	1	1	2	k__Bacteria; p__Actinobacteria; c__Thermoleophilia; o__Gaiellales; f__uncultured; g__uncultured_bacterium; s__uncultured_bacterium
otu109769	0	5	110	4	0	2	14	0	0	5	25	3	0	0	38	2	0	21	89	2	19	15	73	21	0	1	19	1	1	1	8	10	0	3	26	1	k__Bacteria; p__Proteobacteria; c__Alphaproteobacteria; o__Rhizobiales; f__Hyphomicrobiaceae; g__Hyphomicrobium; s__unidentified
otu83885	0	1	0	0	2	4	0	0	3	7	3	0	1	2	13	307	0	27	35	22	8	8	1	2	0	9	5	0	2	9	1	0	7	1	28	10	k__Bacteria; p__Proteobacteria; c__Alphaproteobacteria; o__Rhizobiales; f__Rhizobiaceae; g__Allorhizobium-Neorhizobium-Pararhizobium-Rhizobium; s__uncultured_bacterium
otu100626	0	0	1	0	0	0	1	0	0	1	0	0	1	0	19	0	0	4	291	1	0	0	0	0	0	1	141	0	0	2	42	11	0	0	1	1	k__Bacteria; p__Proteobacteria; c__Gammaproteobacteria; o__Betaproteobacteriales; f__Burkholderiaceae; g__Ideonella; s__Cenchrus_americanus
otu62695	4	11	7	1	6	6	224	0	3	21	7	2	3	3	45	0	3	12	64	6	2	6	14	2	4	1	7	0	1	3	4	0	2	0	36	5	k__Bacteria; p__Proteobacteria; c__Alphaproteobacteria; o__Dongiales; f__Dongiaceae; g__Dongia; s__unidentified
otu42668	0	0	0	0	0	0	0	0	0	0	0	0	0	0	0	0	0	14	216	30	1	0	0	2	0	0	1	18	0	12	0	212	1	2	0	0	k__Bacteria; p__Firmicutes; c__Bacilli; o__Bacillales; f__Bacillaceae; g__Geobacillus; s__unidentified
otu74390	0	3	18	1	0	17	52	0	0	8	1	0	0	2	32	13	0	28	68	16	15	13	16	13	0	3	14	1	0	4	9	142	0	8	6	5	k__Bacteria; p__Proteobacteria; c__Alphaproteobacteria; o__Rhizobiales; f__Rhizobiaceae; g__Mesorhizobium; s__Mesorhizobium_thiogangeticum
otu35982	0	2	0	0	0	15	37	0	0	4	17	0	0	0	28	27	0	44	58	0	40	7	8	0	0	1	51	1	0	2	12	66	0	52	30	4	k__Bacteria; p__Proteobacteria; c__Alphaproteobacteria; o__Rhizobiales; f__Rhizobiaceae; g__Allorhizobium-Neorhizobium-Pararhizobium-Rhizobium; s__unidentified
otu65985	0	0	3	0	0	4	0	0	0	0	0	0	0	1	0	2	0	0	1	0	8	3	0	0	0	0	1	2	0	0	468	3	0	0	1	0	k__Bacteria; p__Proteobacteria; c__Alphaproteobacteria; o__Rhizobiales; f__Rhizobiaceae; g__Pseudochrobactrum; s__Pseudochrobactrum_asaccharolyticum
otu68130	0	7	21	0	0	19	26	2	0	5	0	0	0	0	19	7	0	80	80	0	17	22	32	5	0	1	27	3	0	1	10	16	0	22	53	22	k__Bacteria; p__Proteobacteria; c__Alphaproteobacteria; o__Rhizobiales; f__Rhizobiaceae; g__Mesorhizobium; s__Mesorhizobium_thiogangeticum
otu95674	0	1	0	0	0	9	0	0	0	3	1	6	0	0	0	1	0	1	0	0	1	0	0	0	2	0	0	4	0	5	0	1	0	40	168	251	k__Bacteria; p__Proteobacteria; c__Alphaproteobacteria; o__Rhodobacterales; f__Rhodobacteraceae; g__Amaricoccus; s__unidentified
otu107407	0	0	1	1	0	10	19	5	0	2	17	6	0	1	11	60	0	9	26	0	19	4	6	1	0	5	55	3	0	3	40	56	0	20	97	16	k__Bacteria; p__Proteobacteria; c__Alphaproteobacteria; o__Rhizobiales; f__Rhizobiaceae; g__Allorhizobium-Neorhizobium-Pararhizobium-Rhizobium; s__unidentified
otu29931	39	2	0	1	29	10	1	0	26	22	0	0	24	31	1	1	18	23	0	4	43	31	0	0	20	37	2	2	23	67	0	0	27	8	0	0	k__Bacteria; p__Acidobacteria; c__Subgroup_6; o__uncultured_bacterium; f__uncultured_bacterium; g__uncultured_bacterium; s__uncultured_bacterium
otu35153	1	1	13	84	0	1	8	137	2	1	20	118	2	0	33	70	0	0	0	0	0	1	0	0	0	0	0	0	0	0	0	0	0	0	0	0	k__Bacteria; p__Proteobacteria; c__Gammaproteobacteria; o__Pseudomonadales; f__Pseudomonadaceae; g__Pseudomonas; s__Pseudomonas_sp._DQ-01
otu80720	0	1	7	94	1	4	3	5	1	2	1	12	5	1	2	12	0	1	57	198	8	0	6	14	1	2	2	23	1	2	5	14	0	0	1	6	k__Bacteria; p__Proteobacteria; c__Alphaproteobacteria; o__Rhizobiales; f__Xanthobacteraceae; g__Bradyrhizobium; s__unidentified
otu19854	12	7	0	0	16	6	1	0	8	27	0	0	10	14	2	2	21	29	10	2	30	36	0	0	11	38	1	1	38	80	1	9	54	19	5	0	k__Bacteria; p__Proteobacteria; c__Gammaproteobacteria; o__Steroidobacterales; f__Steroidobacteraceae; g__uncultured; s__uncultured_bacterium
otu3547	1	0	16	110	2	0	6	139	0	0	7	99	0	1	21	37	1	0	11	7	0	1	1	3	0	0	1	10	0	0	0	2	0	0	3	1	k__Bacteria; p__Proteobacteria; c__Gammaproteobacteria; o__Betaproteobacteriales; f__Burkholderiaceae; g__Cupriavidus; s__unidentified
otu35236	10	9	0	0	29	6	1	0	20	71	0	0	11	16	1	0	65	35	0	0	28	29	0	0	5	5	0	0	30	15	0	1	79	6	7	0	k__Bacteria; p__Proteobacteria; c__Gammaproteobacteria; o__Xanthomonadales; f__Xanthomonadaceae; g__Lysobacter; s__uncultured_bacterium
otu84980	12	16	5	1	21	2	0	0	14	34	2	0	12	21	1	3	9	34	11	3	32	14	0	0	34	22	13	0	44	41	2	5	54	13	0	1	k__Bacteria; p__Proteobacteria; c__Gammaproteobacteria; o__Betaproteobacteriales; f__Burkholderiaceae; g__unidentified; s__unidentified
otu93273	38	11	0	0	38	0	0	0	53	23	0	0	11	16	0	1	78	6	16	5	12	4	0	0	25	9	0	0	32	16	0	5	73	3	0	0	k__Bacteria; p__Proteobacteria; c__Deltaproteobacteria; o__NB1-j; f__uncultured_bacterium; g__uncultured_bacterium; s__uncultured_bacterium
otu61107	3	6	1	0	5	4	6	0	10	30	0	1	8	4	9	0	10	12	22	6	32	13	51	106	15	25	2	0	7	35	7	1	18	7	9	8	k__Bacteria; p__Proteobacteria; c__Alphaproteobacteria; o__Rhizobiales; f__C2U; g__uncultured_bacterium; s__uncultured_bacterium
otu80628	6	2	2	0	11	1	0	1	75	6	0	0	19	20	0	0	1	0	0	0	3	1	0	0	98	38	0	0	143	31	2	0	13	0	0	0	k__Bacteria; p__Actinobacteria; c__Acidimicrobiia; o__Microtrichales; f__uncultured; g__uncultured_bacterium; s__uncultured_bacterium
otu38095	0	3	5	10	0	35	4	0	2	9	134	53	0	2	0	0	2	0	1	2	27	35	15	2	0	0	0	2	0	0	9	0	0	10	60	50	k__Bacteria; p__Proteobacteria; c__Gammaproteobacteria; o__Enterobacteriales; f__Enterobacteriaceae; g__Buttiauxella; s__unidentified
otu77606	0	0	0	0	5	0	1	0	33	388	0	0	10	28	0	1	0	3	0	2	1	0	0	0	0	0	0	0	0	0	0	0	0	0	0	0	k__Bacteria; p__Proteobacteria; c__Gammaproteobacteria; o__Xanthomonadales; f__Rhodanobacteraceae; g__Dyella; s__Dyella_sp._NW-2013-Rh9
otu79447	0	22	68	0	0	3	0	0	0	0	26	0	0	0	14	0	0	1	143	0	32	20	8	16	0	2	96	9	0	1	1	0	0	6	3	1	k__Bacteria; p__Actinobacteria; c__Actinobacteria; o__Micrococcales; f__Microbacteriaceae; g__Microbacterium; s__bacterium_ljh-24
otu70093	40	15	0	1	33	5	2	1	38	24	0	4	25	27	1	0	42	14	2	12	21	16	1	1	14	20	0	0	11	33	3	8	54	3	0	0	k__Bacteria; p__Rokubacteria; c__NC10; o__Rokubacteriales; f__uncultured_bacterium; g__uncultured_bacterium; s__uncultured_bacterium
otu70516	0	0	0	0	0	0	0	0	0	0	0	0	0	0	0	0	0	0	0	0	0	0	0	0	0	0	0	0	0	0	471	0	0	0	0	0	k__Bacteria; p__Proteobacteria; c__Alphaproteobacteria; o__Rhodobacterales; f__Rhodobacteraceae; g__Sulfitobacter; s__unidentified
otu9643	36	5	0	0	65	5	0	0	10	10	0	0	33	36	0	1	22	0	0	4	12	10	0	0	111	24	0	0	45	24	0	0	17	0	0	0	k__Bacteria; p__Actinobacteria; c__Actinobacteria; o__Micromonosporales; f__Micromonosporaceae; g__uncultured; s__uncultured_bacterium
otu49340	0	2	6	0	0	10	24	2	0	4	0	0	0	0	11	3	0	103	82	2	16	19	25	6	0	0	29	5	0	2	12	13	0	21	54	19	k__Bacteria; p__Proteobacteria; c__Alphaproteobacteria; o__Rhizobiales; f__Rhizobiaceae; g__Mesorhizobium; s__Mesorhizobium_thiogangeticum
otu70591	0	1	28	18	0	14	41	1	3	7	17	1	2	3	41	51	0	6	37	25	15	10	19	7	0	2	9	8	1	1	14	71	0	2	5	10	k__Bacteria; p__Proteobacteria; c__Alphaproteobacteria; o__Rhizobiales; f__Xanthobacteraceae; g__Bradyrhizobium; s__unidentified
otu17873	38	9	0	0	38	4	0	1	39	38	0	0	15	13	0	0	48	11	4	4	26	9	0	0	24	29	0	0	26	31	0	1	53	7	0	0	k__Bacteria; p__Acidobacteria; c__Subgroup_11; o__uncultured_bacterium; f__uncultured_bacterium; g__uncultured_bacterium; s__uncultured_bacterium
otu17973	111	4	0	0	89	5	3	1	45	11	0	0	48	47	0	2	22	0	0	1	11	3	0	0	9	2	0	0	30	3	0	0	20	0	0	0	k__Bacteria; p__Proteobacteria; c__Deltaproteobacteria; o__Myxococcales; f__BIrii41; g__uncultured_bacterium; s__uncultured_bacterium
otu27615	0	0	0	0	0	7	2	0	1	9	0	0	0	1	336	3	0	7	0	0	2	4	16	0	0	0	6	0	0	4	10	3	0	1	52	3	k__Bacteria; p__Bacteroidetes; c__Bacteroidia; o__Cytophagales; f__Microscillaceae; g__uncultured; s__metagenome
otu58621	0	11	34	1	1	49	90	5	0	8	1	0	0	1	68	30	0	45	25	0	31	9	5	3	0	0	4	4	0	2	2	2	0	13	11	11	k__Bacteria; p__Proteobacteria; c__Alphaproteobacteria; o__Rhizobiales; f__Rhizobiaceae; g__Mesorhizobium; s__Mesorhizobium_thiogangeticum
otu100764	31	14	0	0	29	11	0	0	15	18	0	0	21	24	2	0	16	24	6	22	29	31	3	0	13	26	1	4	27	39	0	2	47	10	0	0	k__Bacteria; p__Gemmatimonadetes; c__Gemmatimonadetes; o__Gemmatimonadales; f__Gemmatimonadaceae; g__uncultured; s__uncultured_bacterium
otu48634	0	16	99	1	1	1	0	0	0	13	1	1	0	0	1	1	1	2	0	1	27	5	194	82	2	2	1	0	1	0	0	1	0	0	6	4	k__Bacteria; p__Proteobacteria; c__Alphaproteobacteria; o__Rhizobiales; f__Rhizobiaceae; g__unidentified; s__uncultured_bacterium
otu62463	26	2	0	0	36	5	0	0	25	8	0	0	13	16	0	0	64	0	6	13	9	3	0	0	26	6	0	4	44	18	0	1	133	5	0	0	k__Bacteria; p__Proteobacteria; c__Deltaproteobacteria; o__NB1-j; f__uncultured_bacterium; g__uncultured_bacterium; s__uncultured_bacterium
otu21455	0	2	2	26	0	145	243	0	1	4	8	3	0	0	0	0	0	6	0	2	2	3	1	0	0	0	0	0	0	1	4	0	0	1	4	4	k__Bacteria; p__Proteobacteria; c__Gammaproteobacteria; o__Enterobacteriales; f__Enterobacteriaceae; g__Enterobacter; s__unidentified
otu83305	0	3	7	32	2	1	3	49	2	3	142	53	0	1	16	138	0	0	0	0	4	4	0	0	0	0	0	0	0	0	0	0	0	0	1	0	k__Bacteria; p__Proteobacteria; c__Gammaproteobacteria; o__Pseudomonadales; f__Pseudomonadaceae; g__Pseudomonas; s__Pseudomonas_putida
otu28488	35	13	0	0	25	11	0	0	21	44	0	0	18	18	0	1	26	21	3	3	36	39	0	0	12	42	0	0	16	35	0	0	31	10	0	0	k__Bacteria; p__Acidobacteria; c__Subgroup_6; o__unidentified; f__unidentified; g__unidentified; s__unidentified
otu15926	0	25	16	4	2	21	85	13	2	9	3	8	0	2	1	2	0	10	26	0	24	40	11	0	0	0	20	1	0	1	0	0	0	1	24	108	k__Bacteria; p__Proteobacteria; c__Alphaproteobacteria; o__Rhizobiales; f__Kaistiaceae; g__Kaistia; s__unidentified
otu17166	0	0	1	0	1	6	0	0	1	2	2	0	0	6	6	8	0	0	5	0	16	11	137	27	0	3	97	9	0	8	40	3	0	6	44	18	k__Bacteria; p__Proteobacteria; c__Alphaproteobacteria; o__Rhizobiales; f__Xanthobacteraceae; g__Rhodopseudomonas; s__uncultured_bacterium
otu60875	0	56	69	0	0	27	9	0	0	3	5	0	0	1	25	6	0	6	8	2	83	26	25	2	0	7	62	2	0	8	6	16	0	3	0	0	k__Bacteria; p__Proteobacteria; c__Alphaproteobacteria; o__Rhizobiales; f__Rhizobiaceae; g__unidentified; s__unidentified
otu24334	0	0	0	0	0	9	37	0	0	5	33	0	0	0	12	0	0	0	0	0	0	3	47	0	0	5	114	0	0	5	75	62	0	0	48	0	k__Bacteria; p__Bacteroidetes; c__Bacteroidia; o__Cytophagales; f__Microscillaceae; g__uncultured; s__metagenome
otu73297	1	37	3	1	1	198	7	0	5	3	1	0	3	23	40	39	2	5	39	1	0	4	16	0	2	6	3	0	2	3	4	3	2	0	0	0	k__Bacteria; p__Proteobacteria; c__Gammaproteobacteria; o__Pseudomonadales; f__Pseudomonadaceae; g__Pseudomonas; s__Pseudomonas_chlororaphis_subsp._aurantiaca
otu29725	10	19	4	0	7	10	32	17	1	8	36	3	3	16	65	52	3	5	7	0	7	8	4	0	0	1	30	2	3	8	0	0	4	3	83	2	k__Bacteria; p__Proteobacteria; c__Gammaproteobacteria; o__Pseudomonadales; f__Pseudomonadaceae; g__Pseudomonas; s__Pseudomonas_sp._B-1171
otu51845	77	14	1	0	53	4	2	0	0	8	0	0	15	5	0	0	35	12	4	1	26	23	0	0	15	26	0	0	21	27	1	0	76	5	0	0	k__Bacteria; p__Proteobacteria; c__Gammaproteobacteria; o__Betaproteobacteriales; f__Nitrosomonadaceae; g__MND1; s__uncultured_bacterium
otu61412	0	1	6	1	0	7	8	0	0	1	0	0	0	0	7	4	0	93	98	3	19	19	15	8	0	1	42	5	0	6	11	11	0	16	42	27	k__Bacteria; p__Proteobacteria; c__Alphaproteobacteria; o__Rhizobiales; f__Rhizobiaceae; g__Mesorhizobium; s__Mesorhizobium_thiogangeticum
otu60820	0	8	11	0	1	22	50	4	1	26	24	4	0	1	20	1	0	32	45	3	20	27	35	14	1	0	36	6	0	1	5	17	0	11	11	12	k__Bacteria; p__Proteobacteria; c__Alphaproteobacteria; o__Reyranellales; f__Reyranellaceae; g__Reyranella; s__unidentified
otu90766	0	3	30	37	0	1	7	53	0	0	4	82	0	0	97	130	0	1	0	0	0	0	0	0	0	0	0	0	0	0	0	0	0	0	0	0	k__Bacteria; p__Proteobacteria; c__Gammaproteobacteria; o__Pseudomonadales; f__Moraxellaceae; g__Acinetobacter; s__uncultured_bacterium
otu37654	0	1	0	0	0	11	0	0	0	0	0	0	0	0	0	0	0	33	4	0	1	2	0	0	0	9	2	1	0	8	3	0	1	43	121	204	k__Bacteria; p__Proteobacteria; c__Alphaproteobacteria; o__Sphingomonadales; f__Sphingomonadaceae; g__Sphingopyxis; s__uncultured_Sphingomonadales_bacterium
otu50647	3	0	18	242	2	2	13	8	1	2	2	31	1	7	8	47	1	0	4	4	0	0	0	8	0	0	1	21	0	1	2	12	1	0	0	2	k__Bacteria; p__Proteobacteria; c__Alphaproteobacteria; o__Rhizobiales; f__Xanthobacteraceae; g__Bradyrhizobium; s__unidentified
otu31990	58	1	0	0	42	1	0	0	39	6	0	0	24	28	0	0	62	17	0	3	24	20	0	0	15	23	0	0	13	22	2	0	36	6	0	0	k__Bacteria; p__Proteobacteria; c__Deltaproteobacteria; o__Myxococcales; f__Haliangiaceae; g__Haliangium; s__uncultured_bacterium
otu83929	0	0	1	21	0	3	0	0	1	3	1	1	4	2	2	2	1	2	52	294	5	0	3	7	0	1	3	13	0	4	3	9	0	1	0	1	k__Bacteria; p__Proteobacteria; c__Alphaproteobacteria; o__Rhizobiales; f__Xanthobacteraceae; g__Bradyrhizobium; s__Bradyrhizobium_sp._T92
otu93009	0	0	0	0	0	0	0	0	0	0	0	0	0	0	0	0	1	7	36	224	1	5	8	34	12	2	0	45	0	1	21	38	0	0	4	1	k__Bacteria; p__Proteobacteria; c__Gammaproteobacteria; o__Pseudomonadales; f__Moraxellaceae; g__Acinetobacter; s__uncultured_bacterium
otu23404	1	1	16	81	1	0	2	126	0	1	18	116	0	1	21	51	0	0	0	0	0	0	0	0	0	0	0	0	0	0	0	0	0	1	2	0	k__Bacteria; p__Proteobacteria; c__Gammaproteobacteria; o__Pseudomonadales; f__Pseudomonadaceae; g__Pseudomonas; s__Pseudomonas_sp._DQ-01
otu56539	0	4	29	0	0	4	32	1	0	2	0	0	0	4	17	0	1	38	179	2	12	6	53	2	1	1	12	6	2	6	7	3	0	0	6	9	k__Bacteria; p__Proteobacteria; c__Alphaproteobacteria; o__Rhizobiales; f__Beijerinckiaceae; g__Bosea; s__unidentified
otu20377	1	1	12	281	0	4	19	13	1	4	13	25	3	3	8	49	0	0	0	0	0	0	0	0	0	0	0	0	0	0	0	0	0	0	0	0	k__Bacteria; p__Proteobacteria; c__Alphaproteobacteria; o__Rhizobiales; f__Xanthobacteraceae; g__Bradyrhizobium; s__Bradyrhizobiaceae_bacterium_S28
otu63757	0	0	12	0	0	1	15	0	0	1	3	0	0	0	3	0	0	1	8	0	5	2	275	78	0	2	0	0	0	2	6	1	0	0	19	1	k__Bacteria; p__Proteobacteria; c__Alphaproteobacteria; o__Rhizobiales; f__Rhizobiaceae; g__Allorhizobium-Neorhizobium-Pararhizobium-Rhizobium; s__unidentified
otu85711	0	0	2	71	1	0	2	2	0	0	2	8	0	2	1	9	1	2	31	23	1	1	13	82	0	2	6	88	1	4	8	51	0	0	8	11	k__Bacteria; p__Proteobacteria; c__Alphaproteobacteria; o__Rhizobiales; f__Xanthobacteraceae; g__Bradyrhizobium; s__unidentified
otu50857	0	25	17	1	0	54	48	7	2	1	0	0	0	3	1	5	0	2	5	0	27	17	156	53	0	0	0	0	0	0	0	0	0	0	0	8	k__Bacteria; p__Proteobacteria; c__Gammaproteobacteria; o__Betaproteobacteriales; f__Burkholderiaceae; g__Variovorax; s__unidentified
otu103314	1	0	0	0	2	0	0	2	0	2	0	256	1	0	2	4	2	0	34	1	0	0	1	38	3	0	0	1	0	0	9	1	2	0	0	65	k__Bacteria; p__Firmicutes; c__Clostridia; o__Clostridiales; f__Peptostreptococcaceae; g__uncultured; s__uncultured_bacterium
otu73311	0	4	4	0	0	7	14	0	0	1	0	0	0	0	6	4	0	83	77	2	32	17	21	11	0	2	20	3	0	3	16	18	0	18	45	18	k__Bacteria; p__Proteobacteria; c__Alphaproteobacteria; o__Rhizobiales; f__Rhizobiaceae; g__Mesorhizobium; s__Mesorhizobium_thiogangeticum
otu56851	0	1	2	0	0	22	46	0	0	11	44	0	2	0	37	48	0	17	34	0	13	3	2	0	0	1	38	1	0	2	9	50	0	19	17	6	k__Bacteria; p__Proteobacteria; c__Alphaproteobacteria; o__Rhizobiales; f__Rhizobiaceae; g__Allorhizobium-Neorhizobium-Pararhizobium-Rhizobium; s__unidentified
otu59288	0	0	12	42	0	0	2	72	2	0	3	38	0	0	9	12	0	3	38	26	0	0	3	17	0	0	9	97	0	0	5	9	2	0	17	5	k__Bacteria; p__Proteobacteria; c__Gammaproteobacteria; o__Betaproteobacteriales; f__Burkholderiaceae; g__Cupriavidus; s__unidentified
otu103476	2	0	28	228	0	1	15	9	2	4	2	30	3	2	13	42	0	1	6	6	0	0	1	10	0	0	1	5	0	0	1	4	0	0	0	0	k__Bacteria; p__Proteobacteria; c__Alphaproteobacteria; o__Rhizobiales; f__Xanthobacteraceae; g__Bradyrhizobium; s__unidentified
otu17452	28	11	0	0	33	3	0	0	39	24	0	0	50	45	2	1	22	16	3	29	12	8	0	3	8	22	0	0	7	25	0	1	16	4	0	2	k__Bacteria; p__Chloroflexi; c__KD4-96; o__uncultured_bacterium; f__uncultured_bacterium; g__uncultured_bacterium; s__uncultured_bacterium
otu63848	5	14	0	0	19	24	1	0	43	126	0	0	18	23	2	3	9	6	25	3	13	1	1	0	16	20	8	0	12	13	0	0	4	4	1	0	k__Bacteria; p__Actinobacteria; c__Actinobacteria; o__Micromonosporales; f__Micromonosporaceae; g__Luedemannella; s__metagenome
otu46289	0	6	19	1	0	14	67	1	0	5	4	0	0	1	56	13	0	9	63	13	5	3	9	5	0	1	13	2	0	3	1	86	0	7	1	3	k__Bacteria; p__Proteobacteria; c__Alphaproteobacteria; o__Rhizobiales; f__Xanthobacteraceae; g__Bradyrhizobium; s__uncultured_Bradyrhizobium_sp.
otu58988	1	1	6	137	3	1	11	4	0	1	4	15	2	4	4	19	1	1	24	18	1	1	7	52	1	1	2	36	0	2	6	29	0	0	7	6	k__Bacteria; p__Proteobacteria; c__Alphaproteobacteria; o__Rhizobiales; f__Xanthobacteraceae; g__Bradyrhizobium; s__unidentified
otu76535	0	0	1	0	0	0	0	0	0	1	362	36	0	4	0	1	0	2	0	0	0	0	0	0	0	0	0	0	0	0	0	0	0	0	0	0	k__Bacteria; p__Bacteroidetes; c__Bacteroidia; o__Sphingobacteriales; f__Sphingobacteriaceae; g__Pedobacter; s__unidentified
otu23592	18	7	1	0	11	8	1	0	20	20	0	0	13	8	0	0	36	20	13	4	23	21	2	4	19	44	0	0	22	52	1	0	29	8	0	0	k__Bacteria; p__Proteobacteria; c__Deltaproteobacteria; o__Desulfarculales; f__Desulfarculaceae; g__uncultured; s__unidentified
otu54711	0	9	1	3	0	295	16	0	2	2	3	0	0	0	2	2	0	3	7	9	5	6	31	9	0	0	0	0	0	0	0	0	0	0	0	0	k__Bacteria; p__Proteobacteria; c__Gammaproteobacteria; o__Enterobacteriales; f__Enterobacteriaceae; g__Kluyvera; s__Kluyvera_ascorbata
otu90487	29	3	0	0	35	4	1	0	50	27	0	0	67	76	0	1	41	3	1	4	9	2	0	0	18	3	0	0	5	9	0	0	16	1	0	0	k__Bacteria; p__Actinobacteria; c__Rubrobacteria; o__Rubrobacterales; f__Rubrobacteriaceae; g__Rubrobacter; s__unidentified
otu7463	0	1	12	0	0	22	3	4	0	2	2	0	0	0	7	0	0	54	11	2	30	15	19	21	0	1	1	0	0	0	0	0	0	5	24	166	k__Bacteria; p__Proteobacteria; c__Alphaproteobacteria; o__Rhizobiales; f__Methylopilaceae; g__Methylopila; s__unidentified
otu78575	0	26	5	3	1	3	2	49	0	2	11	8	7	7	195	12	0	8	0	0	3	4	0	0	5	9	7	0	3	17	12	0	1	0	1	1	k__Bacteria; p__Proteobacteria; c__Gammaproteobacteria; o__Pseudomonadales; f__Pseudomonadaceae; g__Pseudomonas; s__Pseudomonas_sp.
otu83775	28	1	0	0	22	14	1	0	38	14	0	0	88	63	1	0	15	4	10	4	4	0	0	2	25	4	0	0	31	10	1	0	21	0	1	0	k__Bacteria; p__Actinobacteria; c__Actinobacteria; o__Propionibacteriales; f__Propionibacteriaceae; g__Microlunatus; s__uncultured_bacterium
otu34590	67	2	0	0	94	1	0	0	11	0	0	0	13	11	0	0	70	1	0	4	10	1	0	0	6	1	0	0	10	1	0	0	93	1	0	0	k__Bacteria; p__Proteobacteria; c__Gammaproteobacteria; o__Betaproteobacteriales; f__Nitrosomonadaceae; g__MND1; s__uncultured_bacterium
otu46117	2	113	221	2	2	0	0	4	0	1	0	1	0	0	0	1	0	1	0	0	16	26	5	0	0	0	0	0	0	0	0	0	0	0	0	0	k__Bacteria; p__Patescibacteria; c__Saccharimonadia; o__Saccharimonadales; f__unidentified; g__unidentified; s__unidentified
otu101432	1	1	26	70	3	0	6	98	2	2	20	91	0	2	20	49	0	0	0	0	0	1	0	0	0	0	1	0	0	0	0	0	0	0	0	0	k__Bacteria; p__Proteobacteria; c__Gammaproteobacteria; o__Pseudomonadales; f__Pseudomonadaceae; g__Pseudomonas; s__Pseudomonas_sp._DQ-01
otu72208	0	0	11	101	0	4	13	4	2	1	10	14	2	1	18	26	0	0	20	9	4	3	5	31	1	0	6	32	0	3	6	50	0	0	5	10	k__Bacteria; p__Proteobacteria; c__Alphaproteobacteria; o__Rhizobiales; f__Xanthobacteraceae; g__Bradyrhizobium; s__unidentified
otu93252	0	0	0	0	0	0	0	0	0	2	383	0	0	0	0	2	0	0	0	0	0	0	1	0	0	0	0	0	0	0	0	0	0	0	4	0	k__Bacteria; p__Bacteroidetes; c__Bacteroidia; o__Bacteroidetes_VC2.1_Bac22; f__metagenome; g__metagenome; s__metagenome
otu389	12	4	0	0	22	6	0	1	42	46	0	0	27	26	1	0	55	24	1	2	34	14	0	0	11	10	0	0	4	29	0	0	16	4	0	0	k__Bacteria; p__Acidobacteria; c__Subgroup_6; o__uncultured_bacterium; f__uncultured_bacterium; g__uncultured_bacterium; s__uncultured_bacterium
otu5280	39	7	2	0	23	9	0	0	24	17	0	0	76	63	0	0	23	2	0	4	6	3	0	0	37	7	0	0	30	6	0	0	11	1	0	0	k__Bacteria; p__Actinobacteria; c__Rubrobacteria; o__Rubrobacterales; f__Rubrobacteriaceae; g__Rubrobacter; s__unidentified
otu26951	0	0	0	0	0	0	0	0	0	0	0	0	0	0	0	0	0	0	171	211	1	0	0	2	0	0	0	3	0	0	0	0	0	0	2	0	k__Bacteria; p__Proteobacteria; c__Gammaproteobacteria; o__Betaproteobacteriales; f__Neisseriaceae; g__Neisseria; s__uncultured_bacterium
otu86909	66	8	0	0	70	2	2	0	17	23	0	0	42	43	2	1	21	3	0	0	8	5	0	0	14	13	0	0	10	13	0	0	24	2	0	0	k__Bacteria; p__Acidobacteria; c__Subgroup_6; o__unidentified; f__unidentified; g__unidentified; s__unidentified
otu101355	21	4	0	0	21	13	1	0	61	106	0	0	25	21	0	3	12	0	0	0	5	2	0	0	28	15	4	0	11	22	0	0	14	0	0	0	k__Bacteria; p__Chloroflexi; c__Anaerolineae; o__SBR1031; f__A4b; g__uncultured_bacterium; s__uncultured_bacterium
otu43526	0	0	0	0	4	2	1	0	107	28	0	2	171	42	0	4	0	0	3	9	15	0	0	0	0	0	0	0	0	0	0	0	0	0	0	0	k__Bacteria; p__Proteobacteria; c__Gammaproteobacteria; o__Betaproteobacteriales; f__Burkholderiaceae; g__Burkholderia-Caballeronia-Paraburkholderia; s__unidentified
otu85451	7	5	2	0	1	12	2	0	6	87	1	0	3	4	1	0	8	31	3	2	29	50	1	1	13	14	8	0	20	31	1	0	18	22	5	0	k__Bacteria; p__Proteobacteria; c__Alphaproteobacteria; o__Sphingomonadales; f__Sphingomonadaceae; g__Sphingomonas; s__uncultured_bacterium
otu20332	23	2	4	0	13	4	0	0	11	18	0	0	8	11	0	0	34	39	1	9	40	29	0	0	12	36	0	0	18	37	1	0	26	11	0	0	k__Bacteria; p__Proteobacteria; c__Alphaproteobacteria; o__Azospirillales; f__uncultured; g__uncultured_bacterium; s__uncultured_bacterium
otu78223	13	3	1	0	16	6	1	0	54	9	0	0	31	30	0	0	11	0	0	1	7	0	0	0	46	36	5	0	44	23	11	1	35	2	1	0	k__Bacteria; p__Proteobacteria; c__Alphaproteobacteria; o__Rhizobiales; f__Hyphomicrobiaceae; g__Pedomicrobium; s__uncultured_bacterium
otu93589	7	5	2	0	9	5	0	0	7	21	0	0	9	8	0	0	18	27	1	12	27	15	0	5	23	41	4	0	24	69	0	0	21	14	0	9	k__Bacteria; p__Gemmatimonadetes; c__Gemmatimonadetes; o__Gemmatimonadales; f__Gemmatimonadaceae; g__uncultured; s__uncultured_bacterium
otu53438	0	1	0	2	1	0	1	0	0	2	0	0	0	2	0	0	0	1	132	237	2	0	0	1	0	0	0	0	0	0	0	0	0	0	0	0	k__Bacteria; p__Proteobacteria; c__Alphaproteobacteria; o__Rhizobiales; f__Xanthobacteraceae; g__Bradyrhizobium; s__Bradyrhizobium_sp._T92
otu28290	8	6	10	0	15	12	5	0	7	49	0	0	2	11	0	0	18	27	24	0	20	27	0	0	7	26	2	0	8	53	4	2	31	5	2	0	k__Bacteria; p__Proteobacteria; c__Gammaproteobacteria; o__Betaproteobacteriales; f__Burkholderiaceae; g__uncultured; s__uncultured_bacterium
otu33686	0	2	7	0	0	29	3	0	0	2	196	10	0	0	8	13	0	7	4	1	8	19	3	1	0	10	25	0	0	13	1	0	0	1	12	6	k__Bacteria; p__Verrucomicrobia; c__Verrucomicrobiae; o__Verrucomicrobiales; f__Rubritaleaceae; g__Luteolibacter; s__unidentified
otu49945	0	0	0	0	0	0	0	2	0	0	0	0	0	0	0	0	0	0	0	0	1	2	48	195	0	0	5	0	0	2	21	44	0	0	14	47	k__Bacteria; p__Bacteroidetes; c__Bacteroidia; o__Cytophagales; f__Spirosomaceae; g__Larkinella; s__Larkinella_sp._15J9-9
otu20927	39	1	0	0	45	0	1	0	36	10	0	0	41	57	0	0	43	3	0	1	11	1	1	0	30	4	0	0	14	7	0	3	32	0	0	0	k__Bacteria; p__Actinobacteria; c__Actinobacteria; o__Frankiales; f__Acidothermaceae; g__Acidothermus; s__uncultured_bacterium
otu105637	47	8	0	0	47	2	0	0	42	20	0	0	24	17	0	0	52	11	4	0	17	9	0	0	8	13	0	0	9	13	0	0	35	2	0	0	k__Bacteria; p__Gemmatimonadetes; c__Gemmatimonadetes; o__Gemmatimonadales; f__Gemmatimonadaceae; g__uncultured; s__uncultured_bacterium
otu66782	21	7	1	0	22	8	0	5	25	18	0	0	19	13	0	0	40	17	0	8	30	21	0	0	13	10	1	0	23	25	0	1	41	10	0	0	k__Bacteria; p__Rokubacteria; c__NC10; o__Rokubacteriales; f__uncultured_bacterium; g__uncultured_bacterium; s__uncultured_bacterium
otu7865	15	2	3	0	12	5	0	0	44	4	1	0	10	5	0	0	41	24	0	5	13	11	0	0	37	29	0	1	31	39	1	1	37	4	3	0	k__Bacteria; p__Acidobacteria; c__Subgroup_5; o__uncultured_bacterium; f__uncultured_bacterium; g__uncultured_bacterium; s__uncultured_bacterium
otu44428	72	3	0	0	94	1	1	0	18	0	0	0	10	17	0	0	107	1	0	1	12	1	0	0	0	2	0	0	2	2	0	0	33	0	0	0	k__Bacteria; p__Proteobacteria; c__Gammaproteobacteria; o__Betaproteobacteriales; f__Nitrosomonadaceae; g__MND1; s__unidentified
otu5785	8	5	4	0	12	9	17	0	5	37	1	0	14	13	3	10	14	32	41	10	30	22	7	4	5	10	8	1	14	12	6	1	10	1	10	0	k__Bacteria; p__Proteobacteria; c__Alphaproteobacteria; o__Caulobacterales; f__Caulobacteraceae; g__Phenylobacterium; s__uncultured_Caulobacteraceae_bacterium
otu82097	17	1	0	0	16	2	0	1	42	9	0	0	12	12	0	2	67	19	1	4	18	20	3	0	17	26	0	0	20	34	0	0	28	5	0	0	k__Bacteria; p__Rokubacteria; c__NC10; o__Rokubacteriales; f__uncultured_bacterium; g__uncultured_bacterium; s__uncultured_bacterium
otu101251	8	3	7	2	10	11	7	0	15	45	0	0	11	9	0	1	33	30	24	3	25	15	2	1	13	21	4	2	11	30	2	5	22	3	0	0	k__Bacteria; p__Proteobacteria; c__Gammaproteobacteria; o__Betaproteobacteriales; f__Burkholderiaceae; g__unidentified; s__unidentified
otu18476	3	12	10	0	32	11	12	3	17	42	0	5	2	7	144	2	2	0	0	0	2	0	2	0	11	5	24	0	9	8	5	1	2	1	0	0	k__Bacteria; p__Actinobacteria; c__Actinobacteria; o__Pseudonocardiales; f__Pseudonocardiaceae; g__Lechevalieria; s__unidentified
otu51265	16	5	0	0	16	4	0	0	15	29	0	0	10	11	0	0	23	13	3	8	20	24	0	2	20	32	0	0	37	55	0	1	25	5	0	0	k__Bacteria; p__Proteobacteria; c__Gammaproteobacteria; o__PLTA13; f__uncultured_bacterium; g__uncultured_bacterium; s__uncultured_bacterium
otu60265	0	2	6	1	0	4	9	1	0	4	0	0	0	1	19	4	0	76	56	0	16	12	21	7	0	3	27	2	0	5	12	12	0	17	36	21	k__Bacteria; p__Proteobacteria; c__Alphaproteobacteria; o__Rhizobiales; f__Rhizobiaceae; g__Mesorhizobium; s__Mesorhizobium_thiogangeticum
otu62193	0	15	22	0	1	39	62	1	0	2	1	0	0	1	47	23	0	25	26	1	21	16	5	0	0	0	16	1	0	1	2	7	0	18	14	5	k__Bacteria; p__Proteobacteria; c__Alphaproteobacteria; o__Rhizobiales; f__Rhizobiaceae; g__Mesorhizobium; s__Mesorhizobium_thiogangeticum
otu75152	29	2	0	1	25	1	0	0	56	4	0	0	45	26	0	0	20	1	1	1	7	4	0	0	48	17	0	0	49	16	3	1	13	1	0	1	k__Bacteria; p__Actinobacteria; c__Thermoleophilia; o__Gaiellales; f__uncultured; g__uncultured_bacterium; s__uncultured_bacterium
otu60297	32	0	0	0	29	0	1	2	30	0	0	0	16	17	0	0	11	3	0	1	2	0	0	1	73	0	0	0	56	0	0	0	97	0	0	0	k__Bacteria; p__Gemmatimonadetes; c__Gemmatimonadetes; o__Gemmatimonadales; f__Gemmatimonadaceae; g__uncultured; s__uncultured_bacterium
otu72400	0	6	208	0	0	2	0	0	0	2	3	2	0	0	11	133	0	0	0	0	1	0	0	0	0	0	1	0	0	0	0	2	0	0	0	0	k__Bacteria; p__Proteobacteria; c__Gammaproteobacteria; o__Betaproteobacteriales; f__Burkholderiaceae; g__Pseudorhodoferax; s__uncultured_bacterium
otu340	57	3	0	0	58	1	1	0	29	2	0	0	38	28	0	0	21	0	0	3	7	2	0	0	14	5	0	0	17	4	0	0	78	2	0	0	k__Bacteria; p__Proteobacteria; c__Gammaproteobacteria; o__Betaproteobacteriales; f__TRA3-20; g__uncultured_bacterium; s__uncultured_bacterium
otu47743	9	8	0	0	25	1	0	0	23	21	0	0	14	19	0	0	15	4	2	1	18	16	0	0	36	45	0	0	25	55	0	1	27	5	0	0	k__Bacteria; p__Acidobacteria; c__Subgroup_6; o__unidentified; f__unidentified; g__unidentified; s__unidentified
otu58649	39	16	0	0	37	9	0	0	0	118	0	0	25	7	0	0	0	0	0	1	11	5	0	0	2	22	0	0	33	33	0	0	10	2	0	0	k__Bacteria; p__Chloroflexi; c__Anaerolineae; o__SBR1031; f__uncultured_bacterium; g__uncultured_bacterium; s__uncultured_bacterium
otu61359	3	1	0	0	4	0	0	0	36	14	0	0	1	4	0	0	4	1	0	2	6	0	0	0	34	73	0	0	74	80	5	0	25	3	0	0	k__Bacteria; p__Rokubacteria; c__NC10; o__Rokubacteriales; f__uncultured_bacterium; g__uncultured_bacterium; s__uncultured_bacterium
otu84607	0	0	0	0	0	0	0	0	0	0	0	0	0	0	0	0	0	0	0	0	0	0	0	0	0	1	253	31	0	1	30	52	0	0	1	1	k__Bacteria; p__Chlamydiae; c__Chlamydiae; o__Chlamydiales; f__Parachlamydiaceae; g__Neochlamydia; s__uncultured_bacterium_corvenA4
otu15591	0	1	0	0	1	16	9	0	4	10	95	74	0	6	4	6	0	1	2	0	28	26	1	0	0	0	3	0	0	4	1	0	0	2	14	60	k__Bacteria; p__Proteobacteria; c__Alphaproteobacteria; o__Rhizobiales; f__Rhizobiaceae; g__Pseudochrobactrum; s__uncultured_bacterium
otu91920	32	4	0	0	20	7	1	0	9	19	0	0	29	23	0	0	12	18	9	4	20	7	0	0	32	25	0	0	15	32	0	2	40	7	0	0	k__Bacteria; p__Acidobacteria; c__Subgroup_6; o__uncultured_bacterium; f__uncultured_bacterium; g__uncultured_bacterium; s__uncultured_bacterium
otu106941	0	1	4	0	0	6	5	1	0	1	0	0	0	0	5	1	1	64	78	2	11	15	26	5	0	3	21	2	0	2	14	12	0	14	44	29	k__Bacteria; p__Proteobacteria; c__Alphaproteobacteria; o__Rhizobiales; f__Rhizobiaceae; g__Mesorhizobium; s__Mesorhizobium_thiogangeticum
otu61680	2	13	26	0	2	9	18	0	1	1	3	1	3	1	43	0	0	24	12	0	26	13	12	4	1	1	12	0	1	3	14	10	1	2	82	23	k__Bacteria; p__Proteobacteria; c__Alphaproteobacteria; o__Rhizobiales; f__Xanthobacteraceae; g__Pseudorhodoplanes; s__uncultured_bacterium
otu15860	0	0	86	0	0	1	64	0	0	1	0	0	1	0	152	0	0	0	8	0	1	3	3	0	0	0	7	1	0	4	15	10	1	0	5	0	k__Bacteria; p__Proteobacteria; c__Gammaproteobacteria; o__Betaproteobacteriales; f__Burkholderiaceae; g__unidentified; s__unidentified
otu36545	0	1	0	0	0	1	3	0	0	1	0	1	0	0	0	0	2	0	137	210	3	1	0	0	0	0	0	0	0	1	0	0	0	1	1	0	k__Bacteria; p__Proteobacteria; c__Alphaproteobacteria; o__Rhizobiales; f__Xanthobacteraceae; g__Bradyrhizobium; s__Bradyrhizobium_sp._T92
otu90679	7	7	0	0	16	0	0	0	56	6	0	0	3	6	0	0	21	0	1	1	9	6	0	0	55	28	0	0	47	35	0	0	56	1	0	0	k__Bacteria; p__Proteobacteria; c__Deltaproteobacteria; o__Myxococcales; f__bacteriap25; g__uncultured_bacterium; s__uncultured_bacterium
otu7532	11	0	1	0	24	2	0	1	79	2	0	0	7	10	0	0	26	2	4	1	5	1	0	1	45	47	0	0	35	38	0	0	17	1	0	0	k__Bacteria; p__Actinobacteria; c__Actinobacteria; o__Micromonosporales; f__Micromonosporaceae; g__unidentified; s__unidentified
otu21137	1	4	3	36	4	12	20	4	10	33	2	3	10	5	0	4	6	7	17	13	24	19	1	21	6	4	6	21	1	3	2	11	7	3	27	9	k__Bacteria; p__Proteobacteria; c__Alphaproteobacteria; o__Rhizobiales; f__Xanthobacteraceae; g__Bradyrhizobium; s__unidentified
otu38593	47	0	0	0	65	0	2	1	60	12	0	0	18	35	0	1	70	0	0	0	7	0	0	0	2	0	0	0	1	1	0	0	37	0	0	0	k__Bacteria; p__Planctomycetes; c__OM190; o__unidentified; f__unidentified; g__unidentified; s__unidentified
otu75701	18	5	3	0	17	8	1	0	19	36	0	0	23	19	1	0	23	17	13	2	18	18	0	0	13	21	0	0	17	34	2	1	24	6	0	0	k__Bacteria; p__Proteobacteria; c__Gammaproteobacteria; o__Steroidobacterales; f__Steroidobacteraceae; g__uncultured; s__uncultured_bacterium
otu108104	0	2	6	94	0	44	146	16	1	4	0	11	0	0	1	20	0	0	2	0	0	1	7	0	0	0	1	1	0	2	0	0	0	0	0	0	k__Bacteria; p__Proteobacteria; c__Alphaproteobacteria; o__Rhizobiales; f__Xanthobacteraceae; g__Bradyrhizobium; s__Bradyrhizobium_sp._Mf253
otu109651	0	0	0	0	0	0	0	0	0	1	357	1	0	0	0	0	0	0	0	0	0	0	0	0	0	0	0	0	0	0	0	0	0	0	0	0	k__Bacteria; p__Bacteroidetes; c__Bacteroidia; o__Chitinophagales; f__Chitinophagaceae; g__Chitinophaga; s__uncultured_bacterium
otu22944	1	1	14	196	0	1	6	5	2	1	8	21	1	5	9	28	0	0	7	8	0	0	2	12	0	1	1	7	0	0	5	10	0	0	2	3	k__Bacteria; p__Proteobacteria; c__Alphaproteobacteria; o__Rhizobiales; f__Xanthobacteraceae; g__Bradyrhizobium; s__unidentified
otu12967	0	0	68	3	2	2	17	18	0	1	13	13	3	0	52	76	1	1	22	13	3	0	4	6	0	0	11	3	0	0	0	21	1	0	1	1	k__Bacteria; p__Proteobacteria; c__Gammaproteobacteria; o__Betaproteobacteriales; f__Burkholderiaceae; g__Cupriavidus; s__unidentified
otu94732	0	0	0	0	0	0	0	0	0	0	0	0	0	0	0	0	0	0	0	0	0	0	0	0	0	2	10	0	0	3	5	0	0	0	0	336	k__Bacteria; p__Proteobacteria; c__Gammaproteobacteria; o__Gammaproteobacteria_Incertae_Sedis; f__Unknown_Family; g__Candidatus_Ovatusbacter; s__uncultured_bacterium
otu2156	0	11	2	0	0	0	0	0	0	0	0	0	1	4	0	0	0	0	0	0	140	184	12	1	0	0	0	0	0	0	0	0	0	0	0	0	k__Bacteria; p__Proteobacteria; c__Gammaproteobacteria; o__Xanthomonadales; f__Rhodanobacteraceae; g__Dokdonella; s__uncultured_bacterium
otu28339	5	5	0	0	5	1	0	0	4	12	0	0	8	15	1	0	11	25	6	2	47	22	0	0	13	44	1	0	30	70	4	1	15	7	0	0	k__Bacteria; p__Gemmatimonadetes; c__Gemmatimonadetes; o__Gemmatimonadales; f__Gemmatimonadaceae; g__uncultured; s__uncultured_bacterium
otu42662	15	6	1	0	16	6	0	1	26	14	0	0	16	11	0	0	28	19	7	6	17	14	0	0	27	29	1	1	10	45	0	6	18	8	4	0	k__Bacteria; p__Acidobacteria; c__Subgroup_6; o__uncultured_bacterium; f__uncultured_bacterium; g__uncultured_bacterium; s__uncultured_bacterium
otu35335	13	7	2	0	12	7	0	1	8	32	0	0	10	13	0	1	12	18	0	0	42	35	1	0	12	22	1	0	15	49	0	0	27	11	0	0	k__Bacteria; p__Acidobacteria; c__Blastocatellia_(Subgroup_4); o__Blastocatellales; f__Blastocatellaceae; g__uncultured; s__uncultured_Acidobacteria_bacterium
otu3906	2	2	17	64	2	0	2	104	1	0	5	91	0	1	19	40	0	0	0	0	0	0	0	0	0	0	0	0	0	0	0	0	0	0	0	0	k__Bacteria; p__Proteobacteria; c__Gammaproteobacteria; o__Pseudomonadales; f__Pseudomonadaceae; g__Pseudomonas; s__Pseudomonas_sp._DQ-01
otu35235	0	0	19	83	2	0	4	105	0	0	4	81	0	1	14	36	0	0	0	0	0	0	0	0	0	0	0	0	0	0	0	0	0	0	0	0	k__Bacteria; p__Proteobacteria; c__Gammaproteobacteria; o__Betaproteobacteriales; f__Burkholderiaceae; g__Cupriavidus; s__unidentified
otu66481	32	0	0	0	21	9	0	0	42	16	0	0	106	53	0	0	15	1	0	0	6	0	0	0	20	2	0	0	10	4	0	0	10	0	2	0	k__Bacteria; p__Actinobacteria; c__Actinobacteria; o__Micromonosporales; f__Micromonosporaceae; g__uncultured; s__metagenome
otu11793	0	0	0	1	0	6	29	0	0	4	15	0	2	2	10	47	0	3	11	4	5	1	5	0	0	4	15	5	0	10	11	146	0	2	6	4	k__Bacteria; p__Proteobacteria; c__Alphaproteobacteria; o__Rhizobiales; f__Rhizobiaceae; g__Allorhizobium-Neorhizobium-Pararhizobium-Rhizobium; s__unidentified
otu14639	17	9	0	0	8	8	0	0	8	36	0	0	22	21	0	1	5	33	1	4	68	33	1	0	2	18	0	0	2	23	0	0	11	13	2	0	k__Bacteria; p__Acidobacteria; c__Subgroup_6; o__uncultured_bacterium; f__uncultured_bacterium; g__uncultured_bacterium; s__uncultured_bacterium
otu83682	0	0	0	0	0	7	0	0	0	3	167	16	1	1	6	5	0	3	9	7	3	3	0	0	0	0	0	0	0	1	0	0	0	0	81	33	k__Bacteria; p__Proteobacteria; c__Alphaproteobacteria; o__Rhizobiales; f__Rhizobiaceae; g__Allorhizobium-Neorhizobium-Pararhizobium-Rhizobium; s__unidentified
otu44973	24	3	0	0	13	1	0	0	25	8	0	0	3	4	0	0	52	1	2	6	5	2	0	0	40	29	0	0	43	37	0	0	46	0	0	1	k__Bacteria; p__Acidobacteria; c__Acidobacteriia; o__Acidobacteriales; f__Acidobacteriaceae_(Subgroup_1); g__uncultured; s__unidentified
otu75292	41	11	0	0	22	0	0	0	9	0	0	0	20	16	0	0	46	0	0	0	3	0	0	0	10	1	0	0	22	4	0	7	132	0	0	0	k__Bacteria; p__Latescibacteria; c__uncultured_bacterium; o__uncultured_bacterium; f__uncultured_bacterium; g__uncultured_bacterium; s__uncultured_bacterium
otu59041	1	0	11	159	0	2	11	3	1	2	3	24	0	2	8	22	0	2	7	9	0	0	3	29	1	0	2	15	1	0	3	12	0	0	5	5	k__Bacteria; p__Proteobacteria; c__Alphaproteobacteria; o__Rhizobiales; f__Xanthobacteraceae; g__Bradyrhizobium; s__unidentified
otu79523	0	76	58	3	0	10	0	0	1	1	0	0	2	5	1	0	0	2	2	1	4	9	3	1	0	0	0	2	1	0	0	1	0	99	16	45	k__Bacteria; p__Firmicutes; c__Bacilli; o__Lactobacillales; f__Carnobacteriaceae; g__Carnobacterium; s__unidentified
otu89850	27	9	0	0	21	7	0	0	6	30	0	0	22	7	0	0	11	10	5	3	34	32	0	0	13	29	0	0	14	42	0	3	12	6	0	0	k__Bacteria; p__Acidobacteria; c__Subgroup_6; o__uncultured_bacterium; f__uncultured_bacterium; g__uncultured_bacterium; s__uncultured_bacterium
otu61955	0	4	0	0	1	231	38	45	0	2	0	0	2	4	0	13	0	0	0	0	0	0	0	0	0	0	0	0	0	0	0	0	0	0	0	0	k__Bacteria; p__Proteobacteria; c__Gammaproteobacteria; o__Pseudomonadales; f__Pseudomonadaceae; g__Pseudomonas; s__uncultured_Pseudomonas_sp.
otu44278	28	3	0	0	29	8	0	0	17	11	0	0	41	24	1	0	28	3	0	1	9	5	0	0	57	15	0	0	17	14	2	1	24	0	0	0	k__Bacteria; p__Actinobacteria; c__Thermoleophilia; o__uncultured; f__uncultured_bacterium; g__uncultured_bacterium; s__uncultured_bacterium
otu38513	0	0	0	0	0	0	0	0	0	0	0	0	0	0	0	0	330	1	1	1	3	0	0	0	0	0	0	0	0	0	0	0	0	0	0	0	k__Bacteria; p__Proteobacteria; c__Gammaproteobacteria; o__Betaproteobacteriales; f__Methylophilaceae; g__Methylobacillus; s__uncultured_beta_proteobacterium
otu101985	7	1	0	0	1	5	0	0	7	7	0	0	1	1	0	0	10	7	1	2	19	10	0	0	23	60	0	0	37	98	1	9	22	7	0	0	k__Bacteria; p__Proteobacteria; c__Deltaproteobacteria; o__Myxococcales; f__bacteriap25; g__uncultured_bacterium; s__uncultured_bacterium
otu107397	0	6	81	0	0	3	30	0	0	4	1	0	0	1	17	0	0	35	73	0	4	8	7	4	0	0	12	1	0	1	13	0	1	6	24	4	k__Bacteria; p__Proteobacteria; c__Gammaproteobacteria; o__Steroidobacterales; f__Steroidobacteraceae; g__Steroidobacter; s__unidentified
otu86869	1	11	12	1	0	0	0	0	6	23	63	7	1	1	5	103	1	8	27	0	25	9	8	7	0	0	1	0	1	0	0	0	2	2	8	2	k__Bacteria; p__Proteobacteria; c__Alphaproteobacteria; o__Rhizobiales; f__Xanthobacteraceae; g__Ancylobacter; s__unidentified
otu90133	6	4	0	0	5	6	0	0	12	212	0	0	5	2	0	1	0	0	10	0	1	1	0	0	8	10	3	0	5	10	6	0	27	0	0	0	k__Bacteria; p__Chloroflexi; c__Chloroflexia; o__Chloroflexales; f__Herpetosiphonaceae; g__Herpetosiphon; s__unidentified
otu9018	14	4	0	0	22	3	0	0	15	9	0	0	21	22	0	0	14	8	5	1	12	9	0	0	29	26	0	0	38	48	3	3	21	6	0	0	k__Bacteria; p__Actinobacteria; c__Thermoleophilia; o__Gaiellales; f__Gaiellaceae; g__Gaiella; s__uncultured_bacterium
otu27775	1	1	19	37	0	0	8	35	0	0	6	67	0	0	63	93	0	0	0	0	0	0	0	0	0	0	1	0	0	0	0	0	0	0	0	0	k__Bacteria; p__Proteobacteria; c__Gammaproteobacteria; o__Pseudomonadales; f__Pseudomonadaceae; g__Pseudomonas; s__Entomophthora_muscae
otu106773	9	6	3	0	10	6	3	5	4	6	7	0	4	8	24	3	16	16	35	10	9	9	0	0	9	14	10	0	12	22	0	2	3	3	39	24	k__Bacteria; p__Proteobacteria; c__Alphaproteobacteria; o__Sphingomonadales; f__Sphingomonadaceae; g__Sphingomonas; s__uncultured_Sphingomonas_sp.
otu34497	0	0	19	69	0	1	6	91	0	0	1	58	0	0	7	24	0	0	6	9	0	0	4	6	0	0	4	17	0	0	0	3	1	0	2	2	k__Bacteria; p__Proteobacteria; c__Gammaproteobacteria; o__Betaproteobacteriales; f__Burkholderiaceae; g__Cupriavidus; s__unidentified
otu52316	9	6	0	0	8	4	0	0	23	50	0	0	18	19	1	0	18	43	1	1	29	15	0	0	9	15	0	0	6	16	0	17	17	3	2	0	k__Bacteria; p__Acidobacteria; c__Subgroup_6; o__uncultured_bacterium; f__uncultured_bacterium; g__uncultured_bacterium; s__uncultured_bacterium
otu6055	9	6	3	0	3	2	3	0	17	16	0	0	6	2	59	4	2	0	8	0	8	7	0	0	23	56	0	0	44	43	0	0	6	1	0	0	k__Bacteria; p__Proteobacteria; c__Alphaproteobacteria; o__Dongiales; f__Dongiaceae; g__Dongia; s__unidentified
otu27964	0	5	210	1	0	1	0	0	0	1	0	5	0	1	2	90	0	0	0	0	3	1	4	0	0	0	3	0	0	1	0	0	0	0	0	0	k__Bacteria; p__Proteobacteria; c__Gammaproteobacteria; o__Betaproteobacteriales; f__Burkholderiaceae; g__Pseudorhodoferax; s__uncultured_bacterium
otu77260	18	3	0	0	13	17	0	0	8	64	0	0	9	15	0	0	29	15	0	2	24	18	0	0	0	12	0	0	8	26	0	0	34	13	0	0	k__Bacteria; p__Gemmatimonadetes; c__Gemmatimonadetes; o__Gemmatimonadales; f__Gemmatimonadaceae; g__uncultured; s__uncultured_bacterium
otu29234	46	14	0	0	48	3	0	0	10	15	0	0	6	11	0	0	31	3	0	1	21	13	0	0	9	14	0	0	16	24	0	0	36	4	0	2	k__Bacteria; p__Proteobacteria; c__Gammaproteobacteria; o__Betaproteobacteriales; f__Nitrosomonadaceae; g__MND1; s__uncultured_bacterium
otu81147	20	10	1	0	20	11	5	0	22	30	0	0	7	15	0	1	10	3	10	4	8	6	2	1	17	35	0	0	20	27	1	0	37	1	2	1	k__Bacteria; p__Proteobacteria; c__Alphaproteobacteria; o__Dongiales; f__Dongiaceae; g__Dongia; s__uncultured_Rhodospirillales_bacterium
otu31915	0	3	14	16	0	8	21	1	0	4	36	3	0	1	20	62	0	1	16	2	3	1	4	4	0	0	13	2	0	2	6	79	0	0	0	4	k__Bacteria; p__Proteobacteria; c__Alphaproteobacteria; o__Rhizobiales; f__Xanthobacteraceae; g__Bradyrhizobium; s__unidentified
otu103680	0	1	0	0	0	2	110	6	0	2	0	0	0	0	0	0	1	0	109	4	0	1	1	0	0	2	26	0	0	0	16	14	0	3	23	5	k__Bacteria; p__Proteobacteria; c__Alphaproteobacteria; o__uncultured; f__uncultured_bacterium; g__uncultured_bacterium; s__uncultured_bacterium
otu46091	34	12	0	0	34	4	0	0	12	8	0	0	14	19	0	1	29	11	4	2	54	19	0	0	8	15	0	2	8	19	1	3	12	0	0	0	k__Bacteria; p__Acidobacteria; c__Subgroup_6; o__uncultured_bacterium; f__uncultured_bacterium; g__uncultured_bacterium; s__uncultured_bacterium
otu36367	1	11	88	0	0	38	33	1	0	3	11	0	0	3	27	2	0	8	28	0	23	7	18	0	0	0	1	1	0	0	1	4	0	1	11	1	k__Bacteria; p__Proteobacteria; c__Alphaproteobacteria; o__Rhizobiales; f__Devosiaceae; g__Devosia; s__Devosia_sp._Po15d
otu100727	0	0	0	0	1	0	1	0	0	0	0	0	0	0	0	0	0	0	66	82	1	1	0	0	0	0	71	7	0	0	89	1	0	0	0	0	k__Bacteria; p__Firmicutes; c__Bacilli; o__Lactobacillales; f__Streptococcaceae; g__Streptococcus; s__uncultured_bacterium
otu53464	10	1	0	0	13	13	2	1	31	16	0	0	29	127	0	0	1	6	0	0	8	1	0	0	7	6	25	0	4	5	12	0	1	0	0	0	k__Bacteria; p__Actinobacteria; c__Actinobacteria; o__Micromonosporales; f__Micromonosporaceae; g__Micromonospora; s__uncultured_bacterium
otu65061	101	3	0	0	60	0	1	0	26	0	0	0	21	27	0	0	33	0	0	0	8	0	0	0	5	0	0	0	5	0	0	0	28	0	0	0	k__Bacteria; p__Planctomycetes; c__OM190; o__uncultured_bacterium; f__uncultured_bacterium; g__uncultured_bacterium; s__uncultured_bacterium
otu45415	1	0	0	4	0	0	0	0	0	4	0	4	0	0	0	0	0	6	5	9	2	1	2	9	5	0	3	10	2	1	207	8	0	1	9	24	k__Bacteria; p__Firmicutes; c__Bacilli; o__Bacillales; f__Bacillaceae; g__Bacillus; s__Bacillus_thuringiensis
otu50020	0	3	0	0	0	19	27	1	0	1	15	2	0	0	14	23	0	25	30	1	7	4	4	0	0	1	27	0	0	4	24	29	0	24	22	10	k__Bacteria; p__Proteobacteria; c__Alphaproteobacteria; o__Rhizobiales; f__Rhizobiaceae; g__Allorhizobium-Neorhizobium-Pararhizobium-Rhizobium; s__unidentified
otu56126	0	3	178	2	0	1	0	0	0	0	1	2	0	0	4	98	0	0	0	0	3	1	3	1	0	0	19	0	0	0	1	0	0	0	0	0	k__Bacteria; p__Proteobacteria; c__Gammaproteobacteria; o__Betaproteobacteriales; f__Burkholderiaceae; g__Pseudorhodoferax; s__uncultured_bacterium
otu84065	18	2	0	0	11	8	1	1	18	16	0	0	9	17	1	0	14	46	5	1	20	17	0	0	6	15	0	0	11	38	0	6	24	12	0	0	k__Bacteria; p__Acidobacteria; c__Acidobacteriia; o__Solibacterales; f__Solibacteraceae_(Subgroup_3); g__Candidatus_Solibacter; s__uncultured_bacterium
otu38868	0	4	14	2	0	12	25	3	0	1	0	0	1	0	20	12	0	47	57	0	8	13	10	2	0	2	12	0	0	3	6	10	0	16	25	11	k__Bacteria; p__Proteobacteria; c__Alphaproteobacteria; o__Rhizobiales; f__Rhizobiaceae; g__Mesorhizobium; s__Mesorhizobium_thiogangeticum
otu38953	0	0	0	0	0	0	1	14	0	0	6	248	0	0	0	1	0	0	14	1	0	0	0	4	0	0	0	11	0	0	1	1	0	0	0	14	k__Bacteria; p__Firmicutes; c__Clostridia; o__Clostridiales; f__Ruminococcaceae; g__Faecalibacterium; s__uncultured_bacterium
otu65868	1	13	1	10	1	0	0	38	0	0	0	13	0	0	1	8	1	2	22	33	2	1	2	60	1	2	2	23	0	1	15	2	2	2	50	7	k__Bacteria; p__Proteobacteria; c__Gammaproteobacteria; o__Pseudomonadales; f__Moraxellaceae; g__Acinetobacter; s__uncultured_bacterium
otu72393	0	29	10	0	0	0	0	0	0	0	0	0	0	0	1	0	0	4	3	2	6	8	4	0	0	0	0	0	0	0	0	0	1	185	27	36	k__Bacteria; p__Firmicutes; c__Bacilli; o__Lactobacillales; f__Carnobacteriaceae; g__Carnobacterium; s__unidentified
otu69653	24	6	0	0	27	1	1	0	12	13	0	0	28	19	0	0	58	8	3	2	14	7	0	0	8	12	0	0	7	17	0	0	42	5	1	0	k__Bacteria; p__Acidobacteria; c__Subgroup_17; o__uncultured_Acidobacteria_bacterium; f__uncultured_Acidobacteria_bacterium; g__uncultured_Acidobacteria_bacterium; s__uncultured_Acidobacteria_bacterium
otu74156	33	1	0	0	47	0	0	0	39	0	0	0	33	22	0	0	51	0	0	2	4	0	0	0	6	0	0	0	5	1	0	0	71	0	0	0	k__Bacteria; p__Proteobacteria; c__Gammaproteobacteria; o__Betaproteobacteriales; f__Nitrosomonadaceae; g__MND1; s__uncultured_bacterium
otu59547	0	0	0	0	0	0	0	0	18	3	0	0	1	1	0	0	0	0	0	0	2	1	0	0	43	67	2	0	55	98	6	0	17	0	0	0	k__Bacteria; p__Rokubacteria; c__NC10; o__Rokubacteriales; f__uncultured_bacterium; g__uncultured_bacterium; s__uncultured_bacterium
otu73931	0	0	0	0	0	0	0	0	0	0	0	0	0	0	0	0	0	0	15	25	0	0	0	0	1	0	264	3	0	0	0	4	0	0	0	0	k__Bacteria; p__Bacteroidetes; c__Bacteroidia; o__Bacteroidales; f__Prevotellaceae; g__Alloprevotella; s__uncultured_bacterium
otu54852	0	6	72	0	0	11	16	0	0	0	80	0	0	0	38	1	0	7	47	1	12	2	2	0	0	0	2	0	0	0	0	6	0	1	2	5	k__Bacteria; p__Actinobacteria; c__Actinobacteria; o__Micrococcales; f__Microbacteriaceae; g__Agromyces; s__unidentified
otu87087	11	4	0	0	5	0	0	0	9	7	0	0	3	10	0	0	35	12	0	3	19	6	0	0	33	46	0	0	41	54	0	0	8	3	0	0	k__Bacteria; p__Planctomycetes; c__Planctomycetacia; o__Gemmatales; f__Gemmataceae; g__uncultured; s__uncultured_bacterium
otu47599	19	5	0	0	27	2	0	0	10	30	0	0	6	7	0	0	37	6	0	0	10	20	0	0	21	3	0	0	16	18	1	0	64	6	0	0	k__Bacteria; p__Proteobacteria; c__Gammaproteobacteria; o__Xanthomonadales; f__Xanthomonadaceae; g__Lysobacter; s__unidentified
otu40268	0	1	33	0	0	5	22	0	0	1	20	0	0	0	12	2	0	3	71	5	2	2	15	3	0	0	50	0	0	1	5	43	0	1	6	4	k__Bacteria; p__Proteobacteria; c__Alphaproteobacteria; o__Acetobacterales; f__Acetobacteraceae; g__uncultured; s__uncultured_alpha_proteobacterium
otu7102	2	0	5	0	0	0	0	0	1	2	0	0	1	1	0	0	1	0	0	0	0	1	0	0	3	0	0	0	0	0	286	1	1	0	0	1	k__Bacteria; p__Actinobacteria; c__Actinobacteria; o__Streptomycetales; f__Streptomycetaceae; g__Streptomyces; s__Streptomyces_sp._SW13
otu40558	0	0	1	2	0	0	0	1	0	0	0	3	0	1	0	2	3	20	51	100	2	0	16	23	5	5	1	45	3	1	4	9	0	1	7	0	k__Bacteria; p__Proteobacteria; c__Gammaproteobacteria; o__Pseudomonadales; f__Moraxellaceae; g__Enhydrobacter; s__Hydra_vulgaris
otu79632	0	17	24	0	0	243	3	0	0	0	0	0	0	0	0	0	0	0	0	0	7	8	3	0	0	0	0	0	0	0	0	1	0	0	0	0	k__Bacteria; p__Bacteroidetes; c__Bacteroidia; o__Sphingobacteriales; f__Sphingobacteriaceae; g__Pedobacter; s__unidentified
otu72183	0	9	32	0	0	1	0	0	0	0	187	22	0	0	5	45	0	1	0	0	1	1	1	0	0	0	0	0	0	0	0	0	0	0	0	0	k__Bacteria; p__Bacteroidetes; c__Bacteroidia; o__Sphingobacteriales; f__Sphingobacteriaceae; g__Nubsella; s__unidentified
otu85891	14	7	3	0	11	5	0	3	12	17	0	0	11	15	1	1	15	34	0	2	39	21	0	0	12	21	1	0	11	23	1	0	18	7	0	0	k__Bacteria; p__Acidobacteria; c__Subgroup_6; o__unidentified; f__unidentified; g__unidentified; s__unidentified
otu5283	0	3	41	0	0	0	12	0	0	0	19	0	0	0	25	7	0	1	59	0	8	0	16	4	0	2	30	0	0	1	4	61	0	3	7	1	k__Bacteria; p__Proteobacteria; c__Alphaproteobacteria; o__Acetobacterales; f__Acetobacteraceae; g__Roseomonas; s__metagenome
otu84448	1	1	9	53	0	0	5	76	0	2	10	90	0	0	10	47	0	0	0	0	0	0	0	0	0	0	0	0	0	0	0	0	0	0	0	0	k__Bacteria; p__Proteobacteria; c__Gammaproteobacteria; o__Pseudomonadales; f__Pseudomonadaceae; g__Pseudomonas; s__Pseudomonas_putida
otu47364	28	4	0	0	23	5	0	0	6	5	0	0	13	15	0	1	26	8	25	29	9	2	0	6	32	6	2	0	11	25	4	1	12	4	0	1	k__Bacteria; p__Gemmatimonadetes; c__Gemmatimonadetes; o__Gemmatimonadales; f__Gemmatimonadaceae; g__uncultured; s__uncultured_bacterium
otu49423	5	1	0	0	19	1	0	1	66	6	0	0	10	10	0	0	5	2	0	0	2	1	0	0	43	25	0	0	58	35	3	0	9	0	0	0	k__Bacteria; p__Actinobacteria; c__Thermoleophilia; o__Gaiellales; f__uncultured; g__uncultured_bacterium; s__uncultured_bacterium
otu36469	2	2	35	0	9	2	0	0	18	3	0	0	16	32	8	0	5	0	105	0	7	0	0	0	6	0	0	0	1	0	0	0	1	2	3	44	k__Bacteria; p__Actinobacteria; c__Actinobacteria; o__Streptomycetales; f__Streptomycetaceae; g__Streptomyces; s__unidentified
otu13182	0	0	1	11	0	0	3	13	0	0	0	6	0	1	1	7	0	0	33	35	0	1	2	35	0	0	7	90	1	1	6	19	0	1	19	7	k__Bacteria; p__Proteobacteria; c__Gammaproteobacteria; o__Betaproteobacteriales; f__Burkholderiaceae; g__Cupriavidus; s__unidentified
otu62606	0	0	17	0	0	1	0	0	0	0	0	0	0	1	16	9	0	3	64	0	8	4	74	100	0	2	0	1	0	0	0	0	0	0	0	0	k__Bacteria; p__Proteobacteria; c__Gammaproteobacteria; o__Betaproteobacteriales; f__Burkholderiaceae; g__Ideonella; s__Cenchrus_americanus
otu83640	0	0	5	6	0	0	1	47	0	0	0	19	0	0	3	5	1	6	31	33	6	4	3	15	3	1	5	46	0	3	2	18	3	1	23	10	k__Bacteria; p__Proteobacteria; c__Alphaproteobacteria; o__Rhizobiales; f__Beijerinckiaceae; g__Methylobacterium; s__unidentified
otu14396	0	0	9	28	0	0	2	46	1	0	1	31	0	0	3	20	0	0	25	15	1	3	0	14	0	0	5	55	1	0	2	12	0	0	15	10	k__Bacteria; p__Proteobacteria; c__Gammaproteobacteria; o__Betaproteobacteriales; f__Burkholderiaceae; g__Cupriavidus; s__unidentified
otu17780	0	0	1	1	0	16	34	4	0	6	61	10	0	1	25	122	0	0	2	0	0	0	0	0	0	0	2	0	0	2	1	2	0	0	8	0	k__Bacteria; p__Proteobacteria; c__Alphaproteobacteria; o__Rhizobiales; f__Rhizobiaceae; g__Allorhizobium-Neorhizobium-Pararhizobium-Rhizobium; s__unidentified
otu61920	0	0	0	0	0	0	0	0	0	0	0	0	0	0	0	0	0	261	1	2	6	25	0	0	0	0	0	0	0	0	0	0	0	0	0	0	k__Bacteria; p__Proteobacteria; c__Gammaproteobacteria; o__Betaproteobacteriales; f__Burkholderiaceae; g__Duganella; s__unidentified
otu78276	0	0	6	28	0	0	1	31	0	0	0	23	0	1	5	6	0	1	35	18	2	0	1	26	0	0	6	74	0	0	1	17	1	0	7	4	k__Bacteria; p__Proteobacteria; c__Gammaproteobacteria; o__Betaproteobacteriales; f__Burkholderiaceae; g__Cupriavidus; s__unidentified
otu89240	0	0	0	2	0	0	4	1	0	0	6	2	0	0	4	18	0	13	32	0	3	2	8	3	0	2	41	8	0	3	30	20	0	9	74	9	k__Bacteria; p__Proteobacteria; c__Alphaproteobacteria; o__Rhizobiales; f__Rhizobiaceae; g__Allorhizobium-Neorhizobium-Pararhizobium-Rhizobium; s__unidentified
otu92748	0	2	8	0	0	6	17	0	0	2	0	0	0	0	13	4	0	39	46	1	11	13	19	5	0	3	13	1	0	2	11	15	0	15	36	11	k__Bacteria; p__Proteobacteria; c__Alphaproteobacteria; o__Rhizobiales; f__Rhizobiaceae; g__Mesorhizobium; s__Mesorhizobium_thiogangeticum
otu49668	0	6	10	1	0	32	14	0	0	8	0	0	0	0	15	8	0	30	26	4	38	15	7	0	0	0	7	3	0	5	4	16	0	28	4	11	k__Bacteria; p__Proteobacteria; c__Alphaproteobacteria; o__Rhizobiales; f__Rhizobiaceae; g__Mesorhizobium; s__Mesorhizobium_thiogangeticum
otu81922	23	2	0	0	17	6	1	0	25	17	1	0	42	37	1	0	34	3	0	0	15	8	0	0	13	4	0	0	15	12	0	0	16	0	0	0	k__Bacteria; p__Proteobacteria; c__Alphaproteobacteria; o__Rhizobiales; f__Xanthobacteraceae; g__Rhodoplanes; s__unidentified
otu65736	5	2	2	0	7	6	19	1	22	41	0	0	57	72	1	0	4	1	0	2	12	1	0	0	4	1	2	0	5	4	0	0	20	0	0	0	k__Bacteria; p__Actinobacteria; c__Actinobacteria; o__Propionibacteriales; f__Nocardioidaceae; g__Kribbella; s__unidentified
otu108183	11	2	0	0	15	1	0	0	7	0	0	0	9	8	0	0	29	1	0	2	13	0	0	0	27	51	0	0	20	74	0	0	20	1	0	0	k__Bacteria; p__Chloroflexi; c__Anaerolineae; o__SBR1031; f__A4b; g__uncultured_Chloroflexi_bacterium; s__uncultured_Chloroflexi_bacterium
otu47996	1	2	4	1	0	12	46	0	0	1	0	0	1	1	16	10	0	3	44	4	18	5	10	2	0	1	7	1	0	2	4	87	0	6	1	0	k__Bacteria; p__Proteobacteria; c__Alphaproteobacteria; o__Rhizobiales; f__Rhizobiaceae; g__Mesorhizobium; s__Mesorhizobium_thiogangeticum
otu71762	15	6	0	0	9	7	0	0	20	10	0	0	15	11	0	0	22	6	1	3	5	7	0	0	21	27	0	0	21	43	1	0	31	9	0	0	k__Bacteria; p__Acidobacteria; c__Subgroup_17; o__uncultured_Acidobacteria_bacterium; f__uncultured_Acidobacteria_bacterium; g__uncultured_Acidobacteria_bacterium; s__uncultured_Acidobacteria_bacterium
otu43409	60	7	0	0	20	3	0	0	8	30	0	0	4	12	0	0	13	2	0	0	18	15	0	0	6	33	0	0	8	37	3	0	8	2	0	0	k__Bacteria; p__Planctomycetes; c__Phycisphaerae; o__Phycisphaerales; f__Phycisphaeraceae; g__AKYG587; s__unidentified
otu55290	9	2	0	5	5	5	1	0	10	23	0	0	3	3	0	0	37	27	0	1	14	10	0	0	17	14	0	0	21	18	1	0	55	7	1	0	k__Bacteria; p__Proteobacteria; c__Gammaproteobacteria; o__Xanthomonadales; f__Xanthomonadaceae; g__Lysobacter; s__unidentified
otu72625	0	0	0	0	0	0	0	0	0	0	0	0	0	0	0	0	0	0	0	0	0	0	0	0	0	0	0	0	0	0	287	2	0	0	0	0	k__Bacteria; p__Proteobacteria; c__Alphaproteobacteria; o__Rhodospirillales; f__Thalassospiraceae; g__Thalassospira; s__unidentified
otu73473	13	12	0	0	32	6	2	0	11	76	0	0	18	15	0	1	13	5	8	14	11	11	2	1	12	7	1	0	6	8	1	0	2	1	0	0	k__Bacteria; p__Proteobacteria; c__Gammaproteobacteria; o__Betaproteobacteriales; f__Burkholderiaceae; g__Variovorax; s__unidentified
otu99035	0	13	2	0	0	1	0	0	0	1	0	0	0	0	2	0	0	6	1	3	7	14	2	0	0	0	1	1	0	0	0	0	0	156	29	50	k__Bacteria; p__Firmicutes; c__Bacilli; o__Lactobacillales; f__Carnobacteriaceae; g__Carnobacterium; s__unidentified
otu57631	0	1	12	56	2	0	7	65	0	1	8	59	0	0	20	57	0	0	0	0	0	0	0	0	0	0	0	0	0	0	0	0	0	0	0	0	k__Bacteria; p__Proteobacteria; c__Gammaproteobacteria; o__Pseudomonadales; f__Pseudomonadaceae; g__Pseudomonas; s__Pseudomonas_sp._DQ-01
otu94596	0	0	0	5	0	3	0	6	1	0	0	5	0	0	0	1	4	11	38	34	2	3	12	15	1	1	3	37	1	3	19	37	2	2	19	23	k__Bacteria; p__Actinobacteria; c__Actinobacteria; o__Micrococcales; f__Microbacteriaceae; g__Microbacterium; s__unidentified
otu103473	0	2	8	145	1	1	10	5	0	3	7	26	2	1	11	42	0	0	1	2	0	0	1	5	1	0	0	8	0	0	0	3	0	0	1	2	k__Bacteria; p__Proteobacteria; c__Alphaproteobacteria; o__Rhizobiales; f__Xanthobacteraceae; g__Bradyrhizobium; s__unidentified
otu39080	46	3	0	0	60	0	4	0	22	5	0	0	24	13	0	0	38	3	0	5	5	2	0	0	4	4	0	0	14	0	0	4	31	0	0	0	k__Bacteria; p__Acidobacteria; c__Subgroup_22; o__uncultured_bacterium; f__uncultured_bacterium; g__uncultured_bacterium; s__uncultured_bacterium
otu60149	33	22	0	0	20	5	0	0	0	1	0	0	7	7	0	0	19	3	0	5	17	0	0	0	24	21	0	0	25	40	0	0	35	2	0	0	k__Bacteria; p__Gemmatimonadetes; c__Gemmatimonadetes; o__Gemmatimonadales; f__Gemmatimonadaceae; g__uncultured; s__uncultured_bacterium
otu62348	0	3	27	0	0	0	10	0	0	1	36	4	0	0	81	0	0	0	58	0	0	1	3	0	0	1	8	0	0	1	16	18	0	1	11	6	k__Bacteria; p__Bacteroidetes; c__Bacteroidia; o__Cytophagales; f__Microscillaceae; g__Ohtaekwangia; s__unidentified
otu98345	0	1	0	0	0	3	0	0	0	0	0	2	1	0	0	0	0	0	0	0	95	92	87	3	1	0	0	1	0	0	0	0	0	0	0	0	k__Bacteria; p__Proteobacteria; c__Gammaproteobacteria; o__Enterobacteriales; f__Enterobacteriaceae; g__Citrobacter; s__Citrobacter_farmeri
otu105924	15	0	4	0	13	20	3	0	24	22	0	0	34	50	8	1	7	2	2	0	4	1	0	0	24	6	3	0	34	3	1	0	3	2	0	0	k__Bacteria; p__Actinobacteria; c__Actinobacteria; o__Micromonosporales; f__Micromonosporaceae; g__unidentified; s__unidentified
otu21889	8	0	0	0	6	0	0	0	0	125	0	0	4	5	0	0	0	0	0	0	2	0	0	0	29	21	0	0	23	45	0	0	15	0	0	0	k__Bacteria; p__Chloroflexi; c__Anaerolineae; o__SBR1031; f__uncultured_bacterium; g__uncultured_bacterium; s__uncultured_bacterium
otu58058	0	1	0	0	4	59	100	1	4	6	0	0	0	0	1	2	1	7	19	0	28	20	3	0	0	2	4	3	0	5	7	0	0	2	2	1	k__Bacteria; p__Proteobacteria; c__Alphaproteobacteria; o__Sphingomonadales; f__Sphingomonadaceae; g__uncultured; s__uncultured_bacterium
otu62549	18	6	0	0	23	12	0	0	30	22	0	0	18	14	0	1	9	0	0	1	10	5	0	0	12	14	0	0	12	16	0	2	53	3	1	0	k__Bacteria; p__Actinobacteria; c__Actinobacteria; o__Micromonosporales; f__Micromonosporaceae; g__Luedemannella; s__uncultured_bacterium
otu104984	1	0	23	0	0	3	0	0	1	0	4	4	0	3	14	0	3	1	7	0	4	3	17	1	3	0	59	11	0	6	32	73	1	0	8	0	k__Bacteria; p__Proteobacteria; c__Alphaproteobacteria; o__Rhizobiales; f__Hyphomicrobiaceae; g__Hyphomicrobium; s__uncultured_bacterium
otu25672	14	6	1	0	14	3	1	0	13	14	0	0	19	14	0	0	15	11	5	0	27	9	3	0	22	24	1	0	19	26	1	1	14	2	0	2	k__Bacteria; p__Proteobacteria; c__Alphaproteobacteria; o__Rhizobiales; f__Xanthobacteraceae; g__unidentified; s__uncultured_bacterium
otu81907	9	3	0	2	10	3	0	0	5	24	0	0	8	1	0	0	5	10	9	7	23	24	0	0	10	22	0	0	12	53	0	3	14	9	6	7	k__Bacteria; p__Acidobacteria; c__Subgroup_6; o__uncultured_Acidobacteria_bacterium; f__uncultured_Acidobacteria_bacterium; g__uncultured_Acidobacteria_bacterium; s__uncultured_Acidobacteria_bacterium
otu42917	0	0	0	16	0	0	1	47	0	1	0	30	1	0	4	26	0	0	17	39	1	1	2	19	0	0	3	46	0	1	9	3	0	0	8	3	k__Bacteria; p__Proteobacteria; c__Gammaproteobacteria; o__Betaproteobacteriales; f__Burkholderiaceae; g__Aquabacterium; s__unidentified
otu57270	25	0	0	0	55	0	0	0	42	0	0	0	52	34	0	1	41	0	0	2	4	0	0	0	1	0	0	0	3	0	0	0	18	0	0	0	k__Bacteria; p__Proteobacteria; c__Deltaproteobacteria; o__Bdellovibrionales; f__Bdellovibrionaceae; g__OM27_clade; s__metagenome
otu41370	0	0	0	0	0	0	0	0	0	0	0	0	0	0	0	0	0	3	68	53	0	0	1	38	1	1	10	74	0	1	6	6	0	0	9	6	k__Bacteria; p__Proteobacteria; c__Gammaproteobacteria; o__Betaproteobacteriales; f__Burkholderiaceae; g__Noviherbaspirillum; s__uncultured_bacterium
otu45427	2	0	0	0	3	0	0	0	21	0	0	0	0	1	0	1	11	0	0	0	1	0	0	0	21	0	0	2	25	0	0	2	187	0	0	0	k__Bacteria; p__Gemmatimonadetes; c__Gemmatimonadetes; o__Gemmatimonadales; f__Gemmatimonadaceae; g__uncultured; s__unidentified
otu33523	11	5	1	0	6	5	1	1	13	34	0	1	20	17	1	0	7	22	7	4	37	24	0	0	8	15	0	0	5	19	2	0	6	3	0	1	k__Bacteria; p__Acidobacteria; c__Subgroup_6; o__uncultured_bacterium; f__uncultured_bacterium; g__uncultured_bacterium; s__uncultured_bacterium
otu75902	4	8	29	0	1	7	3	0	7	11	0	0	6	4	3	0	6	26	11	0	24	17	0	3	5	9	4	12	6	30	13	4	9	8	5	0	k__Bacteria; p__Proteobacteria; c__Alphaproteobacteria; o__Rhizobiales; f__Rhizobiales_Incertae_Sedis; g__Nordella; s__unidentified
otu93381	1	0	5	32	0	0	3	51	0	0	1	29	0	0	6	19	0	0	17	14	1	0	1	8	0	0	4	49	0	0	3	11	1	0	9	9	k__Bacteria; p__Proteobacteria; c__Gammaproteobacteria; o__Betaproteobacteriales; f__Burkholderiaceae; g__Cupriavidus; s__unidentified
otu96067	16	4	1	0	7	7	0	0	6	18	0	0	6	12	1	0	17	14	0	6	17	8	0	0	15	18	0	1	17	43	0	2	29	8	0	1	k__Bacteria; p__Proteobacteria; c__Deltaproteobacteria; o__Myxococcales; f__P3OB-42; g__unidentified; s__unidentified
otu83442	7	4	0	0	4	14	2	0	2	2	0	0	22	6	0	0	0	3	0	0	2	1	0	0	35	30	8	0	77	39	0	0	15	0	0	0	k__Bacteria; p__Actinobacteria; c__Actinobacteria; o__Pseudonocardiales; f__Pseudonocardiaceae; g__Crossiella; s__uncultured_bacterium
otu92563	0	0	2	29	0	0	0	1	0	1	2	3	0	1	1	4	0	1	14	11	0	1	17	59	0	2	2	67	1	2	15	27	0	1	6	3	k__Bacteria; p__Proteobacteria; c__Alphaproteobacteria; o__Rhizobiales; f__Xanthobacteraceae; g__Bradyrhizobium; s__unidentified
otu10647	1	1	45	0	0	0	0	0	0	9	3	1	0	0	4	0	0	0	0	0	0	5	47	107	0	0	15	0	0	3	0	1	0	0	30	0	k__Bacteria; p__Bacteroidetes; c__Bacteroidia; o__Cytophagales; f__Microscillaceae; g__Ohtaekwangia; s__unidentified
otu50616	15	4	9	2	3	4	6	0	7	11	0	3	7	4	7	2	3	21	11	1	31	12	10	6	3	5	13	0	4	11	15	3	4	7	19	9	k__Bacteria; p__Proteobacteria; c__Alphaproteobacteria; o__Rhizobiales; f__Xanthobacteraceae; g__uncultured; s__unidentified
otu94848	5	4	0	0	12	3	0	0	9	21	0	0	6	6	0	0	10	7	12	7	18	16	0	1	8	48	2	0	15	42	0	1	7	7	5	0	k__Bacteria; p__Acidobacteria; c__Subgroup_6; o__unidentified; f__unidentified; g__unidentified; s__unidentified
otu28352	0	0	7	45	0	1	3	83	0	0	10	72	2	1	13	28	0	0	1	0	2	0	0	0	0	0	0	0	0	0	0	0	0	2	0	1	k__Bacteria; p__Proteobacteria; c__Gammaproteobacteria; o__Pseudomonadales; f__Pseudomonadaceae; g__Pseudomonas; s__Pseudomonas_sp._DQ-01
otu14922	0	0	7	39	0	0	0	62	0	0	0	41	0	0	3	14	1	0	10	20	0	1	4	10	0	0	0	39	1	0	1	7	0	0	8	2	k__Bacteria; p__Proteobacteria; c__Gammaproteobacteria; o__Betaproteobacteriales; f__Burkholderiaceae; g__Cupriavidus; s__unidentified
otu32392	0	2	12	30	0	3	42	2	0	3	8	3	1	1	19	23	0	0	15	15	4	1	7	7	0	2	3	11	0	0	3	50	0	0	1	2	k__Bacteria; p__Proteobacteria; c__Alphaproteobacteria; o__Rhizobiales; f__Xanthobacteraceae; g__Bradyrhizobium; s__unidentified
otu108884	0	3	6	0	0	11	25	3	0	2	133	0	0	0	15	22	0	3	16	0	3	1	1	0	0	1	0	0	0	0	0	1	0	5	6	13	k__Bacteria; p__Proteobacteria; c__Alphaproteobacteria; o__Rhizobiales; f__Rhizobiaceae; g__Allorhizobium-Neorhizobium-Pararhizobium-Rhizobium; s__uncultured_bacterium
otu67052	1	4	10	0	0	3	0	0	1	2	2	0	3	4	22	0	0	9	9	0	92	60	15	5	4	1	0	2	0	2	3	1	0	0	6	8	k__Bacteria; p__Proteobacteria; c__Alphaproteobacteria; o__Rhizobiales; f__Devosiaceae; g__Devosia; s__unidentified
otu62541	43	2	2	0	61	0	0	0	20	2	0	0	28	28	1	0	45	1	0	0	5	1	0	0	1	0	0	0	0	2	0	0	24	1	0	0	k__Bacteria; p__Proteobacteria; c__Deltaproteobacteria; o__Myxococcales; f__Haliangiaceae; g__Haliangium; s__uncultured_bacterium
otu80206	14	1	0	0	23	5	0	1	65	12	0	0	15	18	0	1	14	1	1	3	6	3	0	0	28	8	0	0	24	10	0	0	14	0	0	0	k__Bacteria; p__Actinobacteria; c__Acidimicrobiia; o__IMCC26256; f__uncultured_bacterium; g__uncultured_bacterium; s__uncultured_bacterium
otu109626	0	2	11	41	4	0	4	63	0	0	11	75	1	1	20	32	0	0	0	0	1	1	0	0	0	0	0	0	0	0	0	0	0	0	0	0	k__Bacteria; p__Proteobacteria; c__Gammaproteobacteria; o__Pseudomonadales; f__Pseudomonadaceae; g__Pseudomonas; s__Pseudomonas_putida
otu29040	14	5	0	1	4	2	0	0	10	45	0	0	9	4	1	0	17	37	2	0	10	17	0	0	5	9	0	0	8	9	2	5	31	19	0	0	k__Bacteria; p__Bacteroidetes; c__Bacteroidia; o__Flavobacteriales; f__Flavobacteriaceae; g__Flavobacterium; s__uncultured_Bacteroidetes_bacterium
otu37277	19	2	0	0	15	0	0	0	27	0	0	0	4	7	0	0	145	4	0	0	9	0	0	0	8	0	0	0	0	0	0	0	26	0	0	0	k__Bacteria; p__Proteobacteria; c__Gammaproteobacteria; o__Betaproteobacteriales; f__Nitrosomonadaceae; g__MND1; s__uncultured_bacterium
otu23735	0	0	0	0	0	1	0	0	0	0	0	0	1	2	0	0	0	0	12	0	0	2	93	146	0	0	0	0	0	0	0	0	0	0	8	0	k__Bacteria; p__Bacteroidetes; c__Bacteroidia; o__Chitinophagales; f__Chitinophagaceae; g__Ferruginibacter; s__Sphingobacteriaceae_bacterium_enrichment_culture_clone_hao06
otu58878	16	3	0	0	12	3	0	0	24	6	0	0	11	11	0	1	25	3	0	4	13	4	0	8	24	41	0	0	16	19	0	0	21	0	0	0	k__Bacteria; p__Chloroflexi; c__Anaerolineae; o__Anaerolineales; f__Anaerolineaceae; g__uncultured; s__uncultured_bacterium
otu69270	0	0	11	144	0	1	5	2	2	2	3	16	1	4	5	27	0	0	6	4	0	1	1	9	0	0	0	4	0	2	0	8	0	0	3	4	k__Bacteria; p__Proteobacteria; c__Alphaproteobacteria; o__Rhizobiales; f__Xanthobacteraceae; g__Bradyrhizobium; s__unidentified
otu92164	0	0	14	65	0	0	3	76	1	0	5	60	0	0	10	27	0	0	2	1	0	0	0	0	0	0	0	1	0	0	0	0	0	0	0	0	k__Bacteria; p__Proteobacteria; c__Gammaproteobacteria; o__Betaproteobacteriales; f__Burkholderiaceae; g__Cupriavidus; s__unidentified
otu105613	12	11	5	0	25	18	2	1	7	15	0	1	8	6	0	0	28	5	10	1	9	9	4	0	6	22	0	0	4	22	0	5	17	4	6	1	k__Bacteria; p__Proteobacteria; c__Gammaproteobacteria; o__Betaproteobacteriales; f__Burkholderiaceae; g__Methylibium; s__unidentified
otu38234	0	0	0	0	0	0	0	0	0	0	0	0	0	0	0	0	0	0	62	188	3	0	0	0	0	0	3	7	0	0	0	0	0	0	0	0	k__Bacteria; p__Fusobacteria; c__Fusobacteriia; o__Fusobacteriales; f__Fusobacteriaceae; g__Fusobacterium; s__uncultured_bacterium
otu58438	11	9	0	0	19	3	1	0	15	59	0	0	15	30	1	0	8	5	0	1	10	4	0	0	30	6	0	0	6	8	0	0	20	2	0	0	k__Bacteria; p__Proteobacteria; c__Gammaproteobacteria; o__Betaproteobacteriales; f__Burkholderiaceae; g__unidentified; s__unidentified
otu10184	15	1	0	0	13	12	0	0	7	25	0	0	24	13	1	0	5	7	0	3	34	18	0	0	13	18	0	0	7	26	0	5	11	4	0	0	k__Bacteria; p__Acidobacteria; c__Subgroup_6; o__unidentified; f__unidentified; g__unidentified; s__unidentified
otu28875	1	6	12	0	2	9	84	10	1	6	0	0	3	16	0	1	6	9	17	3	3	1	0	0	16	8	30	0	3	8	2	0	2	0	2	1	k__Bacteria; p__Proteobacteria; c__Gammaproteobacteria; o__Betaproteobacteriales; f__Burkholderiaceae; g__unidentified; s__unidentified
otu43682	32	0	0	0	33	2	0	0	16	9	0	0	9	7	0	0	21	18	0	1	7	14	0	0	10	8	0	0	14	21	0	0	40	0	0	0	k__Bacteria; p__Bacteroidetes; c__Bacteroidia; o__Cytophagales; f__Hymenobacteraceae; g__Adhaeribacter; s__unidentified
otu56623	1	10	8	0	0	13	23	0	0	2	9	1	0	0	35	3	0	21	33	1	16	5	10	0	0	0	26	0	0	1	9	22	0	2	6	5	k__Bacteria; p__Proteobacteria; c__Alphaproteobacteria; o__Rhizobiales; f__Beijerinckiaceae; g__Bosea; s__unidentified
otu76083	0	1	5	13	0	6	0	4	0	0	0	0	5	22	136	60	0	1	3	2	1	0	0	0	0	0	0	2	0	0	0	1	0	0	0	0	k__Bacteria; p__Proteobacteria; c__Gammaproteobacteria; o__Enterobacteriales; f__Enterobacteriaceae; g__Serratia; s__Serratia_sp._CECRI-SR-17
otu109270	17	3	0	0	9	0	0	0	47	10	0	0	22	26	1	2	22	2	5	2	9	0	0	1	26	9	0	0	15	14	0	0	20	0	0	0	k__Bacteria; p__Actinobacteria; c__Thermoleophilia; o__Gaiellales; f__uncultured; g__uncultured_bacterium; s__uncultured_bacterium
otu101207	0	0	0	0	0	1	0	0	0	0	0	0	0	0	0	0	0	0	0	0	0	0	0	0	0	1	69	13	0	0	24	153	0	0	0	0	k__Bacteria; p__Patescibacteria; c__Saccharimonadia; o__Saccharimonadales; f__uncultured_bacterium; g__uncultured_bacterium; s__uncultured_bacterium
otu851	19	1	0	0	15	15	1	0	24	14	1	0	49	54	0	12	11	6	0	0	9	0	0	0	14	4	0	0	6	0	1	0	4	0	0	0	k__Bacteria; p__Actinobacteria; c__Actinobacteria; o__Kineosporiales; f__Kineosporiaceae; g__unidentified; s__unidentified
otu77410	8	4	0	0	18	10	0	0	8	7	0	0	8	11	0	0	23	16	20	5	12	5	0	0	11	11	1	0	12	15	0	1	53	1	0	0	k__Bacteria; p__Gemmatimonadetes; c__Gemmatimonadetes; o__Gemmatimonadales; f__Gemmatimonadaceae; g__uncultured; s__uncultured_bacterium
otu101943	31	17	0	0	26	1	0	0	2	9	0	0	13	6	0	0	44	1	0	0	18	8	0	0	13	15	0	0	4	23	0	1	25	2	0	0	k__Bacteria; p__Rokubacteria; c__NC10; o__Rokubacteriales; f__uncultured_bacterium; g__uncultured_bacterium; s__uncultured_bacterium
otu106211	2	2	9	16	1	9	21	1	3	7	9	2	9	21	14	11	5	3	10	13	7	2	9	3	3	3	3	2	7	2	1	43	2	0	1	3	k__Bacteria; p__Proteobacteria; c__Alphaproteobacteria; o__Rhizobiales; f__Xanthobacteraceae; g__Bradyrhizobium; s__uncultured_bacterium
otu4348	0	3	19	47	1	1	5	55	1	0	23	42	0	0	17	38	0	0	0	0	2	1	0	0	0	0	1	0	0	1	0	0	0	0	1	0	k__Bacteria; p__Proteobacteria; c__Gammaproteobacteria; o__Pseudomonadales; f__Pseudomonadaceae; g__Pseudomonas; s__Pseudomonas_putida
otu10352	13	9	1	0	21	13	2	0	26	15	3	0	21	20	2	0	6	0	0	4	8	6	1	1	27	5	4	1	14	6	3	1	20	5	0	0	k__Bacteria; p__Actinobacteria; c__Acidimicrobiia; o__Microtrichales; f__Ilumatobacteraceae; g__uncultured; s__unidentified
otu81735	9	5	1	0	9	10	0	0	7	40	0	0	6	4	0	1	8	16	2	1	22	20	0	0	6	21	2	1	4	35	1	2	17	8	0	0	k__Bacteria; p__Acidobacteria; c__Subgroup_6; o__uncultured_bacterium; f__uncultured_bacterium; g__uncultured_bacterium; s__uncultured_bacterium
otu30429	0	0	0	0	0	0	0	0	0	0	0	0	0	0	0	2	0	0	142	107	0	0	0	0	0	0	1	4	0	0	0	0	0	0	1	0	k__Bacteria; p__Proteobacteria; c__Gammaproteobacteria; o__Pasteurellales; f__Pasteurellaceae; g__Haemophilus; s__uncultured_bacterium
otu45819	0	27	27	0	0	13	9	2	0	17	0	3	2	1	73	3	3	4	9	0	12	3	4	2	1	4	3	1	1	9	7	2	1	4	4	6	k__Bacteria; p__Proteobacteria; c__Alphaproteobacteria; o__Rhizobiales; f__Rhizobiaceae; g__Mesorhizobium; s__unidentified
otu74327	0	10	10	0	0	17	28	0	0	2	0	0	0	1	23	2	0	22	33	0	37	11	9	1	0	1	11	0	0	2	0	19	0	14	2	2	k__Bacteria; p__Proteobacteria; c__Alphaproteobacteria; o__Rhizobiales; f__Rhizobiaceae; g__Mesorhizobium; s__Mesorhizobium_thiogangeticum
otu19246	12	1	0	0	13	2	0	0	24	2	0	0	3	6	0	0	15	0	0	0	4	2	0	0	32	33	0	0	63	33	0	0	10	0	0	0	k__Bacteria; p__Chloroflexi; c__Dehalococcoidia; o__S085; f__uncultured_bacterium; g__uncultured_bacterium; s__uncultured_bacterium
otu25446	19	2	0	0	11	0	1	0	9	11	0	0	5	17	0	0	8	16	6	5	9	14	0	0	8	23	0	0	11	64	4	2	6	4	0	0	k__Bacteria; p__Verrucomicrobia; c__Verrucomicrobiae; o__Chthoniobacterales; f__Chthoniobacteraceae; g__Candidatus_Udaeobacter; s__uncultured_bacterium
otu84154	0	0	0	0	0	0	0	0	0	0	238	2	0	0	0	0	0	0	0	0	0	0	0	0	0	2	0	0	0	0	1	0	0	0	0	12	k__Bacteria; p__Bacteroidetes; c__Bacteroidia; o__Chitinophagales; f__Chitinophagaceae; g__Pseudoflavitalea; s__unidentified
otu46874	0	0	13	49	1	0	2	68	0	1	5	70	0	0	16	29	0	0	0	0	0	0	0	0	0	0	0	0	0	0	0	0	0	0	0	0	k__Bacteria; p__Proteobacteria; c__Gammaproteobacteria; o__Pseudomonadales; f__Pseudomonadaceae; g__Pseudomonas; s__Pseudomonas_sp._DQ-01
otu87492	0	0	0	0	0	0	0	0	0	0	0	0	0	0	0	0	0	0	79	156	3	0	0	0	0	0	0	16	0	0	0	0	0	0	0	0	k__Bacteria; p__Actinobacteria; c__Actinobacteria; o__Micrococcales; f__Micrococcaceae; g__Rothia; s__uncultured_bacterium
otu23182	0	47	11	55	0	4	2	1	1	0	10	35	0	0	10	3	2	3	19	15	2	3	2	8	0	1	1	2	0	0	9	4	1	0	0	2	k__Bacteria; p__Actinobacteria; c__Actinobacteria; o__Micrococcales; f__Micrococcaceae; g__Glutamicibacter; s__Glutamicibacter_arilaitensis
otu7365	84	61	9	0	21	3	0	0	12	2	0	0	6	17	2	0	7	0	15	0	1	1	0	1	0	0	0	0	1	0	0	0	9	0	0	0	k__Bacteria; p__Proteobacteria; c__Gammaproteobacteria; o__Betaproteobacteriales; f__Burkholderiaceae; g__Methylibium; s__unidentified
otu48388	27	8	6	0	29	7	2	2	22	14	0	0	28	23	1	0	11	4	11	1	6	1	0	0	10	6	0	0	2	6	2	3	4	2	13	1	k__Bacteria; p__Proteobacteria; c__Alphaproteobacteria; o__Rhizobiales; f__Hyphomicrobiaceae; g__Pedomicrobium; s__uncultured_bacterium
otu71350	43	6	0	0	34	1	0	0	34	3	0	0	14	14	0	1	46	1	3	0	7	4	2	0	6	5	0	0	4	5	0	0	18	1	0	0	k__Bacteria; p__Proteobacteria; c__Gammaproteobacteria; o__Betaproteobacteriales; f__Nitrosomonadaceae; g__MND1; s__uncultured_bacterium
otu7918	0	0	0	0	0	0	0	0	0	0	0	0	0	0	0	0	0	0	0	0	0	0	0	0	0	0	0	0	0	0	0	9	242	0	0	0	k__Bacteria; p__Patescibacteria; c__Saccharimonadia; o__Saccharimonadales; f__uncultured_bacterium; g__uncultured_bacterium; s__uncultured_bacterium
otu87290	0	4	1	0	1	55	1	0	0	2	0	0	1	2	0	95	0	32	2	0	25	17	3	1	1	0	0	0	0	0	0	0	0	1	0	7	k__Bacteria; p__Bacteroidetes; c__Bacteroidia; o__Flavobacteriales; f__Flavobacteriaceae; g__Flavobacterium; s__unidentified
otu40343	3	0	1	0	1	1	0	0	2	3	0	1	1	4	0	0	1	3	79	139	1	2	0	0	0	1	0	0	1	2	1	0	0	2	0	1	k__Bacteria; p__Proteobacteria; c__Alphaproteobacteria; o__Rhizobiales; f__Xanthobacteraceae; g__Bradyrhizobium; s__Bradyrhizobium_sp._T92
otu84497	0	35	29	2	0	4	0	0	0	0	0	0	3	2	4	2	0	2	4	0	13	9	1	2	0	0	0	0	0	0	0	0	0	105	10	23	k__Bacteria; p__Firmicutes; c__Bacilli; o__Lactobacillales; f__Carnobacteriaceae; g__Carnobacterium; s__unidentified
otu3349	0	2	1	0	0	21	27	2	0	4	1	0	0	0	20	19	0	4	32	1	21	2	1	0	1	1	18	0	0	3	2	32	0	22	11	1	k__Bacteria; p__Proteobacteria; c__Alphaproteobacteria; o__Rhizobiales; f__Rhizobiaceae; g__Ensifer; s__Ensifer_adhaerens
otu8861	6	1	1	0	4	13	1	0	16	10	0	1	33	40	21	1	8	0	0	1	13	0	0	0	18	1	0	0	3	0	2	0	17	2	3	33	k__Bacteria; p__Actinobacteria; c__Actinobacteria; o__Streptomycetales; f__Streptomycetaceae; g__Streptomyces; s__Streptomyces_drozdowiczii
otu10630	1	0	14	53	0	2	7	71	1	1	2	50	1	1	9	13	0	0	3	5	1	0	0	1	0	1	1	5	0	1	0	2	0	0	3	0	k__Bacteria; p__Proteobacteria; c__Gammaproteobacteria; o__Betaproteobacteriales; f__Burkholderiaceae; g__Cupriavidus; s__unidentified
otu87160	0	9	3	0	0	12	13	0	0	4	36	8	0	0	6	1	0	0	0	0	5	8	14	5	0	0	20	1	1	0	5	16	0	2	30	50	k__Bacteria; p__Actinobacteria; c__Acidimicrobiia; o__Microtrichales; f__Ilumatobacteraceae; g__uncultured; s__unidentified
otu2685	0	0	7	49	0	0	7	81	0	0	4	44	1	1	6	13	0	0	13	5	0	0	0	0	1	0	1	4	0	0	2	5	0	0	3	1	k__Bacteria; p__Proteobacteria; c__Gammaproteobacteria; o__Betaproteobacteriales; f__Burkholderiaceae; g__Cupriavidus; s__unidentified
otu22890	16	9	0	0	17	3	1	0	16	3	0	0	5	7	0	0	59	7	1	2	13	6	0	0	6	11	0	0	10	18	0	1	36	1	0	0	k__Bacteria; p__Rokubacteria; c__NC10; o__Rokubacteriales; f__uncultured_bacterium; g__uncultured_bacterium; s__uncultured_bacterium
otu67739	35	1	0	0	18	2	0	0	46	32	0	0	4	4	0	0	73	0	0	0	4	0	0	0	1	2	0	0	1	0	0	0	25	0	0	0	k__Bacteria; p__Planctomycetes; c__OM190; o__uncultured_bacterium; f__uncultured_bacterium; g__uncultured_bacterium; s__uncultured_bacterium
otu30329	5	3	3	0	9	1	0	0	12	69	0	1	10	9	0	0	16	14	0	3	15	21	0	0	3	13	0	0	5	24	0	0	9	2	0	0	k__Bacteria; p__Acidobacteria; c__Blastocatellia_(Subgroup_4); o__Blastocatellales; f__Blastocatellaceae; g__JGI_0001001-H03; s__uncultured_bacterium
otu88409	0	0	2	113	1	1	5	4	1	1	2	12	3	3	7	22	0	0	10	6	0	0	3	20	1	0	3	16	0	0	0	8	0	0	1	2	k__Bacteria; p__Proteobacteria; c__Alphaproteobacteria; o__Rhizobiales; f__Xanthobacteraceae; g__Bradyrhizobium; s__Bradyrhizobiaceae_bacterium_S28
otu101801	0	0	8	43	1	0	5	78	1	1	10	48	1	0	12	39	0	0	0	0	0	0	0	0	0	0	0	0	0	0	0	0	0	0	0	0	k__Bacteria; p__Proteobacteria; c__Gammaproteobacteria; o__Pseudomonadales; f__Pseudomonadaceae; g__Pseudomonas; s__Pseudomonas_sp._DQ-01
otu32499	5	32	36	3	4	19	0	7	0	4	0	0	0	0	0	0	0	1	7	1	76	50	1	0	0	0	0	0	0	0	0	0	0	0	0	0	k__Bacteria; p__Actinobacteria; c__Actinobacteria; o__Micrococcales; f__Microbacteriaceae; g__Leucobacter; s__uncultured_bacterium
otu36609	28	2	2	0	24	5	0	2	46	9	0	0	25	19	2	0	27	3	0	1	3	4	0	0	16	1	0	0	9	4	0	0	13	0	0	0	k__Bacteria; p__Actinobacteria; c__Acidimicrobiia; o__Microtrichales; f__uncultured; g__uncultured_bacterium; s__uncultured_bacterium
otu48547	0	20	14	0	0	2	0	0	0	0	0	0	0	0	1	0	0	3	0	1	9	12	4	1	0	0	1	0	0	0	0	0	2	100	23	52	k__Bacteria; p__Firmicutes; c__Bacilli; o__Lactobacillales; f__Carnobacteriaceae; g__Carnobacterium; s__unidentified
otu63433	2	0	0	0	2	2	0	0	19	6	0	0	1	0	0	0	0	0	0	0	4	4	0	0	24	63	0	0	26	79	1	5	6	1	0	0	k__Bacteria; p__Proteobacteria; c__Gammaproteobacteria; o__Betaproteobacteriales; f__B1-7BS; g__uncultured_bacterium; s__uncultured_bacterium
otu107823	0	47	9	0	0	1	0	0	0	0	0	0	2	0	2	1	0	0	0	0	0	0	1	0	0	0	0	0	0	0	0	1	0	175	1	5	k__Bacteria; p__Firmicutes; c__Bacilli; o__Lactobacillales; f__Carnobacteriaceae; g__Carnobacterium; s__unidentified
otu33381	1	0	9	57	0	0	4	89	0	1	3	48	1	0	9	22	0	0	0	0	0	0	0	0	0	0	0	0	0	0	0	0	0	0	0	0	k__Bacteria; p__Proteobacteria; c__Gammaproteobacteria; o__Betaproteobacteriales; f__Burkholderiaceae; g__Cupriavidus; s__unidentified
otu37151	17	4	0	0	9	8	0	0	5	14	0	0	13	13	0	0	12	18	5	4	18	26	0	0	8	12	1	0	6	20	1	0	14	14	2	0	k__Bacteria; p__Proteobacteria; c__Alphaproteobacteria; o__Rhizobiales; f__uncultured; g__unidentified; s__unidentified
otu51755	0	0	0	0	0	1	1	0	0	0	0	0	0	0	0	0	0	2	0	0	0	0	2	0	0	5	50	15	0	4	23	132	0	1	8	0	k__Bacteria; p__Patescibacteria; c__Saccharimonadia; o__Saccharimonadales; f__unidentified; g__unidentified; s__unidentified
otu77889	60	2	0	0	21	1	0	0	22	0	0	0	18	16	0	1	30	0	0	4	6	2	0	2	10	2	0	0	7	5	0	0	34	0	0	0	k__Bacteria; p__Proteobacteria; c__Gammaproteobacteria; o__Betaproteobacteriales; f__Nitrosomonadaceae; g__MND1; s__unidentified
otu102749	13	3	0	0	15	2	0	0	5	15	0	0	7	6	0	0	21	5	3	0	10	2	0	0	21	6	0	0	33	16	0	0	55	1	4	0	k__Bacteria; p__Proteobacteria; c__Gammaproteobacteria; o__Xanthomonadales; f__Xanthomonadaceae; g__Lysobacter; s__unidentified
otu25065	0	4	0	0	0	1	0	0	0	0	0	0	0	1	0	0	0	117	0	0	53	57	3	0	0	1	0	0	0	1	3	1	0	0	0	0	k__Bacteria; p__Firmicutes; c__Bacilli; o__Lactobacillales; f__Leuconostocaceae; g__Weissella; s__unidentified
otu74414	0	0	1	0	0	2	0	0	0	2	1	0	1	3	59	39	0	8	0	0	51	28	3	7	0	0	0	0	0	1	0	0	2	8	15	11	k__Bacteria; p__Proteobacteria; c__Alphaproteobacteria; o__Rhizobiales; f__Rhizobiaceae; g__Aminobacter; s__bacterium
otu75304	0	19	15	0	0	9	5	0	0	2	78	0	0	2	11	3	0	15	20	0	19	2	7	0	0	4	4	1	0	1	2	5	1	8	3	6	k__Bacteria; p__Proteobacteria; c__Alphaproteobacteria; o__Rhizobiales; f__Devosiaceae; g__Devosia; s__unidentified
otu99568	18	1	1	0	11	6	0	0	30	13	0	0	37	27	2	1	11	1	1	2	8	2	0	0	26	5	0	0	18	5	0	0	14	1	1	0	k__Bacteria; p__Actinobacteria; c__Thermoleophilia; o__Solirubrobacterales; f__Solirubrobacteraceae; g__Solirubrobacter; s__uncultured_bacterium
otu98959	27	10	0	0	18	4	0	0	6	5	0	0	21	19	0	0	8	3	7	3	15	7	0	1	18	11	0	0	14	25	0	0	15	1	0	3	k__Bacteria; p__Proteobacteria; c__Gammaproteobacteria; o__Betaproteobacteriales; f__Nitrosomonadaceae; g__MND1; s__uncultured_bacterium
otu58720	14	5	0	0	5	0	2	0	12	9	0	0	8	8	0	1	11	2	0	0	17	1	0	0	14	24	0	6	41	39	0	1	19	1	0	0	k__Bacteria; p__Chloroflexi; c__TK10; o__uncultured_bacterium; f__uncultured_bacterium; g__uncultured_bacterium; s__uncultured_bacterium
otu25270	7	1	0	0	10	3	0	0	7	1	0	0	9	8	0	1	9	5	0	0	10	7	0	0	16	25	0	0	33	48	0	0	32	7	0	0	k__Bacteria; p__Actinobacteria; c__Thermoleophilia; o__Gaiellales; f__Gaiellaceae; g__Gaiella; s__uncultured_bacterium
otu77341	0	0	0	0	0	0	0	0	1	0	237	0	0	0	0	0	0	0	0	0	0	0	1	0	0	0	0	0	0	0	0	0	0	0	0	0	k__Bacteria; p__Verrucomicrobia; c__Verrucomicrobiae; o__Verrucomicrobiales; f__Rubritaleaceae; g__Luteolibacter; s__unidentified
otu79048	1	4	2	0	4	166	21	18	1	1	3	2	1	1	3	7	0	0	0	0	1	1	0	0	0	1	0	0	0	0	1	0	0	0	0	0	k__Bacteria; p__Proteobacteria; c__Gammaproteobacteria; o__Pseudomonadales; f__Pseudomonadaceae; g__Pseudomonas; s__unidentified
otu98110	45	4	0	0	48	1	0	0	12	0	0	0	9	15	1	1	44	0	3	8	1	1	0	0	8	1	1	0	3	8	0	0	25	0	0	0	k__Bacteria; p__Proteobacteria; c__Gammaproteobacteria; o__Betaproteobacteriales; f__Nitrosomonadaceae; g__MND1; s__unidentified
otu12248	7	0	0	0	14	8	9	0	28	65	1	0	14	12	4	1	11	10	1	0	6	4	0	0	6	5	0	3	12	5	2	0	3	1	6	0	k__Bacteria; p__Acidobacteria; c__Subgroup_17; o__unidentified; f__unidentified; g__unidentified; s__unidentified
otu40504	1	2	15	3	0	2	12	0	0	3	13	11	0	2	8	1	0	5	30	4	2	1	18	4	0	4	51	5	0	6	9	10	0	1	15	0	k__Bacteria; p__Proteobacteria; c__Alphaproteobacteria; o__uncultured; f__uncultured_bacterium; g__uncultured_bacterium; s__uncultured_bacterium
otu63047	0	0	3	41	0	0	2	2	0	0	3	2	0	0	1	5	0	1	20	9	0	0	6	45	0	1	5	37	2	3	5	35	1	0	4	5	k__Bacteria; p__Proteobacteria; c__Alphaproteobacteria; o__Rhizobiales; f__Xanthobacteraceae; g__Bradyrhizobium; s__unidentified
otu97591	10	2	0	0	9	5	0	0	8	20	0	0	11	12	1	0	7	7	1	3	28	18	1	0	10	15	0	0	10	28	0	0	30	2	0	0	k__Bacteria; p__Acidobacteria; c__Subgroup_6; o__metagenome; f__metagenome; g__metagenome; s__metagenome
otu79711	2	6	14	0	0	10	46	0	0	1	0	0	0	0	2	3	1	9	8	0	5	11	14	0	0	3	47	0	0	1	14	18	2	0	19	1	k__Bacteria; p__Proteobacteria; c__Gammaproteobacteria; o__Betaproteobacteriales; f__Nitrosomonadaceae; g__IS-44; s__uncultured_bacterium
otu13490	3	0	1	0	1	24	0	0	1	4	99	18	0	0	0	1	0	0	0	1	39	41	0	0	0	0	0	0	0	0	0	0	0	2	0	1	k__Bacteria; p__Proteobacteria; c__Alphaproteobacteria; o__Rhizobiales; f__Kaistiaceae; g__Kaistia; s__uncultured_bacterium
otu14747	2	2	1	0	19	0	14	2	11	7	0	0	6	19	1	1	27	1	94	2	6	1	3	0	8	1	0	0	1	3	0	0	3	0	0	1	k__Bacteria; p__Proteobacteria; c__Gammaproteobacteria; o__Betaproteobacteriales; f__Burkholderiaceae; g__unidentified; s__unidentified
otu102916	1	0	4	12	0	0	2	45	0	0	1	22	0	0	4	14	0	0	25	26	0	0	3	18	0	0	0	34	0	0	2	9	0	0	7	7	k__Bacteria; p__Proteobacteria; c__Gammaproteobacteria; o__Betaproteobacteriales; f__Burkholderiaceae; g__Cupriavidus; s__unidentified
otu16783	25	2	0	0	18	1	0	0	18	2	0	0	13	14	0	0	91	2	0	1	9	0	0	0	2	3	0	0	0	5	0	0	29	0	0	0	k__Bacteria; p__Acidobacteria; c__Subgroup_22; o__uncultured_bacterium; f__uncultured_bacterium; g__uncultured_bacterium; s__uncultured_bacterium
otu27319	0	0	0	6	0	0	1	8	0	0	0	19	0	0	1	0	0	1	65	16	2	0	1	16	4	0	3	8	0	0	6	17	1	0	0	60	k__Bacteria; p__Firmicutes; c__Clostridia; o__Clostridiales; f__Ruminococcaceae; g__Subdoligranulum; s__uncultured_bacterium
otu43167	9	4	0	0	3	4	1	2	7	19	0	0	10	9	1	0	11	31	0	0	14	10	0	0	11	23	1	0	6	34	4	2	10	9	0	0	k__Bacteria; p__Proteobacteria; c__Gammaproteobacteria; o__Betaproteobacteriales; f__SC-I-84; g__uncultured_bacterium; s__uncultured_bacterium
otu100495	0	4	5	0	0	27	30	0	0	0	0	1	0	0	14	5	0	24	52	4	14	6	2	0	0	3	2	0	0	5	2	14	0	7	4	10	k__Bacteria; p__Proteobacteria; c__Alphaproteobacteria; o__Rhizobiales; f__Rhizobiaceae; g__Mesorhizobium; s__Mesorhizobium_thiogangeticum
otu29836	0	8	30	0	0	1	0	0	0	2	115	0	0	1	6	0	0	5	57	0	1	3	0	4	0	0	0	0	0	0	0	0	0	0	1	0	k__Bacteria; p__Bacteroidetes; c__Bacteroidia; o__Cytophagales; f__Microscillaceae; g__uncultured; s__unidentified
otu106502	8	3	0	0	3	3	2	0	9	10	0	0	4	7	0	0	3	37	12	10	30	23	2	0	8	12	0	0	2	23	0	2	10	11	0	0	k__Bacteria; p__Gemmatimonadetes; c__Gemmatimonadetes; o__Gemmatimonadales; f__Gemmatimonadaceae; g__uncultured; s__uncultured_soil_bacterium
otu62127	51	1	0	0	53	0	0	0	8	0	0	0	13	9	0	0	42	0	0	0	4	0	0	0	7	0	0	0	6	0	0	0	39	0	0	0	k__Bacteria; p__Proteobacteria; c__Gammaproteobacteria; o__Salinisphaerales; f__Solimonadaceae; g__Polycyclovorans; s__uncultured_bacterium
otu66548	29	2	0	0	19	3	0	0	13	13	0	0	29	24	0	0	36	10	1	5	16	1	0	0	9	3	0	0	3	5	1	0	7	0	4	0	k__Bacteria; p__Acidobacteria; c__Subgroup_17; o__uncultured_bacterium; f__uncultured_bacterium; g__uncultured_bacterium; s__uncultured_bacterium
otu70780	6	5	2	0	3	6	1	0	7	15	0	0	6	9	5	0	9	26	13	1	31	14	0	0	8	11	6	0	7	23	1	0	12	6	0	0	k__Bacteria; p__Proteobacteria; c__Alphaproteobacteria; o__uncultured; f__unidentified; g__unidentified; s__unidentified
otu93873	0	9	7	0	0	2	0	0	0	0	0	0	1	0	0	0	0	6	0	3	11	11	3	2	0	0	1	2	0	0	0	0	1	118	21	35	k__Bacteria; p__Firmicutes; c__Bacilli; o__Lactobacillales; f__Carnobacteriaceae; g__Carnobacterium; s__unidentified
otu103235	3	2	0	0	1	29	41	0	0	3	0	0	0	0	29	0	0	1	0	0	9	9	10	0	0	3	32	0	9	9	16	21	2	4	0	0	k__Bacteria; p__Chloroflexi; c__Anaerolineae; o__SBR1031; f__A4b; g__uncultured_bacterium; s__uncultured_bacterium
otu15927	0	1	0	6	0	0	1	10	0	1	1	10	0	0	1	6	1	2	10	25	1	0	3	17	0	0	1	38	0	1	60	13	0	0	10	12	k__Bacteria; p__Proteobacteria; c__Alphaproteobacteria; o__Sphingomonadales; f__Sphingomonadaceae; g__Erythrobacter; s__unidentified
otu54842	0	0	1	0	0	1	0	0	0	1	5	0	1	0	9	3	0	0	0	0	0	1	1	0	0	0	1	0	0	0	3	0	0	2	60	142	k__Bacteria; p__Proteobacteria; c__Alphaproteobacteria; o__Rhizobiales; f__Rhizobiaceae; g__Allorhizobium-Neorhizobium-Pararhizobium-Rhizobium; s__unidentified
otu56072	83	2	0	0	34	0	1	0	27	1	0	0	15	30	0	0	23	1	0	1	2	0	0	0	0	0	0	0	2	0	0	0	9	0	0	0	k__Bacteria; p__Planctomycetes; c__Pla4_lineage; o__metagenome; f__metagenome; g__metagenome; s__metagenome
otu2962	0	23	144	5	0	1	0	0	0	1	1	0	0	0	1	0	0	3	0	0	6	8	22	7	0	0	0	0	0	0	0	0	0	5	3	0	k__Bacteria; p__Proteobacteria; c__Alphaproteobacteria; o__Caulobacterales; f__Caulobacteraceae; g__Brevundimonas; s__unidentified
otu28072	0	0	0	0	0	0	0	0	0	0	0	0	0	0	0	0	0	1	227	1	0	0	0	0	0	0	0	0	0	0	0	0	0	0	0	1	k__Bacteria; p__Bacteroidetes; c__Bacteroidia; o__Cytophagales; f__Spirosomaceae; g__Dyadobacter; s__uncultured_bacterium
otu36730	23	4	0	0	12	1	0	0	35	4	0	0	20	15	0	0	21	5	1	8	9	3	0	0	19	11	0	3	9	12	0	0	12	2	0	0	k__Bacteria; p__Chloroflexi; c__KD4-96; o__uncultured_bacterium; f__uncultured_bacterium; g__uncultured_bacterium; s__uncultured_bacterium
otu108359	8	14	0	1	12	7	5	1	23	18	0	0	23	24	0	2	8	1	3	17	13	5	0	0	16	3	1	0	8	6	0	0	8	2	0	0	k__Bacteria; p__Actinobacteria; c__Actinobacteria; o__Micrococcales; f__Intrasporangiaceae; g__Janibacter; s__uncultured_bacterium
otu2101	3	13	1	0	3	5	4	0	8	35	0	0	9	12	3	0	3	17	6	0	30	23	1	2	4	6	2	0	14	15	0	1	3	5	0	0	k__Bacteria; p__Proteobacteria; c__Alphaproteobacteria; o__Reyranellales; f__Reyranellaceae; g__Reyranella; s__uncultured_bacterium
otu78030	0	15	4	0	0	0	1	0	0	0	0	0	1	4	1	1	0	1	0	0	0	0	0	0	0	0	0	1	0	0	0	0	0	12	1	186	k__Bacteria; p__Proteobacteria; c__Gammaproteobacteria; o__Pseudomonadales; f__Pseudomonadaceae; g__Pseudomonas; s__Pseudomonas_sp._SGb396
otu86417	20	0	0	0	10	0	0	0	31	1	0	0	11	7	0	0	126	1	2	1	2	0	0	0	2	0	0	0	1	0	0	1	12	0	0	0	k__Bacteria; p__Acidobacteria; c__Subgroup_17; o__uncultured_bacterium; f__uncultured_bacterium; g__uncultured_bacterium; s__uncultured_bacterium
otu89411	30	5	1	0	30	0	0	0	11	17	0	0	13	8	0	0	20	9	5	0	11	5	0	0	13	16	0	0	4	16	0	0	12	2	0	0	k__Bacteria; p__Acidobacteria; c__Subgroup_6; o__uncultured_Acidobacteriales_bacterium; f__uncultured_Acidobacteriales_bacterium; g__uncultured_Acidobacteriales_bacterium; s__uncultured_Acidobacteriales_bacterium
otu76796	0	0	0	0	0	0	0	0	0	0	220	0	0	0	1	1	0	2	3	0	0	0	0	0	0	0	0	0	0	0	0	0	0	0	0	0	k__Bacteria; p__Bacteroidetes; c__Bacteroidia; o__Flavobacteriales; f__Flavobacteriaceae; g__Flavobacterium; s__unidentified
otu29436	21	2	0	0	10	4	1	0	9	14	0	0	8	14	0	0	14	19	0	2	11	8	0	0	11	11	3	0	13	16	0	0	33	1	0	0	k__Bacteria; p__Acidobacteria; c__Acidobacteriia; o__Solibacterales; f__Solibacteraceae_(Subgroup_3); g__Candidatus_Solibacter; s__unidentified
otu37934	26	9	0	0	9	2	0	0	4	19	0	0	8	1	0	0	10	10	2	1	32	13	0	0	7	12	1	0	14	25	0	0	14	6	0	0	k__Bacteria; p__Acidobacteria; c__Subgroup_6; o__unidentified; f__unidentified; g__unidentified; s__unidentified
otu58046	0	1	2	27	0	1	0	0	0	1	1	1	1	0	0	10	0	0	17	11	0	1	7	45	0	3	5	48	0	3	9	23	0	1	5	2	k__Bacteria; p__Proteobacteria; c__Alphaproteobacteria; o__Rhizobiales; f__Xanthobacteraceae; g__Bradyrhizobium; s__unidentified
otu3659	2	3	0	0	1	1	0	1	72	2	0	0	12	8	0	0	3	0	0	0	1	0	0	0	31	20	1	0	36	14	1	9	6	0	0	0	k__Bacteria; p__Actinobacteria; c__MB-A2-108; o__unidentified; f__unidentified; g__unidentified; s__unidentified
otu15722	14	3	0	0	16	2	0	0	35	12	0	0	30	28	0	0	11	7	0	1	10	5	0	0	7	5	1	0	12	10	0	0	12	3	0	0	k__Bacteria; p__Actinobacteria; c__Thermoleophilia; o__Gaiellales; f__Gaiellaceae; g__Gaiella; s__uncultured_bacterium
otu64677	23	1	0	0	17	4	1	0	25	12	0	0	6	6	0	0	37	6	0	2	11	13	0	0	5	11	0	0	5	10	0	0	24	5	0	0	k__Bacteria; p__Rokubacteria; c__NC10; o__Rokubacteriales; f__uncultured_bacterium; g__uncultured_bacterium; s__uncultured_bacterium
otu87057	1	0	0	3	0	0	0	5	1	0	0	8	0	0	0	4	1	0	23	16	0	0	3	20	0	0	2	97	0	1	5	13	0	0	14	7	k__Bacteria; p__Proteobacteria; c__Gammaproteobacteria; o__Betaproteobacteriales; f__Burkholderiaceae; g__Cupriavidus; s__unidentified
otu14795	1	1	0	0	1	0	9	0	2	1	0	0	6	4	2	168	2	6	0	0	1	0	0	2	3	1	0	0	3	0	0	0	1	0	0	9	k__Bacteria; p__Proteobacteria; c__Deltaproteobacteria; o__Myxococcales; f__P3OB-42; g__unidentified; s__unidentified
otu12857	16	4	1	0	11	4	3	0	7	26	0	0	38	20	1	0	9	11	0	0	18	6	0	0	8	11	0	2	4	14	0	0	5	3	0	0	k__Bacteria; p__Acidobacteria; c__Subgroup_6; o__uncultured_bacterium; f__uncultured_bacterium; g__uncultured_bacterium; s__uncultured_bacterium
otu36148	11	2	0	0	8	1	1	1	78	1	0	0	20	21	0	0	2	0	0	0	3	0	0	0	24	15	0	0	19	12	0	0	3	0	0	0	k__Bacteria; p__Actinobacteria; c__Actinobacteria; o__Micromonosporales; f__Micromonosporaceae; g__uncultured; s__uncultured_bacterium
otu47535	14	3	2	0	11	3	0	0	23	17	0	0	24	26	0	0	18	6	1	1	10	5	0	3	17	8	0	4	10	7	0	1	6	2	0	0	k__Bacteria; p__Chloroflexi; c__Gitt-GS-136; o__uncultured_bacterium; f__uncultured_bacterium; g__uncultured_bacterium; s__uncultured_bacterium
otu72642	0	0	0	0	2	0	0	0	27	3	0	0	1	0	0	2	0	0	0	0	2	3	0	0	31	49	0	0	38	51	0	1	12	0	0	0	k__Bacteria; p__Acidobacteria; c__Subgroup_6; o__unidentified; f__unidentified; g__unidentified; s__unidentified
otu29222	82	3	0	0	47	0	1	0	5	0	0	0	5	11	0	0	32	0	0	0	3	0	0	0	1	0	0	0	4	0	0	0	27	0	0	0	k__Bacteria; p__Planctomycetes; c__OM190; o__uncultured_bacterium; f__uncultured_bacterium; g__uncultured_bacterium; s__uncultured_bacterium
otu35547	6	41	13	3	17	9	12	19	1	3	5	6	4	13	48	14	0	0	0	0	1	6	0	0	0	0	0	0	0	0	0	0	0	0	0	0	k__Bacteria; p__Proteobacteria; c__Gammaproteobacteria; o__Pseudomonadales; f__Pseudomonadaceae; g__Pseudomonas; s__unidentified
otu77545	1	0	7	46	0	0	7	77	0	0	0	52	0	0	9	19	0	0	0	1	0	0	0	0	0	0	0	2	0	0	0	0	0	0	0	0	k__Bacteria; p__Proteobacteria; c__Gammaproteobacteria; o__Betaproteobacteriales; f__Burkholderiaceae; g__Cupriavidus; s__unidentified
otu106960	0	0	0	0	0	0	0	0	0	0	0	0	0	0	0	0	0	0	0	0	0	0	0	2	0	0	0	0	0	0	217	0	0	0	0	2	k__Bacteria; p__Proteobacteria; c__Gammaproteobacteria; o__Alteromonadales; f__Pseudoalteromonadaceae; g__Pseudoalteromonas; s__unidentified
otu43791	0	0	2	27	0	0	2	44	0	0	0	35	0	0	3	5	0	1	26	12	1	0	0	7	0	0	1	35	0	0	2	7	1	0	5	4	k__Bacteria; p__Proteobacteria; c__Gammaproteobacteria; o__Betaproteobacteriales; f__Burkholderiaceae; g__Cupriavidus; s__unidentified
otu45687	0	46	74	2	0	12	5	3	0	0	11	1	0	1	13	20	0	1	1	0	3	0	4	0	0	0	12	2	0	1	3	1	3	0	0	1	k__Bacteria; p__Proteobacteria; c__Alphaproteobacteria; o__Rhizobiales; f__Rhizobiaceae; g__unidentified; s__unidentified
otu74426	0	16	21	0	0	14	12	0	0	6	1	0	0	2	53	0	0	26	14	1	16	2	7	0	0	2	3	0	0	5	1	3	0	5	5	5	k__Bacteria; p__Proteobacteria; c__Alphaproteobacteria; o__Rhizobiales; f__Rhizobiaceae; g__Mesorhizobium; s__Mesorhizobium_thiogangeticum
otu82975	1	0	3	15	1	4	8	28	0	1	2	31	0	0	8	6	1	15	17	9	7	6	1	8	1	0	2	6	0	0	5	2	0	8	12	12	k__Bacteria; p__Proteobacteria; c__Alphaproteobacteria; o__Rhizobiales; f__Rhizobiaceae; g__Mesorhizobium; s__Mesorhizobium_sp._OA245
otu85449	0	0	6	132	1	2	8	3	0	1	1	21	1	0	5	20	0	0	2	1	1	0	0	6	0	0	1	5	0	0	0	0	0	0	2	1	k__Bacteria; p__Proteobacteria; c__Alphaproteobacteria; o__Rhizobiales; f__Xanthobacteraceae; g__Bradyrhizobium; s__unidentified
otu87428	1	0	8	16	3	22	13	34	0	2	0	11	0	2	5	15	0	10	30	2	6	1	4	2	0	0	5	2	0	1	0	16	0	5	4	0	k__Bacteria; p__Proteobacteria; c__Alphaproteobacteria; o__Rhizobiales; f__Rhizobiaceae; g__Ochrobactrum; s__Ochrobactrum_sp._MVSV6
otu90762	4	5	0	0	3	6	0	0	8	7	2	0	13	19	0	0	2	10	0	5	9	4	1	0	35	4	0	1	32	5	0	1	44	0	0	0	k__Bacteria; p__Firmicutes; c__Bacilli; o__Bacillales; f__Bacillaceae; g__Bacillus; s__Bacillus_sp.
otu99862	84	0	0	0	57	0	2	0	14	0	0	0	8	15	0	0	26	0	0	0	2	0	0	0	1	0	0	0	3	0	0	0	8	0	0	0	k__Bacteria; p__Planctomycetes; c__OM190; o__uncultured_bacterium; f__uncultured_bacterium; g__uncultured_bacterium; s__uncultured_bacterium
otu13095	2	4	19	18	0	4	0	15	0	3	0	61	0	0	6	19	0	2	5	19	3	2	3	3	0	1	2	13	0	0	3	3	0	1	5	3	k__Bacteria; p__Proteobacteria; c__Alphaproteobacteria; o__Caulobacterales; f__Caulobacteraceae; g__Brevundimonas; s__unidentified
otu56278	2	14	41	0	1	31	1	0	0	0	1	0	0	0	0	7	0	0	0	0	29	38	8	0	0	0	0	0	0	0	0	0	0	12	11	23	k__Bacteria; p__Proteobacteria; c__Gammaproteobacteria; o__Xanthomonadales; f__Xanthomonadaceae; g__Stenotrophomonas; s__unidentified
otu66889	15	3	0	0	3	2	0	0	17	13	0	0	9	8	1	0	38	25	0	2	10	11	0	0	3	13	0	0	4	13	0	3	18	8	0	0	k__Bacteria; p__Acidobacteria; c__Subgroup_17; o__uncultured_Acidobacteriales_bacterium; f__uncultured_Acidobacteriales_bacterium; g__uncultured_Acidobacteriales_bacterium; s__uncultured_Acidobacteriales_bacterium
otu84952	1	0	12	77	1	2	2	2	0	4	3	6	3	1	3	13	1	1	8	4	1	0	3	19	1	0	1	18	4	2	6	11	4	1	1	3	k__Bacteria; p__Proteobacteria; c__Alphaproteobacteria; o__Rhizobiales; f__Xanthobacteraceae; g__Bradyrhizobium; s__unidentified
otu89625	0	0	0	0	0	0	5	24	0	0	5	163	0	0	0	0	0	0	4	0	0	0	0	0	0	0	0	0	0	0	4	0	0	0	0	14	k__Bacteria; p__Actinobacteria; c__Coriobacteriia; o__Coriobacteriales; f__Atopobiaceae; g__Olsenella; s__unidentified
otu44572	13	0	0	0	6	8	0	0	14	99	0	0	15	10	0	0	14	7	0	0	12	12	0	0	0	0	0	0	1	0	0	0	5	2	0	0	k__Bacteria; p__Bacteroidetes; c__Bacteroidia; o__Chitinophagales; f__Saprospiraceae; g__uncultured; s__uncultured_bacterium
otu58135	2	0	2	0	0	4	4	1	12	4	0	0	0	6	1	0	3	5	1	3	7	8	0	1	8	30	0	6	16	66	0	3	11	14	0	0	k__Bacteria; p__Verrucomicrobia; c__Verrucomicrobiae; o__Chthoniobacterales; f__Xiphinematobacteraceae; g__Candidatus_Xiphinematobacter; s__unidentified
otu62074	0	3	1	0	0	12	9	0	0	7	0	0	1	0	11	0	0	36	22	1	48	10	8	3	0	0	14	0	0	4	1	3	0	15	7	2	k__Bacteria; p__Proteobacteria; c__Alphaproteobacteria; o__Rhizobiales; f__Rhizobiaceae; g__Mesorhizobium; s__Mesorhizobium_thiogangeticum
otu106193	0	2	0	0	0	34	82	43	0	10	0	5	0	0	0	4	0	2	0	0	0	0	27	4	1	0	0	0	0	0	0	0	0	0	3	1	k__Bacteria; p__Bacteroidetes; c__Bacteroidia; o__Chitinophagales; f__Chitinophagaceae; g__Pseudoflavitalea; s__uncultured_bacterium
otu2234	5	3	1	0	6	6	1	0	11	50	0	0	12	12	0	0	21	22	2	1	12	6	0	0	2	2	0	0	6	14	0	1	16	5	0	0	k__Bacteria; p__Proteobacteria; c__Alphaproteobacteria; o__Sphingomonadales; f__Sphingomonadaceae; g__Sphingomonas; s__uncultured_bacterium
otu69775	1	3	22	0	0	21	38	4	0	6	1	2	0	0	88	26	0	3	0	0	0	0	0	0	0	0	1	0	0	0	0	0	0	0	1	0	k__Bacteria; p__Proteobacteria; c__Alphaproteobacteria; o__Rhizobiales; f__Rhizobiaceae; g__Mesorhizobium; s__Mesorhizobium_thiogangeticum
otu14532	30	2	0	0	28	1	1	0	10	2	0	0	14	11	0	0	20	8	14	5	3	1	0	2	5	4	0	0	3	8	0	0	41	3	0	0	k__Bacteria; p__Proteobacteria; c__Gammaproteobacteria; o__Betaproteobacteriales; f__Nitrosomonadaceae; g__MND1; s__unidentified
otu41817	4	3	0	0	5	2	0	0	4	17	0	0	3	17	0	0	5	31	0	4	24	20	2	3	8	17	0	0	3	26	1	0	7	8	0	2	k__Bacteria; p__Acidobacteria; c__Blastocatellia_(Subgroup_4); o__11-24; f__uncultured_bacterium; g__uncultured_bacterium; s__uncultured_bacterium
otu15566	14	5	1	0	21	3	0	0	23	1	0	0	7	18	1	0	14	11	0	0	9	4	1	0	13	11	0	0	17	12	0	0	28	1	0	0	k__Bacteria; p__Actinobacteria; c__Thermoleophilia; o__Gaiellales; f__uncultured; g__uncultured_bacterium; s__uncultured_bacterium
otu16521	1	2	3	5	5	4	3	36	5	17	3	11	0	2	3	1	2	7	16	6	6	0	7	7	2	4	0	12	0	13	6	4	3	4	8	7	k__Bacteria; p__Proteobacteria; c__Alphaproteobacteria; o__Rhizobiales; f__Rhizobiaceae; g__Phyllobacterium; s__unidentified
otu65803	0	1	0	0	2	2	177	9	2	13	0	0	1	0	0	2	0	3	1	1	0	1	0	0	0	0	0	0	0	0	0	0	0	0	0	0	k__Bacteria; p__Proteobacteria; c__Alphaproteobacteria; o__Rhizobiales; f__Labraceae; g__Labrys; s__unidentified
otu1854	1	0	0	0	0	0	1	0	3	1	0	0	0	0	0	0	0	1	67	135	2	0	0	0	0	1	0	0	0	1	0	0	0	1	0	0	k__Bacteria; p__Proteobacteria; c__Alphaproteobacteria; o__Rhizobiales; f__Xanthobacteraceae; g__Bradyrhizobium; s__Bradyrhizobium_sp._T92
otu2047	1	0	0	2	0	2	3	0	1	3	2	1	0	1	2	0	0	2	38	144	1	0	2	1	0	2	0	1	0	1	2	1	0	0	0	1	k__Bacteria; p__Proteobacteria; c__Alphaproteobacteria; o__Rhizobiales; f__Xanthobacteraceae; g__Bradyrhizobium; s__unidentified
otu63852	3	1	0	0	2	0	0	1	34	5	0	0	3	2	0	0	1	0	0	0	1	1	0	0	32	40	1	0	30	42	1	0	13	1	0	0	k__Bacteria; p__Acidobacteria; c__Subgroup_17; o__uncultured_bacterium; f__uncultured_bacterium; g__uncultured_bacterium; s__uncultured_bacterium
otu7526	0	0	0	0	1	24	10	11	0	3	46	23	4	1	1	4	0	1	0	0	3	6	1	0	0	0	0	0	0	0	0	0	1	2	3	68	k__Bacteria; p__Bacteroidetes; c__Bacteroidia; o__Sphingobacteriales; f__Sphingobacteriaceae; g__Sphingobacterium; s__Sphingobacterium_sp._62
otu19635	7	2	0	0	61	0	2	0	0	0	2	0	46	30	2	2	22	3	0	2	5	0	0	0	16	1	0	0	5	0	0	0	5	0	0	0	k__Bacteria; p__Proteobacteria; c__Gammaproteobacteria; o__Betaproteobacteriales; f__Burkholderiaceae; g__Acidovorax; s__metagenome
otu39243	0	0	0	0	0	13	11	0	0	1	1	0	0	1	65	0	0	0	0	0	1	3	10	0	0	4	86	0	0	0	16	0	0	1	0	0	k__Bacteria; p__Chloroflexi; c__Anaerolineae; o__SBR1031; f__A4b; g__uncultured_bacterium; s__uncultured_bacterium
otu92865	0	0	0	0	3	5	138	7	3	6	0	0	0	3	0	0	0	2	35	0	0	2	0	0	0	0	0	0	0	1	0	0	0	0	5	3	k__Bacteria; p__Bacteroidetes; c__Bacteroidia; o__Cytophagales; f__Microscillaceae; g__Chryseolinea; s__uncultured_bacterium
otu13286	22	5	1	0	21	6	0	0	28	9	0	0	24	15	1	1	14	1	0	1	13	10	0	0	8	3	0	0	5	7	0	0	12	5	0	0	k__Bacteria; p__Actinobacteria; c__Acidimicrobiia; o__Microtrichales; f__Iamiaceae; g__Iamia; s__uncultured_bacterium
otu17269	2	0	0	0	2	7	19	2	0	5	1	0	1	1	3	0	4	0	128	0	3	3	3	1	0	3	0	0	1	5	8	0	3	0	7	0	k__Bacteria; p__Acidobacteria; c__Acidobacteriia; o__Solibacterales; f__Solibacteraceae_(Subgroup_3); g__Bryobacter; s__unidentified
otu47237	0	2	13	1	0	13	20	3	0	2	0	0	0	1	14	3	0	34	28	0	9	10	6	1	0	1	10	3	0	1	4	8	1	7	14	3	k__Bacteria; p__Proteobacteria; c__Alphaproteobacteria; o__Rhizobiales; f__Rhizobiaceae; g__Mesorhizobium; s__Mesorhizobium_thiogangeticum
otu72115	12	4	0	0	8	1	0	0	1	1	0	0	7	5	0	1	11	2	0	0	11	4	0	0	12	21	0	0	18	43	0	0	39	7	0	4	k__Bacteria; p__Acidobacteria; c__Subgroup_6; o__uncultured_bacterium; f__uncultured_bacterium; g__uncultured_bacterium; s__uncultured_bacterium
otu101406	6	0	0	0	12	0	1	0	21	12	0	0	3	3	0	1	29	1	0	1	4	1	0	0	5	14	0	0	11	18	0	0	65	3	1	0	k__Bacteria; p__Proteobacteria; c__Deltaproteobacteria; o__NB1-j; f__uncultured_bacterium; g__uncultured_bacterium; s__uncultured_bacterium
otu6383	10	7	0	0	4	3	0	0	26	21	0	0	16	11	0	0	24	5	6	4	15	7	0	0	7	9	0	0	14	8	1	8	4	1	0	0	k__Bacteria; p__Rokubacteria; c__NC10; o__Rokubacteriales; f__uncultured_bacterium; g__uncultured_bacterium; s__uncultured_bacterium
otu68500	0	0	0	0	0	4	10	0	0	1	0	0	0	0	2	0	0	26	158	1	2	3	0	0	0	0	0	0	0	0	0	0	1	0	0	3	k__Bacteria; p__Proteobacteria; c__Deltaproteobacteria; o__Myxococcales; f__mle1-27; g__uncultured_bacterium; s__uncultured_bacterium
otu80801	0	0	0	0	0	2	1	0	0	8	0	0	3	0	2	0	1	2	0	0	0	1	0	0	0	6	9	0	2	5	0	0	2	2	0	165	k__Bacteria; p__Proteobacteria; c__Deltaproteobacteria; o__Myxococcales; f__Blfdi19; g__uncultured_delta_proteobacterium; s__uncultured_delta_proteobacterium
otu32308	0	0	0	0	0	0	0	0	0	0	0	0	0	0	0	0	0	0	83	118	3	0	1	0	0	0	1	0	0	0	0	0	0	0	4	0	k__Bacteria; p__Proteobacteria; c__Gammaproteobacteria; o__Pseudomonadales; f__Moraxellaceae; g__Moraxella; s__uncultured_bacterium
otu43576	3	3	1	0	9	5	6	0	6	19	0	0	6	4	1	0	18	9	8	1	12	13	0	0	8	27	0	0	12	17	0	8	10	4	0	0	k__Bacteria; p__Proteobacteria; c__Gammaproteobacteria; o__Steroidobacterales; f__Steroidobacteraceae; g__uncultured; s__uncultured_bacterium
otu62811	0	0	0	0	0	0	1	0	2	26	0	0	136	44	0	0	0	0	0	0	1	0	0	0	0	0	0	0	0	0	0	0	0	0	0	0	k__Bacteria; p__Proteobacteria; c__Gammaproteobacteria; o__Betaproteobacteriales; f__Rhodocyclaceae; g__uncultured; s__uncultured_bacterium
otu30870	0	0	9	43	1	0	3	58	0	0	3	57	0	0	9	26	0	0	0	0	0	0	0	0	0	0	0	0	0	0	0	0	0	0	0	0	k__Bacteria; p__Proteobacteria; c__Gammaproteobacteria; o__Pseudomonadales; f__Pseudomonadaceae; g__Pseudomonas; s__Pseudomonas_sp._DQ-01
otu94080	22	3	0	0	22	3	0	0	16	12	0	0	23	25	0	0	20	8	3	0	4	0	0	0	29	4	0	0	8	2	0	0	5	0	0	0	k__Bacteria; p__Actinobacteria; c__Thermoleophilia; o__Solirubrobacterales; f__Solirubrobacteraceae; g__Solirubrobacter; s__uncultured_bacterium
otu5583	5	0	0	0	17	0	0	0	122	0	0	0	0	2	0	0	2	0	0	0	1	2	0	0	16	5	0	0	19	8	0	0	9	0	0	0	k__Bacteria; p__Chloroflexi; c__TK10; o__uncultured_bacterium; f__uncultured_bacterium; g__uncultured_bacterium; s__uncultured_bacterium
otu12148	0	0	56	0	0	2	31	0	0	0	0	0	0	2	33	1	0	16	2	0	0	2	12	9	0	1	27	0	1	2	1	1	0	1	4	4	k__Bacteria; p__Proteobacteria; c__Gammaproteobacteria; o__Steroidobacterales; f__Steroidobacteraceae; g__Steroidobacter; s__unidentified
otu20324	0	6	1	4	0	51	6	1	1	6	9	4	0	2	5	5	0	20	0	0	48	29	2	0	0	1	2	3	0	0	0	0	0	2	0	0	k__Bacteria; p__Proteobacteria; c__Alphaproteobacteria; o__Rhizobiales; f__Rhizobiaceae; g__Aminobacter; s__unidentified
otu31526	0	1	3	0	0	0	0	0	0	0	0	0	0	0	0	0	0	0	85	0	0	0	63	37	0	0	0	0	0	0	0	0	0	0	16	3	k__Bacteria; p__Bacteroidetes; c__Bacteroidia; o__Cytophagales; f__Spirosomaceae; g__Dyadobacter; s__unidentified
otu106717	0	7	4	0	0	0	0	0	0	0	0	0	1	1	0	0	0	8	21	54	4	7	1	1	0	0	0	0	0	0	0	0	1	69	9	20	k__Bacteria; p__Firmicutes; c__Bacilli; o__Lactobacillales; f__Carnobacteriaceae; g__Carnobacterium; s__unidentified
otu42795	10	5	1	0	11	3	0	0	5	14	0	0	13	7	0	0	19	4	3	0	16	15	0	0	11	21	0	0	9	26	3	0	10	1	0	0	k__Bacteria; p__Acidobacteria; c__Subgroup_6; o__unidentified; f__unidentified; g__unidentified; s__unidentified
otu74531	10	2	0	0	5	1	0	0	24	4	0	0	5	9	0	0	2	0	0	0	2	0	0	0	62	12	0	0	39	19	0	0	11	0	0	0	k__Bacteria; p__Actinobacteria; c__Rubrobacteria; o__Rubrobacterales; f__Rubrobacteriaceae; g__Rubrobacter; s__uncultured_bacterium
otu3824	0	0	1	0	3	1	0	0	53	0	0	0	2	5	1	0	1	0	0	0	0	0	0	0	54	21	0	0	44	11	2	0	7	0	0	0	k__Bacteria; p__Actinobacteria; c__Rubrobacteria; o__Rubrobacterales; f__Rubrobacteriaceae; g__Rubrobacter; s__uncultured_bacterium
otu10604	32	10	0	0	25	5	0	0	0	0	0	0	17	15	0	0	3	0	0	1	3	0	0	0	33	21	0	0	15	18	0	0	8	0	0	0	k__Bacteria; p__Chloroflexi; c__Anaerolineae; o__SBR1031; f__uncultured_bacterium; g__uncultured_bacterium; s__uncultured_bacterium
otu24353	0	1	20	0	0	1	5	0	0	0	4	0	0	0	14	4	0	0	23	8	1	0	12	9	0	0	17	2	0	0	7	76	0	0	2	0	k__Bacteria; p__Proteobacteria; c__Alphaproteobacteria; o__Acetobacterales; f__Acetobacteraceae; g__Roseomonas; s__unidentified
otu41364	0	0	0	24	0	0	2	24	0	0	0	18	0	1	3	8	0	0	26	8	0	0	2	11	0	0	4	46	0	1	2	8	2	0	14	2	k__Bacteria; p__Proteobacteria; c__Gammaproteobacteria; o__Betaproteobacteriales; f__Burkholderiaceae; g__Cupriavidus; s__unidentified
otu67227	0	0	0	0	0	0	0	19	0	1	7	176	0	0	1	0	0	0	0	0	0	0	2	0	0	0	0	0	0	0	0	0	0	0	0	0	k__Bacteria; p__Bacteroidetes; c__Bacteroidia; o__Bacteroidales; f__Bacteroidaceae; g__Bacteroides; s__Bacteroides_caecicola
otu85914	0	0	14	45	0	1	2	54	0	0	6	36	1	0	18	29	0	0	0	0	0	0	0	0	0	0	0	0	0	0	0	0	0	0	0	0	k__Bacteria; p__Proteobacteria; c__Gammaproteobacteria; o__Pseudomonadales; f__Pseudomonadaceae; g__Pseudomonas; s__Pseudomonas_sp._DQ-01
otu98501	14	8	0	2	8	0	0	0	6	13	0	0	9	7	0	1	13	12	1	0	18	18	0	0	2	17	0	0	7	27	0	1	9	13	0	0	k__Bacteria; p__Proteobacteria; c__Deltaproteobacteria; o__NB1-j; f__unidentified; g__unidentified; s__unidentified
otu105180	0	2	0	0	1	0	2	0	1	1	0	1	1	1	0	2	1	2	18	1	1	5	6	0	0	0	1	0	0	4	1	0	0	1	10	143	k__Bacteria; p__Bacteroidetes; c__Bacteroidia; o__Chitinophagales; f__Chitinophagaceae; g__Terrimonas; s__unidentified
otu105347	9	8	1	0	4	1	0	0	10	25	0	0	11	2	1	1	15	12	0	4	13	6	0	0	6	22	1	0	9	30	0	0	9	6	0	0	k__Bacteria; p__Proteobacteria; c__Deltaproteobacteria; o__Desulfarculales; f__Desulfarculaceae; g__uncultured; s__uncultured_bacterium
otu3704	16	3	0	0	18	1	0	0	12	7	0	0	14	13	0	0	17	3	0	2	6	10	0	0	8	15	0	0	7	33	0	0	15	5	0	0	k__Bacteria; p__Proteobacteria; c__Alphaproteobacteria; o__Rhizobiales; f__KF-JG30-B3; g__uncultured_bacterium; s__uncultured_bacterium
otu4810	0	0	5	11	0	0	2	71	0	0	1	66	0	1	37	11	0	0	0	0	0	0	0	0	0	0	0	0	0	0	0	0	0	0	0	0	k__Bacteria; p__Proteobacteria; c__Alphaproteobacteria; o__Sphingomonadales; f__Sphingomonadaceae; g__Sphingobium; s__unidentified
otu37731	0	0	0	0	0	0	0	0	0	1	197	0	0	0	0	3	0	0	4	0	0	0	0	0	0	0	0	0	0	0	0	0	0	0	0	0	k__Bacteria; p__Bacteroidetes; c__Bacteroidia; o__Sphingobacteriales; f__Sphingobacteriaceae; g__Mucilaginibacter; s__unidentified
otu87142	49	1	0	0	29	0	0	0	20	3	0	0	24	15	0	0	41	0	0	1	1	0	0	0	0	1	0	0	2	0	0	0	18	0	0	0	k__Bacteria; p__Proteobacteria; c__Gammaproteobacteria; o__Betaproteobacteriales; f__Nitrosomonadaceae; g__MND1; s__unidentified
otu28984	0	2	5	0	0	5	1	0	0	2	6	0	0	0	0	3	0	38	85	1	1	2	1	8	0	1	4	0	0	0	9	0	0	1	19	10	k__Bacteria; p__Bacteroidetes; c__Bacteroidia; o__Chitinophagales; f__Chitinophagaceae; g__uncultured; s__unidentified
otu68607	0	0	0	0	0	0	0	0	0	0	59	0	0	0	6	72	0	0	2	0	0	1	0	0	0	2	0	0	0	2	0	1	0	0	40	19	k__Bacteria; p__Proteobacteria; c__Gammaproteobacteria; o__Xanthomonadales; f__Rhodanobacteraceae; g__Tahibacter; s__unidentified
otu79339	0	1	0	0	0	5	0	0	6	26	0	0	8	6	2	0	1	5	0	1	2	7	0	0	16	32	2	2	4	66	1	1	7	3	0	0	k__Bacteria; p__Proteobacteria; c__Gammaproteobacteria; o__Betaproteobacteriales; f__Burkholderiaceae; g__Cupriavidus; s__unidentified
otu55740	5	5	0	0	8	2	0	0	2	57	0	0	3	5	0	0	6	19	0	0	1	13	0	0	8	16	0	0	9	26	0	1	15	0	0	2	k__Bacteria; p__Bacteroidetes; c__Bacteroidia; o__Chitinophagales; f__Chitinophagaceae; g__uncultured; s__uncultured_bacterium
otu60634	0	0	0	0	14	0	3	1	74	1	0	0	25	34	0	0	40	0	0	1	5	0	0	0	0	0	0	0	0	0	0	0	5	0	0	0	k__Bacteria; p__Planctomycetes; c__OM190; o__uncultured_bacterium; f__uncultured_bacterium; g__uncultured_bacterium; s__uncultured_bacterium
otu65855	0	0	1	1	0	5	6	0	0	2	7	5	0	0	4	14	0	7	13	1	5	2	3	0	0	2	25	2	0	1	23	16	0	10	40	8	k__Bacteria; p__Proteobacteria; c__Alphaproteobacteria; o__Rhizobiales; f__Rhizobiaceae; g__Allorhizobium-Neorhizobium-Pararhizobium-Rhizobium; s__unidentified
otu76683	9	6	0	0	7	1	0	0	4	3	0	0	7	5	0	0	11	6	0	3	17	12	0	0	5	21	0	0	14	34	0	1	25	9	2	1	k__Bacteria; p__Acidobacteria; c__Subgroup_6; o__unidentified; f__unidentified; g__unidentified; s__unidentified
otu52649	0	0	2	2	0	5	20	0	1	2	0	0	0	0	15	14	0	4	25	1	4	1	8	2	1	0	7	1	1	1	1	78	0	3	1	2	k__Bacteria; p__Proteobacteria; c__Alphaproteobacteria; o__Rhizobiales; f__Xanthobacteraceae; g__Bradyrhizobium; s__unidentified
otu69059	0	0	0	0	0	0	0	0	0	4	167	18	0	0	0	0	1	0	0	0	3	0	0	0	0	0	0	1	0	0	0	0	0	0	0	8	k__Bacteria; p__Actinobacteria; c__Actinobacteria; o__Micrococcales; f__Microbacteriaceae; g__Homoserinibacter; s__unidentified
otu70763	0	3	8	0	2	4	2	0	0	6	2	2	1	3	20	0	1	27	12	1	12	13	4	2	5	5	23	2	3	10	3	0	2	4	20	0	k__Bacteria; p__Proteobacteria; c__Alphaproteobacteria; o__Sphingomonadales; f__Sphingomonadaceae; g__uncultured; s__metagenome
otu76682	0	0	0	16	0	0	3	23	0	0	1	10	0	2	1	4	1	7	19	38	3	6	3	9	2	0	15	16	0	1	4	8	0	2	2	6	k__Bacteria; p__Proteobacteria; c__Alphaproteobacteria; o__Rhizobiales; f__Beijerinckiaceae; g__Methylobacterium; s__unidentified
otu97018	14	8	0	0	22	2	1	0	30	10	0	0	29	17	1	1	28	1	4	1	5	1	0	0	5	3	2	0	2	5	0	0	10	0	0	0	k__Bacteria; p__Actinobacteria; c__Actinobacteria; o__Micromonosporales; f__Micromonosporaceae; g__Luedemannella; s__uncultured_bacterium
otu99436	3	3	0	0	9	4	0	0	17	15	0	0	4	3	0	0	27	3	2	3	6	10	0	0	10	14	0	0	15	28	0	4	22	0	0	0	k__Bacteria; p__Proteobacteria; c__Gammaproteobacteria; o__KI89A_clade; f__uncultured_bacterium; g__uncultured_bacterium; s__uncultured_bacterium
otu105238	6	6	0	0	9	5	2	0	6	11	0	0	16	20	0	0	13	19	4	1	1	8	0	1	11	5	2	0	17	18	2	0	13	3	3	0	k__Bacteria; p__Bacteroidetes; c__Bacteroidia; o__Cytophagales; f__Microscillaceae; g__uncultured; s__uncultured_bacterium
otu17243	0	6	36	0	0	1	6	0	0	2	2	0	0	2	3	6	0	9	1	1	9	5	66	7	1	2	10	0	1	1	7	1	0	0	16	0	k__Bacteria; p__Proteobacteria; c__Alphaproteobacteria; o__Rhizobiales; f__Hyphomicrobiaceae; g__Hyphomicrobium; s__uncultured_bacterium
otu20827	22	0	0	0	42	1	0	0	53	7	0	0	25	13	0	0	12	0	3	0	1	0	0	0	2	2	2	0	4	2	3	0	7	0	0	0	k__Bacteria; p__Acidobacteria; c__Blastocatellia_(Subgroup_4); o__11-24; f__uncultured_bacterium; g__uncultured_bacterium; s__uncultured_bacterium
otu30928	0	3	8	0	0	12	22	0	0	2	0	0	0	0	15	4	0	8	35	13	6	4	8	3	0	0	8	3	0	0	3	30	0	6	3	5	k__Bacteria; p__Proteobacteria; c__Alphaproteobacteria; o__Rhizobiales; f__Rhizobiaceae; g__Mesorhizobium; s__Mesorhizobium_thiogangeticum
otu45155	20	1	0	0	17	7	0	0	13	9	0	0	42	33	1	0	22	1	0	0	7	0	0	0	14	3	0	0	6	3	1	0	0	1	0	0	k__Bacteria; p__Actinobacteria; c__Actinobacteria; o__Micromonosporales; f__Micromonosporaceae; g__Virgisporangium; s__uncultured_bacterium
otu63604	24	3	0	1	12	3	0	0	10	15	0	0	9	17	0	0	10	4	1	10	16	8	0	0	12	9	0	0	13	14	0	0	7	3	0	0	k__Bacteria; p__Planctomycetes; c__Planctomycetacia; o__Gemmatales; f__Gemmataceae; g__uncultured; s__uncultured_bacterium
otu77313	15	5	0	0	7	4	0	1	3	7	0	0	8	6	0	0	21	20	6	4	12	7	0	0	6	12	0	0	6	26	2	0	15	6	0	2	k__Bacteria; p__Acidobacteria; c__Blastocatellia_(Subgroup_4); o__Pyrinomonadales; f__Pyrinomonadaceae; g__RB41; s__uncultured_bacterium
otu78668	18	3	0	0	10	6	1	0	20	12	0	0	29	22	0	0	11	2	3	0	5	0	0	0	17	3	0	0	15	6	0	0	16	2	0	0	k__Bacteria; p__Actinobacteria; c__Actinobacteria; o__Propionibacteriales; f__Propionibacteriaceae; g__Microlunatus; s__uncultured_bacterium
otu1207	0	0	0	0	0	0	0	0	0	0	0	0	0	0	0	0	0	1	197	1	1	0	0	0	0	0	0	0	0	0	0	0	0	0	0	0	k__Bacteria; p__Acidobacteria; c__Subgroup_6; o__Unknown_Order; f__Unknown_Family; g__Vicinamibacter; s__uncultured_bacterium
otu16242	0	0	1	11	0	0	1	7	0	0	2	6	0	0	0	1	6	4	49	26	0	8	3	14	2	1	6	7	0	2	7	24	3	0	5	4	k__Bacteria; p__Actinobacteria; c__Actinobacteria; o__Micrococcales; f__Brevibacteriaceae; g__Brevibacterium; s__unidentified
otu17319	51	6	0	0	32	1	0	0	11	4	0	0	5	5	0	0	21	1	0	3	1	9	0	0	8	5	0	0	8	4	0	0	23	2	0	0	k__Bacteria; p__Planctomycetes; c__Phycisphaerae; o__Phycisphaerales; f__Phycisphaeraceae; g__AKYG587; s__uncultured_bacterium
otu26059	7	2	0	0	8	3	0	0	3	18	0	0	5	4	0	1	15	52	1	2	14	14	0	0	1	2	0	1	9	11	0	0	19	7	0	1	k__Bacteria; p__Bacteroidetes; c__Bacteroidia; o__Flavobacteriales; f__Flavobacteriaceae; g__Flavobacterium; s__unidentified
otu69173	0	0	0	1	0	4	0	6	0	0	1	0	4	0	0	0	6	1	2	3	0	0	1	0	0	0	0	16	0	0	150	2	2	0	1	0	k__Bacteria; p__Proteobacteria; c__Gammaproteobacteria; o__Enterobacteriales; f__Enterobacteriaceae; g__Cedecea; s__unidentified
otu74570	0	0	0	0	0	3	2	0	0	0	0	0	0	0	5	0	0	17	152	0	2	5	0	0	0	3	0	0	0	1	0	0	0	1	6	3	k__Bacteria; p__Proteobacteria; c__Deltaproteobacteria; o__Myxococcales; f__mle1-27; g__uncultured_bacterium; s__uncultured_bacterium
otu88007	14	0	0	0	27	0	0	1	72	2	0	0	12	12	0	0	46	0	0	1	2	0	0	0	0	0	0	0	0	0	0	0	11	0	0	0	k__Bacteria; p__Proteobacteria; c__Gammaproteobacteria; o__Betaproteobacteriales; f__Nitrosomonadaceae; g__MND1; s__unidentified
otu97177	0	2	0	0	0	8	10	1	0	2	42	0	1	0	6	20	0	1	11	0	7	2	2	0	0	0	6	3	0	0	10	22	0	9	24	11	k__Bacteria; p__Proteobacteria; c__Alphaproteobacteria; o__Rhizobiales; f__Rhizobiaceae; g__Allorhizobium-Neorhizobium-Pararhizobium-Rhizobium; s__unidentified
otu98736	8	1	2	0	7	4	0	0	7	15	0	0	16	7	0	2	3	13	0	1	28	17	0	0	7	17	0	0	8	16	0	3	11	5	2	0	k__Bacteria; p__Acidobacteria; c__Subgroup_6; o__uncultured_bacterium; f__uncultured_bacterium; g__uncultured_bacterium; s__uncultured_bacterium
otu1530	16	4	0	0	11	5	0	0	12	9	0	0	9	15	0	0	11	1	0	2	14	1	0	0	33	8	0	0	17	8	0	0	20	1	2	0	k__Bacteria; p__Actinobacteria; c__Actinobacteria; o__Frankiales; f__Geodermatophilaceae; g__Blastococcus; s__uncultured_Geodermatophilaceae_bacterium
otu25530	0	1	91	0	0	0	0	0	0	0	4	0	1	0	18	65	0	0	0	0	0	0	0	1	0	0	4	1	0	0	0	12	0	0	0	1	k__Bacteria; p__Proteobacteria; c__Gammaproteobacteria; o__Betaproteobacteriales; f__Burkholderiaceae; g__Cupriavidus; s__unidentified
otu33983	0	0	45	0	0	0	26	0	0	1	0	0	0	0	0	0	0	0	102	0	1	0	0	0	0	3	4	0	0	3	3	8	0	0	3	0	k__Bacteria; p__Proteobacteria; c__Deltaproteobacteria; o__Myxococcales; f__Polyangiaceae; g__Pajaroellobacter; s__unidentified
otu52913	14	9	0	2	9	4	1	0	1	3	0	0	6	2	2	0	9	5	7	0	28	21	0	0	14	12	0	0	4	23	1	2	14	3	1	1	k__Bacteria; p__Acidobacteria; c__Subgroup_6; o__uncultured_bacterium; f__uncultured_bacterium; g__uncultured_bacterium; s__uncultured_bacterium
otu88391	2	2	0	0	6	9	0	0	25	32	0	0	8	5	0	0	17	25	2	4	8	7	0	0	3	13	0	0	6	10	0	1	6	7	0	0	k__Bacteria; p__Acidobacteria; c__Subgroup_6; o__uncultured_bacterium; f__uncultured_bacterium; g__uncultured_bacterium; s__uncultured_bacterium
otu100482	3	1	0	0	7	0	0	1	15	24	0	0	5	9	1	1	28	13	7	3	10	8	0	2	9	8	0	0	10	23	0	1	9	0	0	0	k__Bacteria; p__Acidobacteria; c__Acidobacteriia; o__Solibacterales; f__Solibacteraceae_(Subgroup_3); g__Candidatus_Solibacter; s__uncultured_Acidobacteria_bacterium
otu2352	0	5	7	2	0	23	98	9	0	1	1	0	0	0	2	4	0	3	0	0	2	0	2	0	0	2	15	0	0	6	5	6	0	1	3	0	k__Bacteria; p__Proteobacteria; c__Alphaproteobacteria; o__Rhizobiales; f__Rhizobiaceae; g__Allorhizobium-Neorhizobium-Pararhizobium-Rhizobium; s__unidentified
otu24924	0	4	1	0	0	16	6	0	0	6	0	0	1	2	8	1	0	35	8	0	47	19	3	0	0	5	2	0	0	7	1	3	0	16	5	1	k__Bacteria; p__Proteobacteria; c__Alphaproteobacteria; o__Rhizobiales; f__Rhizobiaceae; g__Mesorhizobium; s__Mesorhizobium_thiogangeticum
otu34798	0	1	1	3	0	7	18	0	0	5	24	0	0	0	9	28	0	4	10	3	6	1	1	0	0	0	9	4	0	0	6	49	0	4	3	1	k__Bacteria; p__Proteobacteria; c__Alphaproteobacteria; o__Rhizobiales; f__Rhizobiaceae; g__Allorhizobium-Neorhizobium-Pararhizobium-Rhizobium; s__unidentified
otu57775	13	1	0	0	6	2	0	0	6	4	0	0	9	5	0	0	13	7	0	2	8	5	0	0	12	16	1	3	16	44	0	3	15	6	0	0	k__Bacteria; p__Proteobacteria; c__Deltaproteobacteria; o__Myxococcales; f__uncultured; g__uncultured_bacterium; s__uncultured_bacterium
otu75077	23	4	0	0	17	5	0	0	26	20	0	0	9	7	0	2	8	1	0	1	8	5	0	0	8	7	0	0	6	14	0	0	19	7	0	0	k__Bacteria; p__Proteobacteria; c__Deltaproteobacteria; o__Myxococcales; f__BIrii41; g__unidentified; s__unidentified
otu27968	26	1	0	0	14	3	0	0	9	6	0	0	30	10	0	0	18	3	0	1	10	3	0	0	25	1	0	0	2	7	0	0	27	0	0	0	k__Bacteria; p__Actinobacteria; c__Thermoleophilia; o__Solirubrobacterales; f__67-14; g__unidentified; s__unidentified
otu36011	0	2	0	0	0	4	1	1	3	10	68	14	0	2	5	2	2	2	1	1	19	16	0	0	1	4	7	0	5	10	2	1	4	4	1	4	k__Bacteria; p__Proteobacteria; c__Alphaproteobacteria; o__Rhizobiales; f__Rhizobiaceae; g__Aminobacter; s__unidentified
otu38984	13	0	0	0	17	4	1	0	34	7	0	0	13	23	0	0	24	0	0	3	5	3	1	0	20	5	0	0	10	1	0	0	12	0	0	0	k__Bacteria; p__Actinobacteria; c__Thermoleophilia; o__Solirubrobacterales; f__67-14; g__unidentified; s__unidentified
otu58491	26	1	1	0	18	6	0	0	30	9	0	0	16	23	0	0	6	1	0	0	1	3	0	0	16	4	0	0	19	6	1	1	7	1	0	0	k__Bacteria; p__Actinobacteria; c__Acidimicrobiia; o__Microtrichales; f__uncultured; g__uncultured_bacterium; s__uncultured_bacterium
otu106521	11	3	0	0	2	3	0	0	3	12	0	0	7	6	1	0	2	13	1	3	25	24	1	0	4	21	0	1	7	16	0	3	11	13	0	3	k__Bacteria; p__Acidobacteria; c__Subgroup_6; o__uncultured_Acidobacteria_bacterium; f__uncultured_Acidobacteria_bacterium; g__uncultured_Acidobacteria_bacterium; s__uncultured_Acidobacteria_bacterium
otu20344	0	3	6	2	0	10	34	2	0	1	0	0	0	0	0	0	4	17	16	0	4	2	0	0	0	2	48	13	0	16	0	0	2	7	6	0	k__Bacteria; p__Proteobacteria; c__Gammaproteobacteria; o__Diplorickettsiales; f__Diplorickettsiaceae; g__Aquicella; s__uncultured_bacterium
otu72284	0	1	0	0	0	4	0	0	0	0	0	0	1	0	0	2	0	0	0	3	117	66	0	1	0	0	0	0	0	0	0	0	0	0	0	0	k__Bacteria; p__Bacteroidetes; c__Bacteroidia; o__Cytophagales; f__Spirosomaceae; g__Persicitalea; s__Bacteroidetes_bacterium
otu78490	4	2	0	0	1	0	0	0	3	1	0	0	1	1	0	0	0	1	0	0	12	5	0	0	10	56	1	0	27	60	0	3	4	3	0	0	k__Bacteria; p__Acidobacteria; c__Subgroup_6; o__unidentified; f__unidentified; g__unidentified; s__unidentified
otu97101	0	0	6	0	0	4	19	3	0	4	0	1	0	0	10	2	0	29	31	2	12	4	8	5	1	3	16	2	0	1	7	6	0	4	7	8	k__Bacteria; p__Proteobacteria; c__Alphaproteobacteria; o__Rhizobiales; f__Rhizobiaceae; g__Mesorhizobium; s__uncultured_bacterium
otu31668	5	3	0	0	3	0	0	0	12	3	0	0	6	5	0	0	8	0	0	0	5	3	0	0	11	38	0	0	18	64	1	1	8	0	0	0	k__Bacteria; p__Acidobacteria; c__Blastocatellia_(Subgroup_4); o__Pyrinomonadales; f__Pyrinomonadaceae; g__RB41; s__uncultured_bacterium
otu2965	1	24	0	0	0	28	8	14	0	0	1	3	0	1	6	4	1	0	21	12	0	0	0	13	0	0	1	31	1	0	0	5	0	0	6	12	k__Bacteria; p__Proteobacteria; c__Gammaproteobacteria; o__Pseudomonadales; f__Pseudomonadaceae; g__Pseudomonas; s__Pseudomonas_brenneri
otu4612	0	18	4	0	0	0	0	0	0	0	0	0	0	1	2	0	0	0	0	0	2	2	3	0	0	0	0	0	0	0	0	0	0	138	13	10	k__Bacteria; p__Firmicutes; c__Bacilli; o__Lactobacillales; f__Carnobacteriaceae; g__Carnobacterium; s__unidentified
otu9212	0	0	0	0	11	0	0	0	127	52	0	0	0	1	0	0	0	1	0	0	0	0	0	0	0	0	0	0	0	0	0	0	0	0	0	0	k__Bacteria; p__Chloroflexi; c__Anaerolineae; o__SBR1031; f__uncultured_bacterium; g__uncultured_bacterium; s__uncultured_bacterium
otu33562	4	1	2	0	3	3	0	0	12	21	0	0	4	7	0	0	11	12	0	0	9	9	0	0	8	24	1	0	14	32	0	0	8	6	0	1	k__Bacteria; p__Proteobacteria; c__Alphaproteobacteria; o__Tistrellales; f__Geminicoccaceae; g__Candidatus_Alysiosphaera; s__unidentified
otu89839	0	1	4	24	0	0	5	64	0	0	8	54	0	0	8	24	0	0	0	0	0	0	0	0	0	0	0	0	0	0	0	0	0	0	0	0	k__Bacteria; p__Proteobacteria; c__Gammaproteobacteria; o__Pseudomonadales; f__Pseudomonadaceae; g__Pseudomonas; s__Pseudomonas_sp._DQ-01
otu11923	0	9	10	0	1	5	0	0	1	19	5	7	3	2	1	0	5	17	4	1	21	13	21	6	3	3	1	0	3	7	9	0	5	9	0	0	k__Bacteria; p__Proteobacteria; c__Alphaproteobacteria; o__Rhizobiales; f__Rhizobiaceae; g__uncultured; s__uncultured_bacterium
otu25849	0	41	11	0	0	0	0	0	0	0	0	0	0	0	0	0	0	0	0	0	0	0	0	0	0	0	0	0	0	0	0	1	1	135	2	0	k__Bacteria; p__Firmicutes; c__Bacilli; o__Bacillales; f__Listeriaceae; g__Brochothrix; s__Brochothrix_thermosphacta
otu28421	13	2	0	0	7	0	0	0	11	7	0	0	3	2	0	0	3	1	7	1	12	14	0	0	12	14	0	0	21	33	0	0	27	1	0	0	k__Bacteria; p__Acidobacteria; c__Subgroup_18; o__uncultured_bacterium; f__uncultured_bacterium; g__uncultured_bacterium; s__uncultured_bacterium
otu38418	0	1	0	0	0	1	1	0	0	0	2	1	0	0	0	6	0	9	16	0	2	4	5	1	0	2	27	7	0	4	18	25	0	6	47	6	k__Bacteria; p__Proteobacteria; c__Alphaproteobacteria; o__Rhizobiales; f__Rhizobiaceae; g__Allorhizobium-Neorhizobium-Pararhizobium-Rhizobium; s__unidentified
otu62596	0	0	0	0	0	0	0	0	0	0	0	0	0	0	0	0	0	0	81	102	0	0	0	0	0	0	3	3	0	0	2	0	0	0	0	0	k__Bacteria; p__Bacteroidetes; c__Bacteroidia; o__Bacteroidales; f__Porphyromonadaceae; g__Porphyromonas; s__uncultured_bacterium
otu41313	6	2	1	0	12	5	10	0	10	8	0	0	4	14	2	21	8	11	17	1	4	1	2	0	12	5	8	1	9	10	3	0	3	0	0	0	k__Bacteria; p__Actinobacteria; c__Actinobacteria; o__Propionibacteriales; f__Nocardioidaceae; g__Aeromicrobium; s__unidentified
otu84168	25	6	0	0	13	2	0	0	13	12	1	0	12	12	1	1	18	1	0	0	6	4	0	0	11	11	0	0	13	14	0	1	11	2	0	0	k__Bacteria; p__Proteobacteria; c__Deltaproteobacteria; o__NB1-j; f__uncultured_bacterium; g__uncultured_bacterium; s__uncultured_bacterium
otu106640	0	0	0	0	0	4	5	2	0	7	10	2	0	0	3	20	0	10	15	0	5	2	5	0	0	3	22	2	0	3	15	16	0	3	30	6	k__Bacteria; p__Proteobacteria; c__Alphaproteobacteria; o__Rhizobiales; f__Rhizobiaceae; g__Allorhizobium-Neorhizobium-Pararhizobium-Rhizobium; s__unidentified
otu108522	4	1	0	0	7	1	0	0	7	13	0	0	5	4	0	0	31	3	1	0	0	0	0	0	11	3	0	0	5	8	0	0	84	2	0	0	k__Bacteria; p__Proteobacteria; c__Gammaproteobacteria; o__Betaproteobacteriales; f__Burkholderiaceae; g__Ramlibacter; s__uncultured_bacterium
otu566	0	0	0	0	0	0	0	0	0	1	15	2	0	0	0	1	0	0	4	0	0	0	0	0	0	0	0	0	0	0	0	0	0	2	1	163	k__Bacteria; p__Proteobacteria; c__Gammaproteobacteria; o__Betaproteobacteriales; f__Burkholderiaceae; g__Giesbergeria; s__uncultured_bacterium
otu71501	7	2	4	0	4	16	11	0	8	14	0	0	22	29	8	0	8	1	8	0	3	1	0	0	17	0	3	0	5	0	6	3	3	0	3	3	k__Bacteria; p__Actinobacteria; c__Actinobacteria; o__Streptomycetales; f__Streptomycetaceae; g__Streptomyces; s__unidentified
otu109007	22	1	0	0	17	2	0	0	3	2	0	0	2	2	0	0	30	0	0	2	10	1	0	0	14	6	0	0	6	13	0	0	56	0	0	0	k__Bacteria; p__Rokubacteria; c__NC10; o__Rokubacteriales; f__uncultured_bacterium; g__uncultured_bacterium; s__uncultured_bacterium
otu18837	11	9	0	0	1	2	0	2	1	6	0	0	7	6	0	0	10	6	0	0	8	20	0	0	9	21	0	0	8	28	3	0	23	7	0	0	k__Bacteria; p__Acidobacteria; c__Subgroup_6; o__unidentified; f__unidentified; g__unidentified; s__unidentified
otu97620	0	3	5	0	0	0	0	0	0	0	0	0	0	1	0	1	0	0	0	1	133	40	4	0	0	0	0	0	0	0	0	0	0	0	0	0	k__Bacteria; p__Actinobacteria; c__Actinobacteria; o__Micrococcales; f__Sanguibacteraceae; g__Sanguibacter; s__unidentified
otu101716	0	3	108	0	0	1	0	0	0	1	0	1	0	0	4	69	0	0	0	0	0	0	0	0	0	0	1	0	0	0	0	0	0	0	0	0	k__Bacteria; p__Proteobacteria; c__Gammaproteobacteria; o__Betaproteobacteriales; f__Burkholderiaceae; g__Pseudorhodoferax; s__uncultured_bacterium
otu104813	0	16	29	0	0	3	2	0	0	0	7	2	1	0	9	0	0	18	11	0	8	3	8	10	0	0	8	0	0	0	10	0	0	4	8	31	k__Bacteria; p__Proteobacteria; c__Alphaproteobacteria; o__Rhizobiales; f__Xanthobacteraceae; g__Pseudorhodoplanes; s__unidentified
otu30087	0	17	13	8	7	5	20	41	2	0	7	8	1	6	27	14	1	2	0	0	4	3	0	0	0	0	0	0	0	0	0	0	1	0	0	0	k__Bacteria; p__Proteobacteria; c__Gammaproteobacteria; o__Pseudomonadales; f__Pseudomonadaceae; g__Pseudomonas; s__unidentified
otu44787	10	5	0	0	4	5	0	0	7	14	0	0	5	5	0	0	10	22	0	1	22	11	0	0	5	17	0	0	6	21	0	0	9	8	0	0	k__Bacteria; p__Gemmatimonadetes; c__Gemmatimonadetes; o__Gemmatimonadales; f__Gemmatimonadaceae; g__Gemmatimonas; s__uncultured_soil_bacterium
otu45453	0	4	0	0	0	128	51	0	0	0	0	0	1	0	0	3	0	0	0	0	0	0	0	0	0	0	0	0	0	0	0	0	0	0	0	0	k__Bacteria; p__Bacteroidetes; c__Bacteroidia; o__Sphingobacteriales; f__Sphingobacteriaceae; g__Pedobacter; s__unidentified
otu47528	9	3	0	0	10	7	0	0	11	9	0	0	13	10	0	1	5	9	0	1	9	6	1	0	29	5	1	0	14	11	0	0	12	9	2	0	k__Bacteria; p__Proteobacteria; c__Alphaproteobacteria; o__Rhizobiales; f__Beijerinckiaceae; g__Microvirga; s__uncultured_bacterium
otu48425	9	54	1	0	9	5	0	0	2	2	1	0	2	2	2	2	8	3	11	4	0	3	0	0	11	5	0	0	5	7	2	1	30	5	0	1	k__Bacteria; p__Actinobacteria; c__Actinobacteria; o__Micrococcales; f__Micrococcaceae; g__unidentified; s__Arthrobacter_globiformis
otu57135	0	2	9	4	0	9	30	2	0	7	4	1	1	4	5	10	1	12	21	3	9	1	5	1	0	2	2	2	1	3	2	25	0	7	2	0	k__Bacteria; p__Proteobacteria; c__Alphaproteobacteria; o__Rhizobiales; f__Xanthobacteraceae; g__Bradyrhizobium; s__Bradyrhizobium_japonicum
otu91915	14	1	0	0	14	0	0	0	108	2	0	0	5	1	0	0	13	0	0	0	0	0	0	0	6	5	0	0	15	3	0	0	0	0	0	0	k__Bacteria; p__Actinobacteria; c__Actinobacteria; o__Micromonosporales; f__Micromonosporaceae; g__uncultured; s__uncultured_bacterium
otu7228	0	0	0	0	0	0	0	0	0	0	0	0	0	0	0	2	1	0	2	0	0	4	0	0	0	0	174	3	0	0	0	0	0	0	0	0	k__Bacteria; p__Firmicutes; c__Bacilli; o__Lactobacillales; f__Carnobacteriaceae; g__Granulicatella; s__uncultured_Granulicatella_sp.
otu46148	10	1	1	0	3	8	1	0	1	23	0	8	3	0	0	0	13	15	9	0	10	13	0	0	9	12	8	0	5	21	2	0	1	7	2	0	k__Bacteria; p__Proteobacteria; c__Alphaproteobacteria; o__Sphingomonadales; f__Sphingomonadaceae; g__Sphingomonas; s__uncultured_bacterium
otu48809	0	0	0	0	0	0	2	26	1	0	3	74	0	0	0	1	0	0	30	3	0	0	0	13	0	0	0	1	0	0	0	0	0	0	0	32	k__Bacteria; p__Firmicutes; c__Clostridia; o__Clostridiales; f__Lachnospiraceae; g__Lachnoclostridium; s__uncultured_bacterium
otu50025	6	0	0	0	8	3	0	0	35	15	0	0	7	5	0	0	40	10	3	4	1	0	0	0	6	12	0	0	4	14	0	0	11	2	0	0	k__Bacteria; p__Acidobacteria; c__Subgroup_6; o__unidentified; f__unidentified; g__unidentified; s__unidentified
otu52103	8	2	0	0	14	5	11	0	9	3	0	0	32	31	0	0	1	0	0	1	3	0	0	2	28	8	3	0	7	6	6	0	6	0	0	0	k__Bacteria; p__Actinobacteria; c__Actinobacteria; o__Micromonosporales; f__Micromonosporaceae; g__Micromonospora; s__Micromonospora_sp._032495
otu60371	3	0	0	0	3	4	0	0	1	9	0	0	5	7	0	0	3	7	0	0	20	15	0	1	7	26	0	0	12	32	2	0	15	12	2	0	k__Bacteria; p__Acidobacteria; c__Subgroup_6; o__unidentified; f__unidentified; g__unidentified; s__unidentified
otu66715	1	2	0	0	0	8	15	1	1	5	0	0	0	0	72	6	0	5	9	0	14	7	10	3	4	2	5	0	3	6	2	0	4	1	0	0	k__Bacteria; p__Acidobacteria; c__Subgroup_6; o__uncultured_bacterium; f__uncultured_bacterium; g__uncultured_bacterium; s__uncultured_bacterium
otu88880	0	0	5	32	0	0	2	32	0	0	1	28	0	0	6	5	0	0	9	11	0	2	1	10	0	0	0	26	0	0	2	3	0	0	9	2	k__Bacteria; p__Proteobacteria; c__Gammaproteobacteria; o__Betaproteobacteriales; f__Burkholderiaceae; g__Cupriavidus; s__unidentified
otu93966	1	0	11	63	0	2	8	3	0	2	1	9	1	0	9	15	0	0	8	3	0	0	4	13	0	0	4	10	0	0	2	14	0	0	1	2	k__Bacteria; p__Proteobacteria; c__Alphaproteobacteria; o__Rhizobiales; f__Xanthobacteraceae; g__Afipia; s__unidentified
otu107382	12	3	0	0	4	2	0	0	3	6	0	0	17	14	0	0	19	32	3	15	18	8	0	2	2	8	1	0	2	6	0	0	5	4	0	0	k__Bacteria; p__Gemmatimonadetes; c__Gemmatimonadetes; o__Gemmatimonadales; f__Gemmatimonadaceae; g__uncultured; s__uncultured_bacterium
otu17527	11	4	3	0	6	5	0	0	6	31	0	0	18	8	2	1	15	13	2	1	8	3	0	0	7	9	3	0	1	10	5	0	9	4	0	0	k__Bacteria; p__Proteobacteria; c__Alphaproteobacteria; o__Rhizobiales; f__Xanthobacteraceae; g__Rhodoplanes; s__unidentified
otu24899	4	5	1	0	3	3	0	4	3	16	0	0	2	9	1	0	11	23	14	2	21	19	0	0	5	8	0	0	2	20	0	0	5	4	0	0	k__Bacteria; p__Acidobacteria; c__Holophagae; o__Subgroup_7; f__uncultured_bacterium; g__uncultured_bacterium; s__uncultured_bacterium
otu49039	0	0	43	0	0	0	0	0	0	0	98	8	0	0	0	0	0	3	0	0	4	8	10	0	0	1	9	0	0	0	1	0	0	0	0	0	k__Bacteria; p__Verrucomicrobia; c__Verrucomicrobiae; o__Verrucomicrobiales; f__Rubritaleaceae; g__Luteolibacter; s__unidentified
otu51914	0	3	6	15	1	3	16	0	0	1	5	0	4	4	15	3	2	2	15	15	6	2	7	2	0	1	7	1	1	1	1	42	0	1	0	3	k__Bacteria; p__Proteobacteria; c__Alphaproteobacteria; o__Rhizobiales; f__Xanthobacteraceae; g__Afipia; s__unidentified
otu106219	19	7	0	0	5	6	0	0	3	9	0	0	11	8	0	0	5	0	0	0	9	2	0	1	60	3	0	3	18	8	0	1	7	0	0	0	k__Bacteria; p__Actinobacteria; c__Actinobacteria; o__Frankiales; f__Geodermatophilaceae; g__Blastococcus; s__uncultured_Geodermatophilaceae_bacterium
otu12275	0	5	0	0	0	3	42	0	0	0	0	0	0	1	0	27	0	1	65	0	2	5	28	0	0	0	0	0	0	0	3	2	0	0	0	0	k__Bacteria; p__Proteobacteria; c__Gammaproteobacteria; o__Betaproteobacteriales; f__Burkholderiaceae; g__unidentified; s__unidentified
otu19053	17	3	0	0	8	4	0	0	26	6	0	0	17	21	0	1	12	0	0	0	2	0	0	0	30	7	1	0	11	9	0	0	7	2	0	0	k__Bacteria; p__Actinobacteria; c__Actinobacteria; o__Micromonosporales; f__Micromonosporaceae; g__uncultured; s__uncultured_bacterium
otu30167	2	9	3	2	3	15	6	0	1	24	1	1	1	1	4	0	1	15	15	0	19	15	8	0	0	6	1	0	3	13	3	0	4	5	0	3	k__Bacteria; p__Proteobacteria; c__Alphaproteobacteria; o__Rhizobiales; f__Rhizobiaceae; g__Mesorhizobium; s__unidentified
otu36917	8	0	0	0	1	20	0	0	26	8	2	0	10	23	1	1	3	1	0	0	3	0	0	0	4	1	36	3	4	1	24	0	4	0	0	0	k__Bacteria; p__Actinobacteria; c__Actinobacteria; o__Micromonosporales; f__Micromonosporaceae; g__Micromonospora; s__Micromonospora_sp._BM2-1
otu56723	0	1	18	3	1	1	7	17	0	1	12	4	0	0	13	24	0	0	20	24	2	0	2	9	0	0	4	3	0	0	2	13	0	0	1	2	k__Bacteria; p__Proteobacteria; c__Gammaproteobacteria; o__Betaproteobacteriales; f__Burkholderiaceae; g__Cupriavidus; s__unidentified
otu66264	0	0	12	0	1	0	0	0	0	2	0	2	0	0	5	0	0	2	42	0	0	4	70	44	0	0	0	0	0	0	0	0	0	0	0	0	k__Bacteria; p__Bacteroidetes; c__Bacteroidia; o__Cytophagales; f__Microscillaceae; g__Ohtaekwangia; s__uncultured_bacterium
otu85774	2	0	1	0	3	6	1	0	0	4	0	0	11	0	118	1	1	5	0	1	6	2	1	0	6	5	0	0	1	4	0	0	3	0	2	0	k__Bacteria; p__Acidobacteria; c__Blastocatellia_(Subgroup_4); o__Blastocatellales; f__Blastocatellaceae; g__Aridibacter; s__unidentified
otu96032	4	7	0	0	2	3	0	0	5	27	0	0	8	9	2	0	6	14	1	1	22	19	0	0	2	6	0	0	3	11	0	0	16	16	0	0	k__Bacteria; p__Proteobacteria; c__Gammaproteobacteria; o__Betaproteobacteriales; f__SC-I-84; g__uncultured_bacterium; s__uncultured_bacterium
otu101770	21	1	0	0	25	1	1	0	18	1	0	0	13	10	0	1	25	0	0	3	7	2	0	0	15	1	3	0	10	0	0	0	25	0	1	0	k__Bacteria; p__Actinobacteria; c__Actinobacteria; o__Propionibacteriales; f__Nocardioidaceae; g__Marmoricola; s__unidentified
otu1134	19	4	0	0	20	4	0	0	10	5	0	0	14	4	0	0	14	0	0	1	4	0	0	1	39	5	0	0	20	5	0	0	12	2	0	0	k__Bacteria; p__Actinobacteria; c__Actinobacteria; o__Frankiales; f__Geodermatophilaceae; g__Blastococcus; s__uncultured_bacterium
otu79110	39	4	1	0	35	0	0	0	7	5	0	0	10	6	0	0	26	1	0	1	4	2	0	0	6	5	0	0	8	6	0	1	16	0	0	0	k__Bacteria; p__Proteobacteria; c__Gammaproteobacteria; o__Betaproteobacteriales; f__Nitrosomonadaceae; g__Ellin6067; s__uncultured_bacterium
otu96190	7	4	1	0	9	2	0	0	7	21	0	0	8	4	1	0	9	12	0	1	6	14	1	0	9	12	0	0	15	20	0	0	18	1	0	0	k__Bacteria; p__Proteobacteria; c__Gammaproteobacteria; o__Steroidobacterales; f__Steroidobacteraceae; g__uncultured; s__uncultured_bacterium
otu4869	86	0	1	0	46	1	0	0	21	0	0	0	12	10	0	0	2	0	0	0	2	0	0	0	0	0	0	0	0	0	0	0	0	0	0	0	k__Bacteria; p__Proteobacteria; c__Gammaproteobacteria; o__Pseudomonadales; f__Moraxellaceae; g__uncultured; s__unidentified
otu55380	0	0	3	36	0	0	0	50	0	1	7	52	1	1	5	25	0	0	0	0	0	0	0	0	0	0	0	0	0	0	0	0	0	0	0	0	k__Bacteria; p__Proteobacteria; c__Gammaproteobacteria; o__Pseudomonadales; f__Pseudomonadaceae; g__Pseudomonas; s__Pseudomonas_putida
otu67671	1	1	0	0	0	1	3	0	1	39	110	6	0	0	2	0	0	5	2	0	1	2	1	0	0	0	0	0	0	1	3	0	0	0	0	2	k__Bacteria; p__Verrucomicrobia; c__Verrucomicrobiae; o__Chthoniobacterales; f__Terrimicrobiaceae; g__Terrimicrobium; s__uncultured_Verrucomicrobiales_bacterium
otu99822	0	0	0	0	1	0	0	1	0	0	0	1	0	0	0	0	0	0	41	136	1	0	0	0	0	0	0	0	0	0	0	0	0	0	0	0	k__Bacteria; p__Proteobacteria; c__Alphaproteobacteria; o__Rhizobiales; f__Xanthobacteraceae; g__Bradyrhizobium; s__Bradyrhizobium_sp._T92
otu100239	7	4	0	0	0	1	0	0	2	7	2	0	4	8	0	0	2	25	0	2	16	10	1	1	11	17	1	0	10	36	4	0	4	5	1	0	k__Bacteria; p__Acidobacteria; c__Acidobacteriia; o__Solibacterales; f__Solibacteraceae_(Subgroup_3); g__Bryobacter; s__uncultured_bacterium
otu4260	0	10	24	0	0	5	0	0	0	0	3	0	0	1	5	10	0	1	4	1	3	10	21	10	0	0	36	4	0	5	7	9	0	0	3	8	k__Bacteria; p__Proteobacteria; c__Alphaproteobacteria; o__Rhizobiales; f__Rhizobiaceae; g__unidentified; s__unidentified
otu4827	1	1	12	26	1	0	5	37	2	0	16	33	1	0	13	31	0	0	0	0	0	0	0	0	0	0	0	0	0	0	0	0	0	0	1	0	k__Bacteria; p__Proteobacteria; c__Gammaproteobacteria; o__Pseudomonadales; f__Pseudomonadaceae; g__Pseudomonas; s__Pseudomonas_sp._DQ-01
otu31525	4	1	0	0	4	0	0	0	28	3	0	3	8	10	0	0	3	0	0	1	0	2	0	0	38	21	1	0	22	22	0	0	7	2	0	0	k__Bacteria; p__Actinobacteria; c__Rubrobacteria; o__Rubrobacterales; f__Rubrobacteriaceae; g__Rubrobacter; s__unidentified
otu53089	0	0	0	0	0	0	0	0	0	0	0	0	0	0	0	0	0	28	120	31	1	0	0	0	0	0	0	0	0	0	0	0	0	0	0	0	k__Bacteria; p__Proteobacteria; c__Gammaproteobacteria; o__Pseudomonadales; f__Pseudomonadaceae; g__Pseudomonas; s__unidentified
otu57879	0	7	1	0	0	0	0	0	0	3	6	0	2	9	2	80	0	3	0	0	19	25	16	1	0	0	0	0	0	0	2	3	0	0	1	0	k__Bacteria; p__Proteobacteria; c__Gammaproteobacteria; o__Betaproteobacteriales; f__Burkholderiaceae; g__Acidovorax; s__metagenome
otu76351	24	0	0	0	21	1	0	0	13	1	0	0	25	24	0	0	10	0	0	1	4	0	0	0	4	0	0	0	1	0	0	0	50	1	0	0	k__Bacteria; p__Chloroflexi; c__Anaerolineae; o__SBR1031; f__uncultured_bacterium; g__uncultured_bacterium; s__uncultured_bacterium
otu103406	1	0	6	21	1	1	0	31	1	0	0	22	0	1	2	12	0	2	7	26	1	2	3	7	0	0	0	15	0	1	5	7	0	0	3	2	k__Bacteria; p__Cyanobacteria; c__Melainabacteria; o__Obscuribacterales; f__uncultured_bacterium; g__uncultured_bacterium; s__uncultured_bacterium
otu79588	5	3	0	0	9	7	0	0	3	4	0	0	0	3	0	0	25	6	5	33	10	11	4	0	3	10	0	3	6	12	0	0	14	1	0	2	k__Bacteria; p__Gemmatimonadetes; c__Gemmatimonadetes; o__Gemmatimonadales; f__Gemmatimonadaceae; g__uncultured; s__uncultured_bacterium
otu102264	16	8	3	0	13	7	0	0	9	7	0	0	15	8	0	0	11	4	7	0	9	7	0	0	13	6	1	0	4	3	1	0	16	5	6	0	k__Bacteria; p__Proteobacteria; c__Alphaproteobacteria; o__Rhizobiales; f__Methyloligellaceae; g__uncultured; s__uncultured_bacterium
otu3590	2	0	0	0	1	0	0	0	10	0	0	0	4	0	0	0	14	0	0	0	4	0	0	0	4	0	0	0	17	1	0	1	120	0	0	0	k__Bacteria; p__Proteobacteria; c__Deltaproteobacteria; o__NB1-j; f__uncultured_bacterium; g__uncultured_bacterium; s__uncultured_bacterium
otu6743	19	1	0	0	6	3	0	0	10	5	0	0	34	36	0	0	13	0	0	0	4	0	0	0	19	4	0	1	7	4	0	2	6	3	0	1	k__Bacteria; p__Actinobacteria; c__Thermoleophilia; o__Gaiellales; f__uncultured; g__uncultured_bacterium; s__uncultured_bacterium
otu19442	0	0	9	26	0	0	4	63	0	0	8	30	0	0	6	29	0	0	0	0	1	2	0	0	0	0	0	0	0	0	0	0	0	0	0	0	k__Bacteria; p__Proteobacteria; c__Gammaproteobacteria; o__Pseudomonadales; f__Pseudomonadaceae; g__Pseudomonas; s__Pseudomonas_sp._DQ-01
otu36217	49	8	0	0	43	0	1	0	5	0	0	0	8	10	0	0	11	0	3	0	5	0	0	0	14	0	0	0	8	1	0	0	12	0	0	0	k__Bacteria; p__Latescibacteria; c__uncultured_Latescibacteria_bacterium; o__uncultured_Latescibacteria_bacterium; f__uncultured_Latescibacteria_bacterium; g__uncultured_Latescibacteria_bacterium; s__uncultured_Latescibacteria_bacterium
otu40497	16	2	0	0	17	2	0	0	4	14	0	0	3	11	0	0	21	5	0	1	7	8	0	0	7	18	0	0	17	18	0	0	6	1	0	0	k__Bacteria; p__Planctomycetes; c__Pla3_lineage; o__uncultured_bacterium; f__uncultured_bacterium; g__uncultured_bacterium; s__uncultured_bacterium
otu50947	40	1	0	0	33	4	0	0	15	7	0	0	8	5	0	0	12	4	1	1	3	0	0	0	2	0	0	0	7	3	0	0	32	0	0	0	k__Bacteria; p__Acidobacteria; c__Subgroup_22; o__unidentified; f__unidentified; g__unidentified; s__unidentified
otu55275	15	0	2	0	22	5	1	0	11	6	0	0	7	12	0	0	17	3	0	1	8	2	0	0	14	12	0	0	13	10	1	5	10	1	0	0	k__Bacteria; p__Proteobacteria; c__Alphaproteobacteria; o__Tistrellales; f__Geminicoccaceae; g__uncultured; s__uncultured_bacterium
otu98466	0	0	2	25	0	0	3	2	0	2	2	5	1	2	4	7	2	1	11	4	2	0	2	32	0	1	4	28	0	2	11	20	0	0	0	3	k__Bacteria; p__Proteobacteria; c__Alphaproteobacteria; o__Rhizobiales; f__Xanthobacteraceae; g__Bradyrhizobium; s__unidentified
otu101403	0	1	2	7	0	0	0	0	0	0	0	1	0	0	0	3	0	2	12	9	0	0	6	32	1	2	2	53	2	0	6	31	0	0	2	4	k__Bacteria; p__Proteobacteria; c__Alphaproteobacteria; o__Rhizobiales; f__Xanthobacteraceae; g__Bradyrhizobium; s__unidentified
otu103922	0	0	1	0	0	12	16	2	0	8	34	6	0	0	17	62	0	0	1	0	0	1	1	0	0	0	3	1	0	0	2	1	0	0	9	1	k__Bacteria; p__Proteobacteria; c__Alphaproteobacteria; o__Rhizobiales; f__Rhizobiaceae; g__Allorhizobium-Neorhizobium-Pararhizobium-Rhizobium; s__unidentified
otu108872	1	1	0	0	5	2	0	1	0	5	0	0	1	2	0	0	6	4	0	0	6	11	0	0	18	3	0	0	45	17	0	1	41	5	3	0	k__Bacteria; p__Proteobacteria; c__Gammaproteobacteria; o__Xanthomonadales; f__Xanthomonadaceae; g__Lysobacter; s__unidentified
otu10674	2	6	18	0	0	8	11	0	1	1	6	0	0	0	32	2	1	11	32	1	3	3	8	0	0	0	11	0	0	1	1	2	0	6	8	2	k__Bacteria; p__Proteobacteria; c__Alphaproteobacteria; o__Rhizobiales; f__Rhizobiaceae; g__Mesorhizobium; s__uncultured_bacterium
otu24079	15	3	0	0	20	0	1	1	19	5	0	0	25	24	0	0	21	3	0	0	2	1	0	0	14	2	0	0	6	1	0	0	14	0	0	0	k__Bacteria; p__Actinobacteria; c__Thermoleophilia; o__Solirubrobacterales; f__Solirubrobacteraceae; g__Conexibacter; s__uncultured_bacterium
otu28622	0	1	2	0	0	3	0	0	1	5	72	22	0	0	0	1	0	1	1	0	25	16	1	0	0	0	0	0	0	0	0	0	0	1	2	23	k__Bacteria; p__Proteobacteria; c__Alphaproteobacteria; o__Rhizobiales; f__Rhizobiaceae; g__Aminobacter; s__unidentified
otu50831	17	2	0	0	17	1	0	0	15	4	0	0	24	18	0	0	16	2	0	2	2	1	0	0	34	1	0	0	8	4	0	0	9	0	0	0	k__Bacteria; p__Actinobacteria; c__Thermoleophilia; o__Solirubrobacterales; f__Solirubrobacteraceae; g__Solirubrobacter; s__uncultured_bacterium
otu90411	1	7	7	18	1	1	4	40	0	0	0	40	0	0	31	25	0	0	0	1	0	0	0	0	0	0	1	0	0	0	0	0	0	0	0	0	k__Bacteria; p__Proteobacteria; c__Gammaproteobacteria; o__Pseudomonadales; f__Moraxellaceae; g__Acinetobacter; s__uncultured_Acinetobacter_sp.
otu42054	6	4	0	0	0	8	1	0	3	13	0	0	7	5	0	0	8	15	0	1	22	16	0	0	2	18	1	0	2	20	2	1	14	7	0	0	k__Bacteria; p__Proteobacteria; c__Gammaproteobacteria; o__Betaproteobacteriales; f__Nitrosomonadaceae; g__mle1-7; s__uncultured_bacterium
otu46247	1	27	7	0	2	11	0	0	0	4	21	11	1	2	0	40	0	0	0	0	21	21	7	0	0	0	0	0	0	0	0	0	0	0	0	0	k__Bacteria; p__Proteobacteria; c__Gammaproteobacteria; o__Betaproteobacteriales; f__Burkholderiaceae; g__Hydrogenophaga; s__unidentified
otu67937	0	2	1	0	0	5	6	0	0	2	0	0	0	0	33	12	0	16	20	0	20	10	4	0	0	1	14	0	0	1	1	8	0	9	5	6	k__Bacteria; p__Proteobacteria; c__Alphaproteobacteria; o__Rhizobiales; f__Rhizobiaceae; g__Mesorhizobium; s__Mesorhizobium_thiogangeticum
otu81062	0	1	9	31	1	1	2	40	1	0	9	44	0	0	8	29	0	0	0	0	0	0	0	0	0	0	0	0	0	0	0	0	0	0	0	0	k__Bacteria; p__Proteobacteria; c__Gammaproteobacteria; o__Pseudomonadales; f__Pseudomonadaceae; g__Pseudomonas; s__Pseudomonas_sp._DQ-01
otu98706	5	0	0	0	20	2	0	0	15	1	0	0	1	0	0	1	87	3	0	1	3	0	0	0	1	1	0	0	0	0	0	0	34	1	0	0	k__Bacteria; p__Latescibacteria; c__unidentified; o__unidentified; f__unidentified; g__unidentified; s__unidentified
otu1635	2	1	0	0	7	3	0	0	32	17	0	0	5	5	0	0	14	2	0	2	1	1	0	0	15	13	0	0	18	22	0	0	15	0	0	0	k__Bacteria; p__Proteobacteria; c__Alphaproteobacteria; o__uncultured; f__uncultured_bacterium; g__uncultured_bacterium; s__uncultured_bacterium
otu62531	1	1	1	0	3	5	1	0	1	0	1	0	1	1	0	2	0	0	0	0	76	75	2	0	0	0	0	0	0	0	0	0	0	1	0	3	k__Bacteria; p__Proteobacteria; c__Alphaproteobacteria; o__Rhizobiales; f__Kaistiaceae; g__Kaistia; s__uncultured_bacterium
otu65692	15	1	0	0	16	1	0	0	14	5	0	0	22	19	0	0	12	0	0	1	6	1	0	0	24	3	0	0	14	4	0	0	17	0	0	0	k__Bacteria; p__Proteobacteria; c__Alphaproteobacteria; o__Rhizobiales; f__Hyphomicrobiaceae; g__Pedomicrobium; s__uncultured_bacterium
otu80868	0	0	1	47	0	1	4	2	0	3	0	6	0	2	3	6	0	0	7	4	0	1	5	36	0	0	3	26	0	1	2	11	0	0	2	2	k__Bacteria; p__Proteobacteria; c__Alphaproteobacteria; o__Rhizobiales; f__Xanthobacteraceae; g__Bradyrhizobium; s__unidentified
otu95074	0	0	9	39	0	1	2	36	0	0	1	74	0	0	6	6	0	1	0	0	0	0	0	0	0	0	0	0	0	0	0	0	0	0	0	0	k__Bacteria; p__Proteobacteria; c__Alphaproteobacteria; o__Sphingomonadales; f__Sphingomonadaceae; g__Sphingomonas; s__unidentified
otu7645	19	2	0	0	19	1	0	0	19	6	0	0	17	15	0	0	38	4	0	1	1	0	0	0	8	5	0	0	3	7	0	0	9	0	0	0	k__Bacteria; p__Proteobacteria; c__Gammaproteobacteria; o__Betaproteobacteriales; f__Nitrosomonadaceae; g__Ellin6067; s__uncultured_bacterium
otu16921	0	17	146	0	0	0	1	0	0	0	0	0	0	0	0	0	0	1	4	0	0	1	3	0	0	0	0	0	0	0	0	0	0	0	1	0	k__Bacteria; p__Proteobacteria; c__Alphaproteobacteria; o__Micavibrionales; f__uncultured; g__metagenome; s__metagenome
otu28256	0	0	0	0	0	0	0	0	0	0	0	0	0	0	0	0	0	1	27	43	2	1	3	34	0	0	8	30	0	0	0	6	0	0	10	9	k__Bacteria; p__Proteobacteria; c__Gammaproteobacteria; o__Betaproteobacteriales; f__Burkholderiaceae; g__Ralstonia; s__uncultured_Ralstonia_sp.
otu63100	15	0	0	0	13	0	0	0	17	0	0	0	1	1	0	0	80	0	0	0	1	0	0	0	4	0	0	0	10	1	0	0	31	0	0	0	k__Bacteria; p__Proteobacteria; c__Deltaproteobacteria; o__Myxococcales; f__Archangiaceae; g__Anaeromyxobacter; s__uncultured_bacterium
otu85577	2	2	1	0	3	7	0	0	3	30	0	0	5	2	2	0	3	20	0	3	17	18	0	0	2	13	0	0	6	25	0	0	7	3	0	0	k__Bacteria; p__Acidobacteria; c__Subgroup_6; o__unidentified; f__unidentified; g__unidentified; s__unidentified
otu108751	0	1	7	0	0	5	18	0	0	4	0	0	0	0	6	0	0	20	27	11	11	6	3	2	0	1	8	3	0	2	3	7	0	14	11	4	k__Bacteria; p__Proteobacteria; c__Alphaproteobacteria; o__Rhizobiales; f__Rhizobiaceae; g__Mesorhizobium; s__Mesorhizobium_thiogangeticum
otu2125	7	2	0	0	13	3	0	0	6	10	0	0	22	10	0	0	5	10	16	0	12	9	0	0	13	3	0	3	4	10	1	0	9	2	0	3	k__Bacteria; p__Chloroflexi; c__Gitt-GS-136; o__uncultured_bacterium_#0319-6C24; f__uncultured_bacterium_#0319-6C24; g__uncultured_bacterium_#0319-6C24; s__uncultured_bacterium_#0319-6C24
otu14620	9	2	3	0	14	1	0	0	32	4	0	0	15	17	0	0	12	5	1	5	10	6	0	0	8	5	0	0	2	5	0	0	10	1	0	6	k__Bacteria; p__Actinobacteria; c__Acidimicrobiia; o__IMCC26256; f__unidentified; g__unidentified; s__unidentified
otu39751	0	1	5	1	0	2	0	0	0	1	4	0	0	0	126	11	0	0	0	0	0	0	0	0	0	0	5	0	0	0	2	6	0	3	2	4	k__Bacteria; p__Proteobacteria; c__Gammaproteobacteria; o__Betaproteobacteriales; f__Burkholderiaceae; g__unidentified; s__unidentified
otu46663	1	1	30	0	1	2	17	13	0	0	41	1	0	0	18	45	0	0	1	0	0	2	0	0	0	0	0	0	0	0	0	0	0	0	0	0	k__Bacteria; p__Proteobacteria; c__Gammaproteobacteria; o__Pseudomonadales; f__Pseudomonadaceae; g__Pseudomonas; s__Pseudomonas_sp._DQ-01
otu89473	13	8	0	0	9	1	0	0	5	2	0	1	9	3	0	0	39	2	0	0	1	0	0	0	31	13	0	0	16	9	0	0	11	0	0	0	k__Bacteria; p__Proteobacteria; c__Deltaproteobacteria; o__Myxococcales; f__Haliangiaceae; g__Haliangium; s__unidentified
otu7402	2	0	7	109	0	4	5	2	2	3	4	10	1	2	3	17	0	0	0	0	0	0	0	0	0	0	0	0	0	0	0	0	0	0	1	0	k__Bacteria; p__Proteobacteria; c__Alphaproteobacteria; o__Rhizobiales; f__Xanthobacteraceae; g__Bradyrhizobium; s__unidentified
otu57161	0	4	3	0	0	4	8	0	0	1	0	0	0	0	5	0	0	14	15	0	11	6	3	0	0	0	5	1	0	5	1	1	0	74	3	8	k__Bacteria; p__Proteobacteria; c__Alphaproteobacteria; o__Rhizobiales; f__Rhizobiaceae; g__Mesorhizobium; s__Mesorhizobium_thiogangeticum
otu70111	1	1	0	0	1	1	0	0	7	38	0	0	80	37	0	2	0	0	0	0	2	0	0	0	0	0	0	0	0	0	0	2	0	0	0	0	k__Bacteria; p__Proteobacteria; c__Gammaproteobacteria; o__Betaproteobacteriales; f__Rhodocyclaceae; g__uncultured; s__unidentified
otu4680	4	14	0	0	8	11	0	0	4	24	0	0	12	9	0	0	0	0	0	2	25	7	0	0	6	6	0	0	5	20	0	2	9	3	0	0	k__Bacteria; p__Acidobacteria; c__Acidobacteriia; o__Solibacterales; f__Solibacteraceae_(Subgroup_3); g__Bryobacter; s__unidentified
otu6254	0	0	3	16	0	0	0	33	1	0	1	16	0	0	5	6	0	0	17	10	0	1	2	7	0	0	4	38	0	0	0	4	0	0	6	1	k__Bacteria; p__Proteobacteria; c__Gammaproteobacteria; o__Betaproteobacteriales; f__Burkholderiaceae; g__Cupriavidus; s__unidentified
otu6392	15	5	1	0	8	1	1	0	5	15	0	2	10	4	0	0	13	14	1	3	6	10	0	0	3	9	1	1	10	14	1	0	14	4	0	0	k__Bacteria; p__Proteobacteria; c__Gammaproteobacteria; o__Betaproteobacteriales; f__SC-I-84; g__uncultured_bacterium; s__uncultured_bacterium
otu36199	0	155	6	5	0	0	1	0	0	0	0	1	0	0	0	0	0	0	1	0	0	0	0	0	0	0	0	1	0	0	0	0	1	0	0	0	k__Bacteria; p__Actinobacteria; c__Actinobacteria; o__Micrococcales; f__Micrococcaceae; g__Arthrobacter; s__bacterium_ASP25
otu87010	22	2	2	0	11	1	0	1	14	27	0	0	28	16	0	0	3	0	0	1	7	2	0	0	9	4	0	0	13	6	0	0	2	0	0	0	k__Bacteria; p__Actinobacteria; c__Actinobacteria; o__Micromonosporales; f__Micromonosporaceae; g__Rhizocola; s__unidentified
otu65099	31	4	0	0	25	0	0	1	2	3	0	0	11	6	0	0	3	2	0	1	10	6	0	0	20	9	0	0	3	12	0	0	21	0	0	0	k__Bacteria; p__Acidobacteria; c__Subgroup_6; o__uncultured_bacterium; f__uncultured_bacterium; g__uncultured_bacterium; s__uncultured_bacterium
otu71486	4	2	0	2	10	4	0	1	6	16	1	1	7	8	2	4	4	6	0	1	9	10	0	1	17	10	0	0	8	20	2	1	6	4	3	0	k__Bacteria; p__Proteobacteria; c__Alphaproteobacteria; o__Sphingomonadales; f__Sphingomonadaceae; g__Ellin6055; s__uncultured_bacterium
otu73616	0	0	0	0	0	0	0	0	8	0	0	0	0	1	0	0	0	0	1	0	0	0	0	0	76	18	0	0	50	10	3	0	3	0	0	0	k__Bacteria; p__Chloroflexi; c__AD3; o__uncultured_bacterium; f__uncultured_bacterium; g__uncultured_bacterium; s__uncultured_bacterium
otu98692	1	5	8	0	1	9	24	6	9	36	6	0	4	13	3	4	2	10	4	2	4	11	1	0	0	2	0	0	0	4	0	0	0	1	0	0	k__Bacteria; p__Proteobacteria; c__Alphaproteobacteria; o__Azospirillales; f__Inquilinaceae; g__Inquilinus; s__Inquilinus_limosus
otu17944	0	0	2	22	0	0	0	0	1	0	0	2	0	1	2	2	0	0	9	7	0	0	3	39	1	2	1	42	0	0	8	17	0	0	0	8	k__Bacteria; p__Proteobacteria; c__Alphaproteobacteria; o__Rhizobiales; f__Xanthobacteraceae; g__Bradyrhizobium; s__unidentified
otu19808	11	3	0	0	1	3	0	0	1	10	0	0	3	7	0	0	5	6	0	2	15	8	0	0	2	26	0	0	8	35	1	0	9	13	0	0	k__Bacteria; p__Proteobacteria; c__Gammaproteobacteria; o__Betaproteobacteriales; f__Burkholderiaceae; g__uncultured; s__uncultured_bacterium
otu77395	19	3	0	0	20	1	0	0	1	8	0	0	1	11	0	0	25	3	0	0	8	7	0	0	5	17	0	0	3	21	0	0	11	5	0	0	k__Bacteria; p__Planctomycetes; c__Phycisphaerae; o__Phycisphaerales; f__Phycisphaeraceae; g__AKYG587; s__uncultured_bacterium
otu94736	0	15	17	0	0	3	0	0	0	1	0	0	1	16	78	9	0	3	0	0	0	0	1	0	0	0	0	0	0	0	0	0	0	17	5	3	k__Bacteria; p__Firmicutes; c__Bacilli; o__Lactobacillales; f__Carnobacteriaceae; g__Carnobacterium; s__uncultured_bacterium
otu3225	1	5	76	1	1	4	2	0	0	2	2	0	1	3	2	0	1	4	1	0	5	5	20	0	0	2	1	0	2	2	3	0	6	3	13	0	k__Bacteria; p__Proteobacteria; c__Alphaproteobacteria; o__Caulobacterales; f__Hyphomonadaceae; g__SWB02; s__uncultured_bacterium
otu10635	0	1	5	27	2	0	4	45	1	1	5	40	0	0	10	25	0	0	0	0	0	0	0	0	0	0	0	0	0	0	0	0	0	0	2	0	k__Bacteria; p__Proteobacteria; c__Gammaproteobacteria; o__Pseudomonadales; f__Pseudomonadaceae; g__Pseudomonas; s__Pseudomonas_sp._DQ-01
otu18732	0	0	0	0	0	0	0	0	14	0	0	0	0	2	0	0	0	0	0	0	1	0	0	0	43	16	0	2	67	8	0	0	15	0	0	0	k__Bacteria; p__Nitrospirae; c__Nitrospira; o__Nitrospirales; f__Nitrospiraceae; g__Nitrospira; s__uncultured_bacterium
otu29717	0	0	0	2	1	7	0	0	0	2	2	10	0	0	2	4	0	3	2	0	1	2	2	0	0	0	0	2	0	0	2	0	0	2	32	90	k__Bacteria; p__Proteobacteria; c__Gammaproteobacteria; o__Betaproteobacteriales; f__Burkholderiaceae; g__Comamonas; s__unidentified
otu38649	43	1	0	0	32	1	0	0	18	0	0	0	21	8	0	0	18	3	0	0	3	2	0	0	1	1	0	0	0	2	0	0	11	3	0	0	k__Bacteria; p__Proteobacteria; c__Deltaproteobacteria; o__Myxococcales; f__BIrii41; g__unidentified; s__unidentified
otu60917	37	2	0	0	28	1	5	0	6	3	0	0	10	9	0	1	20	1	0	3	5	0	0	0	5	1	0	0	10	5	2	1	12	1	0	0	k__Bacteria; p__Proteobacteria; c__Deltaproteobacteria; o__Myxococcales; f__Haliangiaceae; g__Haliangium; s__unidentified
otu85660	1	0	0	0	3	0	0	0	62	0	0	0	4	2	0	0	2	0	0	0	0	0	0	0	31	7	0	0	54	2	0	0	0	0	0	0	k__Bacteria; p__Actinobacteria; c__Actinobacteria; o__Micromonosporales; f__Micromonosporaceae; g__uncultured; s__uncultured_bacterium
otu107657	0	29	53	2	0	10	3	1	0	2	4	2	1	3	11	15	0	0	1	0	1	2	2	2	0	0	9	1	0	1	7	3	0	0	0	3	k__Bacteria; p__Proteobacteria; c__Alphaproteobacteria; o__Rhizobiales; f__Rhizobiaceae; g__unidentified; s__unidentified
otu23017	7	5	1	0	13	1	4	0	17	10	0	0	11	14	0	0	8	3	6	1	6	0	0	2	10	4	2	0	6	9	3	8	13	3	0	0	k__Bacteria; p__Chloroflexi; c__KD4-96; o__metagenome; f__metagenome; g__metagenome; s__metagenome
otu64941	9	1	0	0	10	2	0	0	7	8	0	0	8	17	0	1	43	8	0	1	4	3	0	1	11	5	0	0	3	4	1	0	20	0	0	0	k__Bacteria; p__Acidobacteria; c__Blastocatellia_(Subgroup_4); o__Pyrinomonadales; f__Pyrinomonadaceae; g__RB41; s__uncultured_bacterium
otu23868	13	4	0	0	25	9	10	0	12	7	0	0	14	20	6	0	10	3	0	0	3	0	0	0	7	0	8	0	2	0	1	10	2	0	0	0	k__Bacteria; p__Actinobacteria; c__Actinobacteria; o__Micromonosporales; f__Micromonosporaceae; g__Micromonospora; s__Juncus_effusus
otu65116	14	3	0	0	16	4	1	0	15	19	0	0	19	14	1	0	1	0	0	0	3	2	0	0	8	4	0	0	13	14	0	8	7	0	0	0	k__Bacteria; p__Actinobacteria; c__Actinobacteria; o__Micromonosporales; f__Micromonosporaceae; g__Rhizocola; s__unidentified
otu95438	17	4	0	0	11	0	0	0	7	17	0	0	10	6	0	1	28	14	1	0	5	8	0	0	1	4	0	0	10	2	0	1	16	3	0	0	k__Bacteria; p__Bacteroidetes; c__Bacteroidia; o__Flavobacteriales; f__Flavobacteriaceae; g__Flavobacterium; s__uncultured_Bacteroidetes_bacterium
otu95533	0	15	17	0	0	8	4	10	0	0	22	1	1	1	14	11	0	2	7	0	8	2	2	0	0	1	16	1	0	3	3	11	0	3	1	2	k__Bacteria; p__Proteobacteria; c__Alphaproteobacteria; o__Rhizobiales; f__Rhizobiaceae; g__Allorhizobium-Neorhizobium-Pararhizobium-Rhizobium; s__uncultured_bacterium
otu32270	1	4	1	0	1	5	24	3	7	7	2	1	3	0	0	3	13	17	3	0	10	8	2	0	11	11	0	0	4	14	1	0	7	2	0	0	k__Bacteria; p__Proteobacteria; c__Gammaproteobacteria; o__Betaproteobacteriales; f__Burkholderiaceae; g__Rhizobacter; s__unidentified
otu40590	0	0	0	0	0	2	0	0	0	0	0	0	0	0	0	112	0	6	8	0	1	1	0	0	0	0	0	0	0	1	1	0	0	1	0	32	k__Bacteria; p__Bacteroidetes; c__Bacteroidia; o__Cytophagales; f__Spirosomaceae; g__Dyadobacter; s__uncultured_bacterium
otu41037	17	3	0	0	13	3	1	0	17	9	1	0	20	15	0	2	16	1	0	1	5	0	0	0	17	1	0	0	4	4	0	0	9	3	3	0	k__Bacteria; p__Actinobacteria; c__Thermoleophilia; o__Solirubrobacterales; f__67-14; g__uncultured_bacterium; s__uncultured_bacterium
otu44870	12	6	0	0	9	3	0	1	13	15	0	0	12	9	0	0	15	6	0	2	14	9	0	0	9	9	0	0	4	8	0	0	7	2	0	0	k__Bacteria; p__Acidobacteria; c__Subgroup_6; o__unidentified; f__unidentified; g__unidentified; s__unidentified
otu45323	0	0	0	0	0	0	2	0	0	0	0	0	0	0	0	0	1	0	9	6	0	0	0	0	0	0	33	1	0	0	112	1	0	0	0	0	k__Bacteria; p__Fusobacteria; c__Fusobacteriia; o__Fusobacteriales; f__Fusobacteriaceae; g__Fusobacterium; s__unidentified
otu109858	3	2	0	0	4	6	0	0	2	22	0	0	2	1	2	0	2	2	0	0	29	14	0	0	3	20	0	0	9	26	1	3	2	10	0	0	k__Bacteria; p__Acidobacteria; c__Subgroup_6; o__unidentified; f__unidentified; g__unidentified; s__unidentified
otu11920	10	0	0	0	7	8	0	0	7	49	0	0	6	5	0	1	4	3	2	1	3	3	0	0	4	1	6	0	5	2	0	0	35	2	0	0	k__Bacteria; p__Proteobacteria; c__Gammaproteobacteria; o__Betaproteobacteriales; f__Nitrosomonadaceae; g__Ellin6067; s__uncultured_soil_bacterium
otu12881	33	8	0	0	25	0	0	0	3	0	0	0	8	11	0	0	14	0	0	1	3	0	0	0	12	5	0	0	8	3	0	0	30	0	0	0	k__Bacteria; p__Chloroflexi; c__Anaerolineae; o__SBR1031; f__uncultured_bacterium; g__uncultured_bacterium; s__uncultured_bacterium
otu22987	0	18	8	0	0	4	25	2	0	0	4	0	0	3	2	21	0	6	30	0	0	1	2	0	0	2	15	1	0	4	1	5	1	0	0	9	k__Bacteria; p__Proteobacteria; c__Gammaproteobacteria; o__Betaproteobacteriales; f__Burkholderiaceae; g__Variovorax; s__unidentified
otu31924	0	0	32	0	0	2	0	2	0	2	0	0	0	0	1	0	0	0	1	0	0	0	83	25	0	1	2	0	1	0	6	3	0	0	3	0	k__Bacteria; p__Proteobacteria; c__Gammaproteobacteria; o__Betaproteobacteriales; f__Burkholderiaceae; g__Comamonas; s__uncultured_bacterium
otu36966	3	1	2	0	2	16	14	0	5	13	0	0	6	2	0	5	3	2	24	0	10	2	0	0	1	10	4	0	1	26	8	0	4	0	0	0	k__Bacteria; p__Chloroflexi; c__Anaerolineae; o__SBR1031; f__A4b; g__uncultured_bacterium; s__uncultured_bacterium
otu49802	0	0	0	0	0	0	0	0	40	0	0	0	0	0	0	0	0	0	0	0	0	0	0	0	37	10	0	0	51	12	2	1	11	0	0	0	k__Bacteria; p__Nitrospirae; c__Nitrospira; o__Nitrospirales; f__Nitrospiraceae; g__Nitrospira; s__uncultured_bacterium
otu57970	13	2	0	0	18	0	0	0	12	23	0	0	8	6	0	0	11	9	3	0	9	1	0	0	8	4	0	0	13	8	0	0	13	3	0	0	k__Bacteria; p__Proteobacteria; c__Deltaproteobacteria; o__Bdellovibrionales; f__Bdellovibrionaceae; g__OM27_clade; s__uncultured_Myxococcales_bacterium
otu61999	2	0	19	0	0	1	0	0	1	3	0	0	0	1	23	2	0	15	0	0	10	13	15	19	2	2	5	0	3	5	3	7	0	2	9	2	k__Bacteria; p__Proteobacteria; c__Alphaproteobacteria; o__Rhizobiales; f__Rhizobiaceae; g__Mesorhizobium; s__uncultured_bacterium
otu236	4	3	1	0	1	4	1	0	2	6	0	0	3	4	0	0	8	10	30	0	5	3	3	1	7	20	1	0	10	23	0	0	12	1	0	0	k__Bacteria; p__Proteobacteria; c__Gammaproteobacteria; o__Betaproteobacteriales; f__Burkholderiaceae; g__Comamonas; s__uncultured_bacterium
otu31945	0	0	0	17	0	0	1	17	0	0	0	6	0	0	2	3	0	1	23	3	0	1	1	13	0	0	3	52	0	0	1	7	0	0	10	2	k__Bacteria; p__Proteobacteria; c__Gammaproteobacteria; o__Betaproteobacteriales; f__Burkholderiaceae; g__Cupriavidus; s__unidentified
otu37299	0	0	1	28	0	0	2	35	0	0	1	25	0	0	5	11	0	0	8	8	0	0	2	5	0	0	0	19	0	0	2	8	0	0	2	1	k__Bacteria; p__Proteobacteria; c__Gammaproteobacteria; o__Betaproteobacteriales; f__Burkholderiaceae; g__Cupriavidus; s__unidentified
otu59416	0	2	5	3	6	4	0	0	15	5	0	0	14	17	2	2	2	1	1	0	5	2	1	0	6	0	0	0	8	0	23	1	1	0	0	37	k__Bacteria; p__Actinobacteria; c__Actinobacteria; o__Streptomycetales; f__Streptomycetaceae; g__Streptomyces; s__Streptomyces_sp.
otu87137	2	1	2	0	3	0	3	0	7	27	1	2	9	6	1	1	4	4	3	0	13	7	26	9	1	4	3	1	0	3	0	0	7	0	0	13	k__Bacteria; p__Proteobacteria; c__Gammaproteobacteria; o__Betaproteobacteriales; f__Burkholderiaceae; g__unidentified; s__unidentified
otu94492	19	1	0	0	21	1	2	0	6	5	0	0	17	15	0	0	33	1	0	1	7	4	0	0	9	6	0	0	1	4	0	0	10	0	0	0	k__Bacteria; p__Gemmatimonadetes; c__Gemmatimonadetes; o__Gemmatimonadales; f__Gemmatimonadaceae; g__Gemmatirosa; s__uncultured_bacterium
otu6361	14	3	0	0	13	2	0	0	5	10	0	0	12	5	0	0	11	9	0	0	15	13	0	0	4	14	0	0	5	13	0	0	10	4	0	0	k__Bacteria; p__Acidobacteria; c__Subgroup_6; o__unidentified; f__unidentified; g__unidentified; s__unidentified
otu28536	5	6	0	0	2	4	0	0	5	17	0	0	4	6	0	0	9	7	1	12	14	15	0	0	2	7	0	0	10	16	0	3	13	4	0	0	k__Bacteria; p__Rokubacteria; c__NC10; o__Rokubacteriales; f__uncultured_bacterium; g__uncultured_bacterium; s__uncultured_bacterium
otu58991	0	0	6	0	0	19	8	2	0	1	1	1	0	0	7	3	0	10	42	9	4	4	4	2	2	0	4	1	0	0	0	24	2	2	2	2	k__Bacteria; p__Proteobacteria; c__Alphaproteobacteria; o__Rhizobiales; f__Rhizobiaceae; g__Ochrobactrum; s__Ochrobactrum_sp._CGL1
otu63036	0	1	0	0	0	0	0	0	0	0	8	0	0	0	0	3	1	0	0	0	5	7	100	37	0	0	0	0	0	0	0	0	0	0	0	0	k__Bacteria; p__Proteobacteria; c__Alphaproteobacteria; o__Caulobacterales; f__Hyphomonadaceae; g__SWB02; s__unidentified
otu64197	0	0	11	25	0	0	1	19	0	0	2	36	1	0	38	29	0	0	0	0	0	0	0	0	0	0	0	0	0	0	0	0	0	0	0	0	k__Bacteria; p__Proteobacteria; c__Gammaproteobacteria; o__Pseudomonadales; f__Moraxellaceae; g__Acinetobacter; s__unidentified
otu89338	0	0	1	0	0	6	25	0	3	3	0	0	4	12	74	1	2	1	0	0	0	0	0	0	0	0	10	3	7	0	5	0	0	1	4	0	k__Bacteria; p__Actinobacteria; c__Actinobacteria; o__Frankiales; f__Cryptosporangiaceae; g__Cryptosporangium; s__unidentified
otu99560	2	3	1	0	2	3	12	4	1	7	4	4	0	0	38	13	3	0	3	0	6	6	18	0	1	1	11	0	2	0	2	0	0	0	5	10	k__Bacteria; p__Proteobacteria; c__Gammaproteobacteria; o__Xanthomonadales; f__Rhodanobacteraceae; g__Tahibacter; s__uncultured_bacterium
otu101352	0	0	0	0	0	3	1	0	0	2	0	0	1	22	11	0	0	0	6	0	0	2	1	0	2	0	110	0	0	1	0	0	0	0	0	0	k__Bacteria; p__Actinobacteria; c__Actinobacteria; o__Micromonosporales; f__Micromonosporaceae; g__Actinoplanes; s__unidentified
otu13054	14	0	0	0	14	0	0	0	9	6	0	0	15	9	5	0	19	2	0	1	16	3	0	0	9	5	0	0	15	10	0	0	5	3	1	0	k__Bacteria; p__Proteobacteria; c__Deltaproteobacteria; o__Myxococcales; f__Haliangiaceae; g__Haliangium; s__uncultured_bacterium
otu97055	13	4	1	0	10	1	0	0	16	23	0	0	5	3	0	0	13	4	3	0	5	3	0	0	9	3	0	0	22	8	0	0	14	1	0	0	k__Bacteria; p__Proteobacteria; c__Deltaproteobacteria; o__Myxococcales; f__Sandaracinaceae; g__uncultured; s__unidentified
otu97919	3	3	0	4	5	1	0	0	9	9	0	0	3	7	0	1	14	27	0	2	16	6	0	0	4	6	5	0	0	14	0	0	16	6	0	0	k__Bacteria; p__Acidobacteria; c__Subgroup_6; o__uncultured_bacterium; f__uncultured_bacterium; g__uncultured_bacterium; s__uncultured_bacterium
otu103051	24	7	0	0	15	0	0	0	7	2	0	0	22	20	0	0	3	0	5	0	0	2	0	0	15	11	0	0	11	14	0	1	2	0	0	0	k__Bacteria; p__Actinobacteria; c__Actinobacteria; o__Micromonosporales; f__Micromonosporaceae; g__Luedemannella; s__uncultured_bacterium
otu108544	0	0	6	26	0	0	1	10	0	0	4	30	0	0	68	11	0	0	0	3	0	0	0	0	0	0	0	0	0	0	0	2	0	0	0	0	k__Bacteria; p__Proteobacteria; c__Gammaproteobacteria; o__Pseudomonadales; f__Moraxellaceae; g__Acinetobacter; s__unidentified
otu38625	1	0	4	44	0	0	3	72	0	0	2	19	0	0	5	10	0	0	0	0	0	0	0	0	0	0	0	0	0	0	0	0	0	0	0	0	k__Bacteria; p__Proteobacteria; c__Gammaproteobacteria; o__Betaproteobacteriales; f__Burkholderiaceae; g__Cupriavidus; s__unidentified
otu50104	0	0	4	39	0	0	3	63	0	0	1	32	0	1	5	6	0	0	2	0	0	0	0	1	0	0	0	0	0	0	0	2	0	0	1	0	k__Bacteria; p__Proteobacteria; c__Gammaproteobacteria; o__Betaproteobacteriales; f__Burkholderiaceae; g__Cupriavidus; s__unidentified
otu68039	15	4	0	0	6	18	0	0	16	18	0	0	18	9	0	0	2	1	0	0	7	4	0	0	12	4	0	0	11	3	1	8	2	1	0	0	k__Bacteria; p__Actinobacteria; c__Actinobacteria; o__Pseudonocardiales; f__Pseudonocardiaceae; g__Pseudonocardia; s__unidentified
otu104339	0	8	0	0	1	3	1	0	0	3	1	0	1	2	0	62	0	3	0	0	6	2	7	6	0	0	0	0	0	0	0	0	0	1	0	53	k__Bacteria; p__Proteobacteria; c__Alphaproteobacteria; o__Rhizobiales; f__Labraceae; g__Labrys; s__Labrys_sp._CRRI-15
otu109490	0	3	7	2	0	0	8	0	0	2	3	0	0	1	19	8	0	1	7	9	2	1	7	3	0	1	6	0	0	0	3	61	0	1	0	5	k__Bacteria; p__Proteobacteria; c__Alphaproteobacteria; o__Rhizobiales; f__Beijerinckiaceae; g__Bosea; s__unidentified
otu8703	0	15	10	0	0	11	9	4	0	3	4	0	0	1	22	4	0	4	12	3	19	3	6	1	0	1	5	0	1	1	4	4	0	7	0	5	k__Bacteria; p__Proteobacteria; c__Alphaproteobacteria; o__Rhizobiales; f__Rhizobiaceae; g__Ensifer; s__Ensifer_adhaerens
otu37719	15	0	0	0	21	0	0	0	26	1	0	0	18	30	0	0	33	0	0	1	4	0	0	0	0	0	0	0	6	0	0	0	4	0	0	0	k__Bacteria; p__Planctomycetes; c__OM190; o__uncultured_bacterium; f__uncultured_bacterium; g__uncultured_bacterium; s__uncultured_bacterium
otu58580	0	0	9	35	0	0	2	53	0	0	3	31	0	0	6	13	0	0	1	0	0	0	0	0	0	0	0	1	0	0	0	1	1	0	2	1	k__Bacteria; p__Proteobacteria; c__Gammaproteobacteria; o__Betaproteobacteriales; f__Burkholderiaceae; g__Cupriavidus; s__unidentified
otu66973	12	2	0	1	15	1	0	0	16	0	0	0	23	13	0	0	10	1	0	0	3	0	1	0	14	1	0	0	18	4	0	0	15	2	7	0	k__Bacteria; p__Actinobacteria; c__Thermoleophilia; o__Solirubrobacterales; f__67-14; g__unidentified; s__unidentified
otu69424	0	17	7	0	1	4	18	1	0	1	1	0	0	3	5	11	0	8	32	4	2	1	1	0	0	1	17	0	0	5	0	6	0	2	1	10	k__Bacteria; p__Proteobacteria; c__Gammaproteobacteria; o__Betaproteobacteriales; f__Burkholderiaceae; g__Variovorax; s__unidentified
otu70530	1	0	1	56	1	0	3	2	0	3	2	10	0	0	5	13	1	0	5	3	0	0	2	22	2	1	0	10	0	0	6	7	0	0	1	2	k__Bacteria; p__Proteobacteria; c__Alphaproteobacteria; o__Rhizobiales; f__Xanthobacteraceae; g__Bradyrhizobium; s__unidentified
otu75033	13	6	1	1	3	10	0	0	3	18	0	0	8	5	3	0	13	10	6	6	9	8	0	0	3	7	0	0	9	10	0	0	7	0	0	0	k__Bacteria; p__Proteobacteria; c__Gammaproteobacteria; o__Betaproteobacteriales; f__Burkholderiaceae; g__Comamonas; s__unidentified
otu5473	0	1	0	0	0	4	4	0	2	7	0	0	1	1	2	0	0	3	20	93	6	2	1	0	0	2	0	0	0	2	0	1	0	5	1	0	k__Bacteria; p__Proteobacteria; c__Alphaproteobacteria; o__Rhizobiales; f__Xanthobacteraceae; g__Bradyrhizobium; s__Bradyrhizobium_sp._T92
otu5900	3	1	0	0	7	3	0	0	10	6	0	0	2	5	0	0	16	9	7	4	3	4	0	0	7	16	1	0	10	24	0	0	13	7	0	0	k__Bacteria; p__Proteobacteria; c__Alphaproteobacteria; o__Rhizobiales; f__Rhizobiales_Incertae_Sedis; g__Nordella; s__unidentified
otu21964	0	0	0	0	0	8	1	0	0	4	33	5	2	1	0	7	0	0	6	0	22	27	24	1	0	0	0	0	1	1	0	0	0	0	3	12	k__Bacteria; p__Proteobacteria; c__Alphaproteobacteria; o__Acetobacterales; f__Acetobacteraceae; g__Roseococcus; s__unidentified
otu22461	18	4	0	0	14	1	0	0	14	8	0	0	6	10	0	0	4	2	0	3	3	10	0	1	9	13	0	1	16	14	0	0	5	2	0	0	k__Bacteria; p__Proteobacteria; c__Gammaproteobacteria; o__Gammaproteobacteria_Incertae_Sedis; f__Unknown_Family; g__Acidibacter; s__unidentified
otu28217	0	2	0	0	0	0	0	0	0	1	33	42	0	0	0	0	0	0	0	0	36	40	4	0	0	0	0	0	0	0	0	0	0	0	0	0	k__Bacteria; p__Proteobacteria; c__Gammaproteobacteria; o__Pseudomonadales; f__Pseudomonadaceae; g__Pseudomonas; s__unidentified
otu51113	0	0	0	1	0	1	6	0	0	1	17	2	0	0	7	38	0	3	8	1	3	1	3	0	0	1	17	0	0	0	6	12	0	1	27	2	k__Bacteria; p__Proteobacteria; c__Alphaproteobacteria; o__Rhizobiales; f__Rhizobiaceae; g__Allorhizobium-Neorhizobium-Pararhizobium-Rhizobium; s__unidentified
otu73610	0	0	1	1	3	8	4	0	11	32	2	0	5	6	1	0	0	4	0	0	28	12	1	0	1	7	7	0	0	11	8	0	3	2	0	0	k__Bacteria; p__Actinobacteria; c__Actinobacteria; o__Frankiales; f__Nakamurellaceae; g__Nakamurella; s__unidentified
otu91290	12	4	0	0	7	2	0	0	1	6	0	0	1	5	0	0	6	1	0	0	16	7	0	0	2	21	0	0	7	32	0	0	19	9	0	0	k__Bacteria; p__Acidobacteria; c__Subgroup_6; o__unidentified; f__unidentified; g__unidentified; s__unidentified
otu10277	0	0	3	0	0	0	3	0	0	0	0	0	0	0	2	1	0	33	31	0	12	7	2	2	0	1	11	2	0	0	6	8	0	3	20	10	k__Bacteria; p__Proteobacteria; c__Alphaproteobacteria; o__Rhizobiales; f__Rhizobiaceae; g__Mesorhizobium; s__Mesorhizobium_thiogangeticum
otu31530	0	1	0	0	0	7	19	0	0	0	1	0	0	0	19	9	0	12	18	0	13	3	1	1	0	0	8	0	0	1	1	24	0	11	7	1	k__Bacteria; p__Proteobacteria; c__Alphaproteobacteria; o__Rhizobiales; f__Rhizobiaceae; g__Allorhizobium-Neorhizobium-Pararhizobium-Rhizobium; s__unidentified
otu51172	1	2	0	0	0	1	1	0	3	0	0	0	1	1	0	0	0	1	85	0	0	0	0	0	0	1	4	0	0	0	0	56	0	0	0	0	k__Bacteria; p__Chloroflexi; c__Anaerolineae; o__SBR1031; f__A4b; g__unidentified; s__unidentified
otu53118	10	4	0	0	3	3	0	0	3	3	0	0	3	1	0	0	15	6	26	22	3	1	2	2	6	13	0	0	3	21	1	0	5	1	0	0	k__Bacteria; p__Gemmatimonadetes; c__Gemmatimonadetes; o__Gemmatimonadales; f__Gemmatimonadaceae; g__uncultured; s__uncultured_bacterium
otu97811	3	1	0	0	1	2	1	0	6	9	0	0	2	3	0	0	0	0	0	0	2	5	0	0	7	35	2	0	15	53	0	0	6	4	0	0	k__Bacteria; p__Proteobacteria; c__Alphaproteobacteria; o__uncultured; f__uncultured_bacterium; g__uncultured_bacterium; s__uncultured_bacterium
otu99995	0	0	0	100	0	0	5	3	0	3	1	14	1	1	8	21	0	0	0	0	0	0	0	0	0	0	0	0	0	0	0	0	0	0	0	0	k__Bacteria; p__Proteobacteria; c__Alphaproteobacteria; o__Rhizobiales; f__Xanthobacteraceae; g__Bradyrhizobium; s__unidentified
otu103434	6	0	0	0	7	1	0	0	3	6	0	0	8	5	1	0	4	15	1	0	13	11	1	0	7	15	0	0	9	32	0	1	7	4	0	0	k__Bacteria; p__Proteobacteria; c__Alphaproteobacteria; o__Rhizobiales; f__Xanthobacteraceae; g__uncultured; s__uncultured_bacterium
otu2767	27	6	1	0	19	0	0	0	11	7	0	0	6	2	0	1	28	0	0	2	2	0	0	0	10	0	0	0	7	4	0	0	23	0	0	0	k__Bacteria; p__Acidobacteria; c__Subgroup_17; o__uncultured_bacterium; f__uncultured_bacterium; g__uncultured_bacterium; s__uncultured_bacterium
otu29886	3	0	0	0	5	11	8	0	2	5	0	0	13	6	33	0	3	0	0	0	1	0	0	0	14	1	1	0	2	0	9	0	5	0	2	32	k__Bacteria; p__Actinobacteria; c__Actinobacteria; o__Streptomycetales; f__Streptomycetaceae; g__Streptomyces; s__Streptomyces_sp._SCAUEaFL1
otu54237	0	0	0	0	0	2	1	0	0	1	21	4	1	0	0	2	0	7	45	8	0	3	24	2	6	2	11	0	6	0	6	4	0	0	0	0	k__Bacteria; p__Proteobacteria; c__Alphaproteobacteria; o__Rhizobiales; f__Rhizobiaceae; g__Neorhizobium; s__unidentified
otu54435	36	1	0	0	30	0	2	0	9	0	0	0	16	8	0	1	21	0	0	0	3	0	0	0	2	0	0	0	9	0	0	0	18	0	0	0	k__Bacteria; p__Bacteroidetes; c__Bacteroidia; o__Cytophagales; f__Microscillaceae; g__uncultured; s__unidentified
otu59831	0	0	6	17	2	0	1	24	2	0	1	9	0	0	4	13	0	0	11	13	2	0	0	4	0	0	5	18	2	1	3	13	0	1	3	1	k__Bacteria; p__Proteobacteria; c__Gammaproteobacteria; o__Betaproteobacteriales; f__Burkholderiaceae; g__Cupriavidus; s__unidentified
otu81932	0	4	2	1	1	6	13	0	0	4	3	0	1	4	18	12	1	1	9	9	6	0	5	1	0	0	3	0	0	1	0	48	0	0	0	3	k__Bacteria; p__Proteobacteria; c__Alphaproteobacteria; o__Rhizobiales; f__Beijerinckiaceae; g__Bosea; s__uncultured_bacterium
otu96087	1	0	1	0	0	8	0	0	4	27	0	0	1	4	1	0	2	25	5	2	9	17	0	0	2	7	4	0	3	18	3	5	2	3	2	0	k__Bacteria; p__Proteobacteria; c__Gammaproteobacteria; o__Betaproteobacteriales; f__SC-I-84; g__unidentified; s__unidentified
otu4694	0	1	15	0	2	0	0	0	0	0	0	0	0	0	7	0	0	7	6	0	3	6	13	0	0	0	6	3	1	3	19	53	0	1	0	9	k__Bacteria; p__Actinobacteria; c__Actinobacteria; o__Micrococcales; f__Microbacteriaceae; g__Leifsonia; s__Leifsonia_kafniensis
otu5088	0	4	83	0	0	4	0	0	0	1	7	0	0	0	20	15	0	0	0	0	0	1	5	6	0	0	0	2	0	0	3	0	0	0	3	1	k__Bacteria; p__Proteobacteria; c__Deltaproteobacteria; o__Myxococcales; f__Polyangiaceae; g__Pajaroellobacter; s__unidentified
otu89248	16	6	2	0	19	3	0	0	7	9	0	0	17	20	0	0	8	6	0	0	11	3	0	0	11	5	0	0	4	2	1	0	3	1	0	1	k__Bacteria; p__Actinobacteria; c__MB-A2-108; o__uncultured_bacterium; f__uncultured_bacterium; g__uncultured_bacterium; s__uncultured_bacterium
otu6690	8	5	0	0	12	1	0	0	1	4	0	0	9	3	0	0	0	0	0	2	8	5	0	0	6	17	0	0	19	31	0	0	20	3	0	0	k__Bacteria; p__Gemmatimonadetes; c__Gemmatimonadetes; o__Gemmatimonadales; f__Gemmatimonadaceae; g__uncultured; s__uncultured_bacterium
otu8066	7	1	5	0	1	11	9	0	9	21	0	0	11	3	0	0	4	7	16	0	3	2	0	0	5	16	3	0	0	14	6	0	0	0	0	0	k__Bacteria; p__Chloroflexi; c__Anaerolineae; o__SBR1031; f__A4b; g__uncultured_bacterium; s__uncultured_bacterium
otu17744	0	0	0	8	0	0	0	8	0	0	1	8	0	0	0	0	0	0	11	13	0	0	1	18	0	0	4	50	0	0	6	8	0	1	15	2	k__Bacteria; p__Proteobacteria; c__Gammaproteobacteria; o__Betaproteobacteriales; f__Burkholderiaceae; g__Cupriavidus; s__unidentified
otu62035	0	0	12	0	0	1	24	0	0	4	0	0	1	1	1	0	7	2	1	0	3	0	2	0	0	8	20	0	0	13	34	8	1	0	11	0	k__Bacteria; p__Proteobacteria; c__Gammaproteobacteria; o__Betaproteobacteriales; f__Burkholderiaceae; g__uncultured; s__unidentified
otu63827	29	5	0	0	25	3	0	0	2	2	0	0	2	4	0	0	22	5	0	1	8	5	0	0	0	1	0	0	2	8	0	0	30	0	0	0	k__Bacteria; p__Proteobacteria; c__Deltaproteobacteria; o__Myxococcales; f__bacteriap25; g__uncultured_bacterium; s__uncultured_bacterium
otu12963	0	0	0	0	0	0	0	0	0	0	0	0	0	0	0	0	0	0	0	0	0	1	90	46	0	2	4	0	0	1	4	5	0	0	0	0	k__Bacteria; p__Proteobacteria; c__Gammaproteobacteria; o__Xanthomonadales; f__Xanthomonadaceae; g__Lysobacter; s__uncultured_bacterium
otu28341	2	0	0	0	1	1	0	0	6	2	0	0	1	4	0	0	8	1	6	2	8	12	0	0	12	33	0	0	11	37	0	0	6	0	0	0	k__Bacteria; p__Acidobacteria; c__Holophagae; o__Subgroup_7; f__uncultured_bacterium; g__uncultured_bacterium; s__uncultured_bacterium
otu43802	6	3	0	0	16	0	0	2	67	2	0	0	7	8	0	0	6	2	0	0	7	1	0	0	7	0	0	0	5	1	0	0	13	0	0	0	k__Bacteria; p__Latescibacteria; c__uncultured_soil_bacterium; o__uncultured_soil_bacterium; f__uncultured_soil_bacterium; g__uncultured_soil_bacterium; s__uncultured_soil_bacterium
otu60787	0	0	0	0	0	0	0	0	0	0	0	9	0	0	0	0	0	0	75	1	0	0	0	19	0	0	0	4	0	0	0	0	0	0	0	45	k__Bacteria; p__Firmicutes; c__Clostridia; o__Clostridiales; f__Ruminococcaceae; g__Subdoligranulum; s__uncultured_bacterium
otu103460	16	0	0	0	9	5	1	0	16	4	0	0	11	8	1	0	21	1	3	3	4	2	0	0	4	7	0	0	8	12	0	1	13	3	0	0	k__Bacteria; p__Chloroflexi; c__TK10; o__uncultured_Chloroflexi_bacterium; f__uncultured_Chloroflexi_bacterium; g__uncultured_Chloroflexi_bacterium; s__uncultured_Chloroflexi_bacterium
otu105543	17	6	0	0	5	3	0	0	6	9	0	0	2	3	1	19	6	3	0	0	5	3	4	2	9	4	14	1	11	13	0	0	7	0	0	0	k__Bacteria; p__Actinobacteria; c__Actinobacteria; o__Propionibacteriales; f__Nocardioidaceae; g__Aeromicrobium; s__uncultured_bacterium
otu35162	0	0	10	2	1	0	11	0	0	0	7	1	1	3	8	6	1	1	19	2	2	2	6	4	0	0	6	1	0	0	3	46	1	2	1	5	k__Bacteria; p__Proteobacteria; c__Alphaproteobacteria; o__Rhizobiales; f__Xanthobacteraceae; g__Bradyrhizobium; s__unidentified
otu48004	0	0	8	33	0	0	3	46	0	0	5	36	0	0	9	12	0	0	0	0	0	0	0	0	0	0	0	0	0	0	0	0	0	0	0	0	k__Bacteria; p__Proteobacteria; c__Gammaproteobacteria; o__Pseudomonadales; f__Pseudomonadaceae; g__Pseudomonas; s__Pseudomonas_sp._DQ-01
otu64993	0	16	8	0	0	1	0	0	0	0	0	0	0	1	3	1	0	0	0	0	17	3	0	0	0	0	0	0	0	0	0	0	0	85	5	12	k__Bacteria; p__Firmicutes; c__Bacilli; o__Lactobacillales; f__Carnobacteriaceae; g__Carnobacterium; s__uncultured_bacterium
otu72039	18	1	0	0	16	1	0	0	18	2	0	0	12	17	0	0	15	1	0	1	3	3	3	0	7	6	0	1	4	10	0	0	8	5	0	0	k__Bacteria; p__Proteobacteria; c__Deltaproteobacteria; o__Myxococcales; f__BIrii41; g__uncultured_bacterium; s__uncultured_bacterium
otu84312	5	3	0	0	8	2	0	0	25	17	0	0	11	12	0	0	8	4	0	8	10	1	0	0	7	12	0	0	5	6	0	0	6	2	0	0	k__Bacteria; p__Chloroflexi; c__KD4-96; o__unidentified; f__unidentified; g__unidentified; s__unidentified
otu88930	3	6	0	0	5	3	1	0	21	7	0	0	5	4	3	0	3	0	2	0	5	0	0	2	15	0	0	3	10	1	9	0	12	1	0	31	k__Bacteria; p__Actinobacteria; c__Actinobacteria; o__Streptomycetales; f__Streptomycetaceae; g__Streptomyces; s__Streptomyces_cinnamonensis
otu108701	0	1	0	0	2	101	13	19	0	0	0	1	2	5	1	6	0	1	0	0	0	0	0	0	0	0	0	0	0	0	0	0	0	0	0	0	k__Bacteria; p__Proteobacteria; c__Gammaproteobacteria; o__Pseudomonadales; f__Pseudomonadaceae; g__Pseudomonas; s__uncultured_Pseudomonas_sp.
otu109140	0	2	0	0	1	113	4	23	0	0	0	0	1	0	1	6	0	1	0	0	0	0	0	0	0	0	0	0	0	0	0	0	0	0	0	0	k__Bacteria; p__Proteobacteria; c__Gammaproteobacteria; o__Pseudomonadales; f__Pseudomonadaceae; g__Pseudomonas; s__uncultured_Pseudomonas_sp.
otu24887	0	1	3	21	0	4	7	4	0	0	0	4	0	0	1	1	1	0	7	71	3	0	0	5	0	1	2	4	0	0	1	10	0	0	0	0	k__Bacteria; p__Proteobacteria; c__Alphaproteobacteria; o__Rhizobiales; f__Rhizobiaceae; g__Ochrobactrum; s__Ochrobactrum_sp._MVSV6
otu31858	0	13	30	0	0	3	0	0	0	0	16	0	1	1	7	54	0	0	0	0	3	1	4	1	0	0	8	0	0	3	0	6	0	0	0	0	k__Bacteria; p__Proteobacteria; c__Gammaproteobacteria; o__Betaproteobacteriales; f__Burkholderiaceae; g__unidentified; s__unidentified
otu37575	11	3	0	0	3	1	0	0	10	13	0	0	8	10	0	0	4	5	1	0	5	6	0	1	4	15	0	0	1	33	0	0	12	4	1	0	k__Bacteria; p__Gemmatimonadetes; c__Gemmatimonadetes; o__Gemmatimonadales; f__Gemmatimonadaceae; g__uncultured; s__uncultured_bacterium
otu41167	25	4	0	0	17	0	0	0	1	0	0	0	20	7	0	0	38	4	0	7	3	0	0	0	5	1	0	0	4	0	0	0	15	0	0	0	k__Bacteria; p__Gemmatimonadetes; c__Gemmatimonadetes; o__Gemmatimonadales; f__Gemmatimonadaceae; g__uncultured; s__unidentified
otu41321	2	0	1	20	0	0	4	13	0	0	0	9	1	0	0	4	2	4	24	19	6	3	4	9	0	0	0	7	0	1	2	9	3	0	1	3	k__Bacteria; p__Proteobacteria; c__Alphaproteobacteria; o__Rhizobiales; f__Xanthobacteraceae; g__Bradyrhizobium; s__unidentified
otu49114	7	8	0	0	6	11	0	0	7	24	0	0	6	9	1	0	9	6	0	2	7	3	0	0	6	6	4	0	6	3	3	4	2	2	6	3	k__Bacteria; p__Actinobacteria; c__Actinobacteria; o__Micrococcales; f__Microbacteriaceae; g__Agromyces; s__unidentified
otu49323	6	7	0	0	4	1	0	0	3	4	0	0	2	4	0	0	5	1	0	1	7	4	0	0	7	30	0	0	22	25	4	0	11	3	0	0	k__Bacteria; p__Acidobacteria; c__Acidobacteriia; o__Solibacterales; f__Solibacteraceae_(Subgroup_3); g__Bryobacter; s__uncultured_bacterium
otu53743	8	4	0	0	14	4	0	0	5	20	0	0	6	9	1	3	13	13	0	0	6	11	0	0	6	5	0	0	6	8	0	0	9	0	0	0	k__Bacteria; p__Proteobacteria; c__Gammaproteobacteria; o__Gammaproteobacteria_Incertae_Sedis; f__Unknown_Family; g__Acidibacter; s__uncultured_bacterium
otu56288	13	0	0	0	10	4	0	0	9	10	0	0	31	24	0	0	7	0	0	0	3	0	2	0	13	5	0	0	9	0	0	0	10	1	0	0	k__Bacteria; p__Actinobacteria; c__Thermoleophilia; o__Gaiellales; f__uncultured; g__uncultured_bacterium; s__uncultured_bacterium
otu67719	19	7	0	0	34	6	0	0	0	3	0	0	7	4	0	0	6	1	0	0	1	2	1	0	29	4	1	0	11	4	0	3	7	1	0	0	k__Bacteria; p__Gemmatimonadetes; c__Gemmatimonadetes; o__Gemmatimonadales; f__Gemmatimonadaceae; g__uncultured; s__uncultured_Gemmatimonadetes_bacterium
otu77110	4	2	0	0	4	0	0	0	31	1	0	0	1	4	0	1	20	6	1	3	2	2	0	0	23	13	1	0	4	18	0	0	10	0	0	0	k__Bacteria; p__Chloroflexi; c__KD4-96; o__uncultured_bacterium; f__uncultured_bacterium; g__uncultured_bacterium; s__uncultured_bacterium
otu106210	6	0	0	0	6	4	2	0	20	5	0	0	19	18	0	1	15	1	0	1	4	2	0	0	12	4	0	0	13	5	0	0	12	1	0	0	k__Bacteria; p__Actinobacteria; c__Thermoleophilia; o__Gaiellales; f__uncultured; g__uncultured_bacterium; s__uncultured_bacterium
otu12118	14	3	0	0	17	0	0	0	0	4	0	0	16	15	0	0	18	0	0	0	3	0	0	0	35	6	0	0	10	7	0	0	2	0	0	0	k__Bacteria; p__Actinobacteria; c__Actinobacteria; o__Micromonosporales; f__Micromonosporaceae; g__uncultured; s__uncultured_bacterium
otu17108	0	0	0	0	0	0	0	0	1	0	0	0	0	1	0	0	0	0	60	82	1	0	0	0	0	1	0	0	0	1	1	0	0	0	1	1	k__Bacteria; p__Proteobacteria; c__Alphaproteobacteria; o__Rhizobiales; f__Xanthobacteraceae; g__Bradyrhizobium; s__Bradyrhizobium_sp._T92
otu29502	1	4	1	0	0	2	13	0	0	2	0	0	0	1	1	1	0	2	107	1	5	2	0	0	0	3	1	0	0	0	3	0	0	0	0	0	k__Bacteria; p__Acidobacteria; c__Subgroup_6; o__uncultured_bacterium; f__uncultured_bacterium; g__uncultured_bacterium; s__uncultured_bacterium
otu56648	9	3	0	0	7	3	0	0	16	19	0	0	12	10	1	0	17	0	0	3	3	3	0	0	4	8	0	0	1	10	0	1	11	1	8	0	k__Bacteria; p__Chloroflexi; c__Chloroflexia; o__Chloroflexales; f__Roseiflexaceae; g__uncultured; s__uncultured_soil_bacterium
otu82534	10	1	0	0	10	2	0	0	15	11	0	0	14	16	1	1	18	5	0	1	4	2	0	0	4	1	0	0	5	15	0	0	12	2	0	0	k__Bacteria; p__Chloroflexi; c__Chloroflexia; o__Chloroflexales; f__Roseiflexaceae; g__uncultured; s__uncultured_bacterium
otu85310	12	7	0	0	10	2	0	0	0	2	0	0	2	1	0	0	6	1	5	3	6	1	0	0	21	7	0	1	13	23	3	0	21	1	2	0	k__Bacteria; p__Nitrospirae; c__Nitrospira; o__Nitrospirales; f__Nitrospiraceae; g__Nitrospira; s__uncultured_bacterium
otu86371	0	0	0	0	0	0	0	0	0	0	0	0	0	0	0	0	0	0	0	2	0	0	0	0	0	0	0	0	0	0	145	1	2	0	0	0	k__Bacteria; p__Firmicutes; c__Bacilli; o__Bacillales; f__Bacillaceae; g__Bacillus; s__Bacillus_licheniformis
otu95351	11	0	0	0	11	0	0	0	14	3	0	0	4	3	0	0	23	0	0	0	2	1	0	0	23	8	0	0	20	7	0	0	20	0	0	0	k__Bacteria; p__Proteobacteria; c__Deltaproteobacteria; o__Myxococcales; f__Haliangiaceae; g__Haliangium; s__uncultured_bacterium
otu99746	1	0	1	0	0	5	5	2	0	0	0	0	0	0	10	0	0	28	18	0	5	9	15	0	0	0	10	1	0	3	3	4	0	5	17	8	k__Bacteria; p__Proteobacteria; c__Alphaproteobacteria; o__Rhizobiales; f__Rhizobiaceae; g__Mesorhizobium; s__Mesorhizobium_thiogangeticum
otu6732	2	3	0	0	8	6	0	0	5	37	0	0	7	2	1	0	6	3	0	0	21	14	0	0	6	5	0	0	5	8	0	0	6	4	0	0	k__Bacteria; p__Gemmatimonadetes; c__Gemmatimonadetes; o__Gemmatimonadales; f__Gemmatimonadaceae; g__Gemmatimonas; s__uncultured_bacterium
otu23666	0	0	1	7	0	0	1	14	0	0	0	7	0	0	1	7	0	0	18	11	1	0	1	17	0	0	4	41	1	0	2	8	0	0	4	3	k__Bacteria; p__Proteobacteria; c__Gammaproteobacteria; o__Betaproteobacteriales; f__Burkholderiaceae; g__Cupriavidus; s__unidentified
otu26597	8	4	0	0	4	6	1	0	3	8	0	0	8	12	2	0	10	6	3	6	11	5	0	0	8	14	1	0	7	16	0	0	4	2	0	0	k__Bacteria; p__Proteobacteria; c__Alphaproteobacteria; o__Rhizobiales; f__Xanthobacteraceae; g__uncultured; s__unidentified
otu48005	2	3	0	0	6	0	0	0	4	9	0	0	11	8	3	0	5	9	2	0	22	7	0	0	4	14	5	0	7	9	6	1	4	7	1	0	k__Bacteria; p__Proteobacteria; c__Alphaproteobacteria; o__Rhizobiales; f__Xanthobacteraceae; g__unidentified; s__unidentified
otu59215	18	0	0	0	23	1	1	1	12	3	0	0	3	2	0	0	23	6	0	0	10	2	0	0	9	2	0	0	3	7	0	0	18	5	0	0	k__Bacteria; p__Proteobacteria; c__Gammaproteobacteria; o__Betaproteobacteriales; f__Nitrosomonadaceae; g__MND1; s__uncultured_bacterium
otu90310	0	7	0	0	0	31	9	0	0	0	0	0	0	0	5	0	0	0	18	0	11	4	0	7	0	8	13	0	14	20	0	0	2	0	0	0	k__Bacteria; p__Chloroflexi; c__Anaerolineae; o__SBR1031; f__A4b; g__uncultured_bacterium; s__uncultured_bacterium
otu99785	0	2	0	1	0	7	17	2	0	7	19	3	0	0	8	42	0	1	5	0	2	0	0	0	0	0	3	0	0	0	8	12	0	0	7	3	k__Bacteria; p__Proteobacteria; c__Alphaproteobacteria; o__Rhizobiales; f__Rhizobiaceae; g__Allorhizobium-Neorhizobium-Pararhizobium-Rhizobium; s__unidentified
otu102083	33	1	0	0	50	1	0	0	6	1	0	0	8	10	0	0	17	0	0	0	0	0	0	0	0	0	0	0	0	0	0	0	22	0	0	0	k__Bacteria; p__Proteobacteria; c__Gammaproteobacteria; o__Betaproteobacteriales; f__Nitrosomonadaceae; g__MND1; s__unidentified
otu2151	17	5	0	0	4	0	0	0	2	4	0	0	9	5	0	0	33	7	0	3	11	4	0	0	5	4	0	0	3	15	0	0	15	2	0	0	k__Bacteria; p__Rokubacteria; c__NC10; o__Rokubacteriales; f__uncultured_bacterium; g__uncultured_bacterium; s__uncultured_bacterium
otu4640	0	6	12	0	0	3	1	0	0	0	0	0	0	0	9	0	0	0	28	0	0	0	6	2	2	1	61	0	0	4	9	4	0	0	0	0	k__Bacteria; p__Proteobacteria; c__Alphaproteobacteria; o__Caulobacterales; f__Caulobacteraceae; g__Caulobacter; s__unidentified
otu4954	0	2	6	0	0	1	0	0	0	0	44	0	0	1	13	0	0	0	0	0	0	5	14	0	0	0	60	0	0	2	0	0	0	0	0	0	k__Bacteria; p__Proteobacteria; c__Deltaproteobacteria; o__Myxococcales; f__Polyangiaceae; g__Pajaroellobacter; s__metagenome
otu29562	0	0	0	0	0	0	0	0	0	0	0	0	0	2	0	0	1	0	54	84	2	0	0	0	0	1	1	0	1	0	0	0	0	1	1	0	k__Bacteria; p__Proteobacteria; c__Alphaproteobacteria; o__Rhizobiales; f__Xanthobacteraceae; g__Bradyrhizobium; s__Bradyrhizobium_sp._T92
otu39088	0	0	10	0	0	4	0	0	0	1	17	11	0	0	1	2	0	1	1	0	5	6	12	4	0	0	4	0	0	1	0	2	0	0	1	65	k__Bacteria; p__Bacteroidetes; c__Bacteroidia; o__Chitinophagales; f__Chitinophagaceae; g__Flavitalea; s__unidentified
otu42019	0	0	0	0	0	0	0	0	0	0	0	0	0	0	0	0	0	0	0	3	0	0	0	0	0	0	144	0	0	0	0	1	0	0	0	0	k__Bacteria; p__Firmicutes; c__Negativicutes; o__Selenomonadales; f__Veillonellaceae; g__Veillonella; s__uncultured_Veillonella_sp.
otu55936	0	14	0	4	0	9	2	6	0	0	0	8	0	0	2	4	0	2	11	4	0	1	2	24	0	2	1	27	0	2	4	13	1	0	2	3	k__Bacteria; p__Proteobacteria; c__Gammaproteobacteria; o__Pseudomonadales; f__Moraxellaceae; g__Acinetobacter; s__Acinetobacter_sp._A47
otu58370	8	4	0	0	5	1	0	0	3	28	0	0	4	1	1	0	8	9	2	0	10	8	0	0	8	9	2	0	8	19	0	0	8	2	0	0	k__Bacteria; p__Acidobacteria; c__Acidobacteriia; o__Solibacterales; f__Solibacteraceae_(Subgroup_3); g__Bryobacter; s__metagenome
otu59368	20	0	0	0	16	0	0	0	9	0	0	0	7	7	0	0	21	0	0	0	7	0	0	0	23	0	0	0	7	0	0	0	31	0	0	0	k__Bacteria; p__Latescibacteria; c__unidentified; o__unidentified; f__unidentified; g__unidentified; s__unidentified
otu69365	21	6	0	0	15	1	0	0	0	0	0	0	5	7	0	0	26	0	0	1	1	0	0	0	18	9	0	0	11	18	0	1	7	1	0	0	k__Bacteria; p__Gemmatimonadetes; c__Gemmatimonadetes; o__Gemmatimonadales; f__Gemmatimonadaceae; g__Gemmatimonas; s__uncultured_bacterium
otu82092	0	0	2	25	0	1	4	49	0	0	0	33	0	0	4	6	0	0	2	4	0	0	0	0	0	0	2	13	0	0	0	1	0	0	2	0	k__Bacteria; p__Proteobacteria; c__Gammaproteobacteria; o__Betaproteobacteriales; f__Burkholderiaceae; g__Cupriavidus; s__unidentified
otu90744	20	0	0	0	18	1	0	0	14	0	0	0	16	7	0	0	24	1	0	0	4	2	0	0	4	0	0	0	1	2	0	0	33	1	0	0	k__Bacteria; p__Proteobacteria; c__Deltaproteobacteria; o__Myxococcales; f__Haliangiaceae; g__Haliangium; s__uncultured_bacterium
otu103392	0	0	0	0	0	1	4	0	0	0	0	0	0	0	0	0	0	0	32	75	4	0	19	0	0	0	1	0	0	0	0	1	0	0	0	11	k__Bacteria; p__Bacteroidetes; c__Bacteroidia; o__Sphingobacteriales; f__Sphingobacteriaceae; g__Pedobacter; s__uncultured_Pedobacter_sp.
otu6786	7	3	0	0	3	0	0	0	7	10	0	0	11	17	0	1	15	11	0	0	9	2	0	0	10	4	0	0	2	16	0	2	14	3	0	0	k__Bacteria; p__Proteobacteria; c__Gammaproteobacteria; o__Betaproteobacteriales; f__TRA3-20; g__unidentified; s__unidentified
otu9364	12	2	0	0	7	2	1	0	8	34	0	0	5	12	0	0	9	10	3	0	9	10	0	0	3	9	0	0	1	7	0	0	3	0	0	0	k__Bacteria; p__Acidobacteria; c__Subgroup_6; o__uncultured_bacterium; f__uncultured_bacterium; g__uncultured_bacterium; s__uncultured_bacterium
otu38226	1	1	0	0	0	0	0	0	0	14	0	0	0	1	0	0	8	27	1	0	18	12	0	0	4	17	0	0	2	31	1	0	7	2	0	0	k__Bacteria; p__Armatimonadetes; c__uncultured; o__uncultured_bacterium; f__uncultured_bacterium; g__uncultured_bacterium; s__uncultured_bacterium
otu59839	2	3	11	22	1	1	3	33	1	2	4	33	0	0	12	18	0	1	0	0	0	0	0	0	0	0	0	0	0	0	0	0	0	0	0	0	k__Bacteria; p__Proteobacteria; c__Gammaproteobacteria; o__Pseudomonadales; f__Pseudomonadaceae; g__Pseudomonas; s__Pseudomonas_sp._DQ-01
otu86716	6	4	0	0	3	4	0	0	8	25	0	0	5	11	0	0	10	14	0	2	12	15	0	0	1	1	0	0	4	4	0	0	18	0	0	0	k__Bacteria; p__Proteobacteria; c__Alphaproteobacteria; o__Sphingomonadales; f__Sphingomonadaceae; g__Altererythrobacter; s__uncultured_bacterium
otu88419	3	0	0	0	7	2	0	0	12	19	0	0	4	2	3	0	23	9	5	1	4	4	1	0	2	5	0	0	3	6	2	0	30	0	0	0	k__Bacteria; p__Proteobacteria; c__Gammaproteobacteria; o__KI89A_clade; f__uncultured_bacterium; g__uncultured_bacterium; s__uncultured_bacterium
otu92300	2	0	0	0	11	0	1	0	45	0	0	0	14	5	0	1	37	0	0	1	1	0	0	0	0	0	0	0	1	0	0	4	24	0	0	0	k__Bacteria; p__Acidobacteria; c__Subgroup_22; o__uncultured_bacterium; f__uncultured_bacterium; g__uncultured_bacterium; s__uncultured_bacterium
otu101405	0	9	23	0	0	2	3	0	0	1	1	0	0	1	3	3	0	0	5	4	8	7	8	7	0	2	30	2	0	7	5	7	0	0	4	5	k__Bacteria; p__Proteobacteria; c__Alphaproteobacteria; o__Rhizobiales; f__Rhizobiaceae; g__unidentified; s__unidentified
otu30836	0	0	15	1	0	0	8	0	0	4	3	0	0	0	15	5	0	0	31	2	0	0	12	6	0	0	8	0	0	0	3	33	0	0	0	0	k__Bacteria; p__Proteobacteria; c__Alphaproteobacteria; o__Rhizobiales; f__Rhizobiales_Incertae_Sedis; g__uncultured; s__uncultured_bacterium
otu37114	22	1	0	0	8	0	0	0	2	0	0	0	37	38	0	1	23	0	3	1	10	0	0	0	0	0	0	0	0	0	0	0	0	0	0	0	k__Bacteria; p__Actinobacteria; c__Actinobacteria; o__Kineosporiales; f__Kineosporiaceae; g__uncultured_bacterium; s__uncultured_bacterium
otu62294	0	0	0	0	0	0	0	0	0	0	145	1	0	0	0	0	0	0	0	0	0	0	0	0	0	0	0	0	0	0	0	0	0	0	0	0	k__Bacteria; p__Bacteroidetes; c__Bacteroidia; o__Cytophagales; f__Cytophagaceae; g__Cytophaga; s__metagenome
otu62878	5	1	0	0	5	0	0	0	18	8	0	0	3	3	0	0	9	4	1	3	1	0	0	0	9	27	0	0	12	24	1	0	11	1	0	0	k__Bacteria; p__Acidobacteria; c__Subgroup_6; o__uncultured_bacterium; f__uncultured_bacterium; g__uncultured_bacterium; s__uncultured_bacterium
otu73605	32	2	0	0	22	0	0	0	4	0	0	0	3	1	0	0	49	0	0	2	3	0	0	0	1	0	0	0	7	0	0	0	20	0	0	0	k__Bacteria; p__Proteobacteria; c__Gammaproteobacteria; o__Salinisphaerales; f__Solimonadaceae; g__Polycyclovorans; s__uncultured_bacterium
otu88156	17	31	0	0	13	6	0	0	0	0	0	0	5	8	0	0	11	0	0	0	2	0	0	0	7	8	0	0	5	8	0	0	25	0	0	0	k__Bacteria; p__Proteobacteria; c__Gammaproteobacteria; o__Betaproteobacteriales; f__Burkholderiaceae; g__unidentified; s__unidentified
otu16868	13	5	0	0	8	1	0	0	24	19	0	0	8	4	0	0	7	1	0	1	2	1	0	0	8	2	0	1	11	11	0	0	18	0	0	0	k__Bacteria; p__Proteobacteria; c__Deltaproteobacteria; o__NB1-j; f__uncultured_bacterium; g__uncultured_bacterium; s__uncultured_bacterium
otu28511	1	4	2	0	8	6	2	0	13	9	0	0	17	20	1	0	4	0	8	0	10	4	0	0	6	3	0	0	24	0	0	0	3	0	0	0	k__Bacteria; p__Actinobacteria; c__Actinobacteria; o__Pseudonocardiales; f__Pseudonocardiaceae; g__Pseudonocardia; s__uncultured_bacterium
otu70295	0	0	0	0	0	0	0	4	0	2	2	96	0	0	0	1	0	0	9	0	0	0	0	11	0	0	0	0	0	0	1	1	0	0	0	18	k__Bacteria; p__Firmicutes; c__Clostridia; o__Clostridiales; f__Ruminococcaceae; g__Butyricicoccus; s__uncultured_bacterium
otu81756	1	0	0	0	0	1	0	0	2	1	0	5	0	0	74	1	0	1	0	0	15	21	6	0	1	1	0	0	5	5	0	0	1	1	3	0	k__Bacteria; p__Proteobacteria; c__Alphaproteobacteria; o__Rhizobiales; f__Rhizobiaceae; g__Mesorhizobium; s__unidentified
otu86884	11	4	0	0	14	5	0	0	25	8	0	0	13	10	0	0	3	5	6	2	3	2	0	0	4	4	2	0	8	2	8	0	6	0	0	0	k__Bacteria; p__Actinobacteria; c__Acidimicrobiia; o__IMCC26256; f__uncultured_Acidimicrobiales_bacterium; g__uncultured_Acidimicrobiales_bacterium; s__uncultured_Acidimicrobiales_bacterium
otu103835	0	0	2	32	0	0	0	44	0	0	0	24	0	0	5	12	0	0	4	5	0	0	0	1	0	0	1	10	0	0	0	3	0	0	2	0	k__Bacteria; p__Proteobacteria; c__Gammaproteobacteria; o__Betaproteobacteriales; f__Burkholderiaceae; g__Cupriavidus; s__unidentified
otu2326	0	0	0	46	0	0	2	0	0	0	2	6	0	1	2	3	1	1	11	2	0	1	3	13	0	0	2	18	1	1	3	15	0	0	1	9	k__Bacteria; p__Proteobacteria; c__Alphaproteobacteria; o__Rhizobiales; f__Xanthobacteraceae; g__Bradyrhizobium; s__unidentified
otu15512	2	6	10	0	1	1	19	0	4	3	0	0	0	0	10	0	1	0	14	0	7	9	1	10	5	0	2	0	16	6	1	0	2	2	7	5	k__Bacteria; p__Proteobacteria; c__Alphaproteobacteria; o__uncultured; f__uncultured_bacterium; g__uncultured_bacterium; s__uncultured_bacterium
otu17523	1	1	1	0	1	96	10	25	0	1	1	0	0	0	0	7	0	0	0	0	0	0	0	0	0	0	0	0	0	0	0	0	0	0	0	0	k__Bacteria; p__Proteobacteria; c__Gammaproteobacteria; o__Pseudomonadales; f__Pseudomonadaceae; g__Pseudomonas; s__uncultured_Pseudomonas_sp.
otu38313	0	11	6	0	1	9	12	0	0	6	3	0	1	0	28	1	1	19	9	1	14	5	2	0	0	0	0	0	1	3	1	3	0	5	0	2	k__Bacteria; p__Proteobacteria; c__Alphaproteobacteria; o__Rhizobiales; f__Rhizobiales_Incertae_Sedis; g__Nordella; s__uncultured_bacterium
otu74388	9	1	0	0	11	4	1	0	6	11	0	0	9	13	0	0	5	2	0	1	12	3	0	0	13	4	0	0	5	20	0	0	12	2	0	0	k__Bacteria; p__Acidobacteria; c__Subgroup_6; o__unidentified; f__unidentified; g__unidentified; s__unidentified
otu78704	1	3	0	0	0	4	31	0	1	0	0	0	1	2	6	0	4	11	41	0	1	0	1	0	2	5	11	0	1	2	11	1	1	0	2	1	k__Bacteria; p__Proteobacteria; c__Alphaproteobacteria; o__Rhizobiales; f__Labraceae; g__Labrys; s__uncultured_Hyphomicrobiaceae_bacterium
otu18285	0	8	0	0	2	19	3	0	0	3	3	0	3	5	7	2	2	3	12	2	10	5	2	0	0	0	1	2	0	1	2	2	1	2	0	41	k__Bacteria; p__Actinobacteria; c__Actinobacteria; o__Micrococcales; f__Microbacteriaceae; g__Microbacterium; s__unidentified
otu37625	9	5	0	0	7	0	0	0	7	12	0	0	7	3	0	0	15	7	6	1	14	7	0	0	3	15	0	0	1	13	0	0	4	7	0	0	k__Bacteria; p__Gemmatimonadetes; c__Gemmatimonadetes; o__Gemmatimonadales; f__Gemmatimonadaceae; g__uncultured; s__uncultured_bacterium
otu42147	1	0	0	0	1	1	0	0	4	3	0	0	3	2	0	0	2	1	1	2	4	0	0	0	19	27	0	2	23	33	1	0	5	5	0	3	k__Bacteria; p__Proteobacteria; c__Deltaproteobacteria; o__Desulfarculales; f__Desulfarculaceae; g__uncultured; s__uncultured_bacterium
otu55892	0	0	0	0	0	3	0	3	0	0	8	5	0	0	0	1	0	4	0	0	23	18	39	1	0	0	0	2	2	0	0	0	0	1	26	7	k__Bacteria; p__Proteobacteria; c__Gammaproteobacteria; o__Xanthomonadales; f__Xanthomonadaceae; g__Pseudoxanthomonas; s__uncultured_Xanthomonadaceae_bacterium
otu60324	15	1	0	0	10	3	0	0	14	7	0	0	11	9	0	0	17	2	3	0	8	1	1	0	19	3	0	0	6	2	1	1	9	0	0	0	k__Bacteria; p__Actinobacteria; c__Thermoleophilia; o__Solirubrobacterales; f__67-14; g__uncultured_bacterium; s__uncultured_bacterium
otu93440	9	1	0	0	6	4	0	0	7	9	0	0	7	12	0	0	21	14	0	0	13	4	0	0	16	3	2	0	4	5	0	0	5	1	0	0	k__Bacteria; p__Gemmatimonadetes; c__Gemmatimonadetes; o__Gemmatimonadales; f__Gemmatimonadaceae; g__Gemmatimonas; s__unidentified
otu98755	2	0	4	10	0	0	3	15	0	0	4	4	0	0	4	1	1	0	10	9	0	1	3	4	0	0	0	22	0	0	31	12	0	0	3	0	k__Bacteria; p__Firmicutes; c__Bacilli; o__Bacillales; f__Staphylococcaceae; g__Staphylococcus; s__Staphylococcus_capitis_subsp._capitis
otu17947	4	2	1	0	5	2	0	0	9	5	0	0	9	6	0	0	17	20	4	2	9	8	0	0	4	12	0	0	4	9	2	0	4	4	0	0	k__Bacteria; p__Acidobacteria; c__Subgroup_6; o__unidentified; f__unidentified; g__unidentified; s__unidentified
otu26856	0	1	1	0	0	3	0	0	0	3	24	3	0	1	0	0	0	2	81	0	4	6	13	0	0	0	0	0	0	0	0	0	0	0	0	0	k__Bacteria; p__Proteobacteria; c__Gammaproteobacteria; o__Betaproteobacteriales; f__Burkholderiaceae; g__Pseudorhodoferax; s__unidentified
otu32416	0	0	1	0	0	1	0	0	0	0	0	0	0	0	1	0	0	25	38	0	8	7	9	1	0	0	11	1	0	1	6	4	1	6	15	6	k__Bacteria; p__Proteobacteria; c__Alphaproteobacteria; o__Rhizobiales; f__Rhizobiaceae; g__Mesorhizobium; s__Mesorhizobium_thiogangeticum
otu38834	0	0	0	0	0	0	0	0	0	0	0	0	0	0	1	0	0	0	50	91	0	0	0	0	0	0	0	0	0	0	0	0	0	0	0	0	k__Bacteria; p__Firmicutes; c__Negativicutes; o__Selenomonadales; f__Veillonellaceae; g__Veillonella; s__uncultured_bacterium
otu74712	18	9	0	0	26	0	0	1	34	10	2	0	5	5	0	1	4	3	10	0	0	0	0	0	1	3	0	0	1	4	0	0	5	0	0	0	k__Bacteria; p__Proteobacteria; c__Deltaproteobacteria; o__Myxococcales; f__BIrii41; g__uncultured_bacterium; s__uncultured_bacterium
otu19152	9	0	0	0	5	0	0	0	5	0	0	0	6	12	0	0	9	0	0	0	1	0	0	0	5	0	0	0	12	0	0	0	77	0	0	0	k__Bacteria; p__Latescibacteria; c__uncultured_bacterium; o__uncultured_bacterium; f__uncultured_bacterium; g__uncultured_bacterium; s__uncultured_bacterium
otu48621	0	4	0	0	15	0	11	2	0	14	48	5	3	7	3	4	0	0	19	1	0	0	1	1	0	0	1	0	0	1	0	0	1	0	0	0	k__Bacteria; p__Proteobacteria; c__Gammaproteobacteria; o__Betaproteobacteriales; f__Burkholderiaceae; g__Acidovorax; s__metagenome
otu52625	0	35	4	0	0	0	0	0	0	0	0	0	0	0	0	0	0	0	0	0	0	1	0	0	0	0	0	0	0	0	0	0	1	97	2	1	k__Bacteria; p__Firmicutes; c__Bacilli; o__Lactobacillales; f__Carnobacteriaceae; g__Carnobacterium; s__uncultured_bacterium
otu71607	0	0	0	0	0	0	0	0	0	0	0	0	1	0	0	0	0	1	65	70	2	0	1	0	0	1	0	0	0	0	0	0	0	0	0	0	k__Bacteria; p__Proteobacteria; c__Alphaproteobacteria; o__Rhizobiales; f__Xanthobacteraceae; g__Bradyrhizobium; s__Bradyrhizobium_sp._T92
otu7106	15	0	0	0	12	0	0	0	22	0	0	0	11	23	0	0	25	10	0	2	3	1	0	0	0	2	0	0	0	4	0	0	8	0	2	0	k__Bacteria; p__Actinobacteria; c__Actinobacteria; o__Micromonosporales; f__Micromonosporaceae; g__uncultured; s__uncultured_bacterium
otu11377	11	1	0	0	7	6	6	0	29	3	0	0	18	23	0	0	12	0	0	0	2	2	0	0	7	2	0	0	4	2	1	0	4	0	0	0	k__Bacteria; p__Actinobacteria; c__Actinobacteria; o__Micromonosporales; f__Micromonosporaceae; g__uncultured; s__uncultured_bacterium
otu13418	2	3	3	0	2	5	4	0	10	23	6	3	11	6	1	1	5	13	0	1	7	12	0	0	3	5	0	0	3	3	2	0	3	1	0	2	k__Bacteria; p__Proteobacteria; c__Gammaproteobacteria; o__Betaproteobacteriales; f__Burkholderiaceae; g__unidentified; s__unidentified
otu15877	3	3	0	0	6	6	0	0	3	13	0	0	10	1	0	0	7	11	10	1	4	10	0	0	10	10	0	0	9	10	1	3	9	0	0	0	k__Bacteria; p__Acidobacteria; c__Subgroup_6; o__uncultured_bacterium; f__uncultured_bacterium; g__uncultured_bacterium; s__uncultured_bacterium
otu23172	16	2	0	0	7	1	0	0	4	44	0	0	2	1	0	0	6	3	0	0	3	11	0	0	4	11	1	0	8	6	0	0	3	7	0	0	k__Bacteria; p__Acidobacteria; c__Subgroup_6; o__uncultured_Acidobacteriales_bacterium; f__uncultured_Acidobacteriales_bacterium; g__uncultured_Acidobacteriales_bacterium; s__uncultured_Acidobacteriales_bacterium
otu31713	0	1	16	0	0	4	10	0	2	58	7	3	0	0	10	0	0	2	1	0	1	3	3	0	0	2	4	0	0	8	0	0	0	0	0	5	k__Bacteria; p__Verrucomicrobia; c__Verrucomicrobiae; o__Chthoniobacterales; f__Terrimicrobiaceae; g__Terrimicrobium; s__uncultured_Verrucomicrobiales_bacterium
otu35581	0	0	2	41	0	0	5	2	1	0	2	5	0	0	3	6	0	0	5	6	0	1	3	24	1	0	3	15	0	2	2	9	0	0	1	1	k__Bacteria; p__Proteobacteria; c__Alphaproteobacteria; o__Rhizobiales; f__Xanthobacteraceae; g__Bradyrhizobium; s__unidentified
otu36765	16	2	0	0	24	1	0	0	33	3	0	0	17	7	0	2	23	2	0	0	0	1	1	0	1	0	1	0	0	0	0	0	6	0	0	0	k__Bacteria; p__Proteobacteria; c__Gammaproteobacteria; o__Betaproteobacteriales; f__Nitrosomonadaceae; g__MND1; s__uncultured_bacterium
otu66829	0	0	0	4	0	0	0	1	0	0	0	0	0	0	3	0	1	3	16	48	1	2	7	16	2	1	0	9	0	0	1	16	0	1	5	3	k__Bacteria; p__Proteobacteria; c__Gammaproteobacteria; o__Pseudomonadales; f__Moraxellaceae; g__Acinetobacter; s__unidentified
otu74474	0	0	2	59	0	1	2	0	0	1	2	4	1	0	5	10	1	0	3	3	0	1	3	16	0	0	3	10	0	0	0	8	0	0	4	1	k__Bacteria; p__Proteobacteria; c__Alphaproteobacteria; o__Rhizobiales; f__Xanthobacteraceae; g__Bradyrhizobium; s__unidentified
otu87029	13	4	0	0	9	3	0	0	1	5	0	0	8	3	0	0	8	8	2	2	21	12	0	0	2	6	0	0	2	8	0	6	12	5	0	0	k__Bacteria; p__Acidobacteria; c__Subgroup_6; o__uncultured_bacterium; f__uncultured_bacterium; g__uncultured_bacterium; s__uncultured_bacterium
otu20221	2	1	0	0	0	1	0	0	1	26	0	0	6	4	3	0	0	12	0	0	21	13	1	0	1	16	0	0	3	23	0	0	1	4	0	0	k__Bacteria; p__Acidobacteria; c__Subgroup_6; o__Unknown_Order; f__Unknown_Family; g__Luteitalea; s__unidentified
otu21359	0	0	1	1	0	0	0	10	0	0	0	5	0	0	2	2	0	0	22	14	0	0	2	9	0	0	1	47	2	0	3	5	1	0	9	3	k__Bacteria; p__Proteobacteria; c__Gammaproteobacteria; o__Betaproteobacteriales; f__Burkholderiaceae; g__Cupriavidus; s__unidentified
otu39619	1	1	0	0	5	2	74	0	8	5	0	0	7	9	1	0	1	0	12	1	0	0	0	0	5	3	0	0	1	2	0	0	1	0	0	0	k__Bacteria; p__Actinobacteria; c__Actinobacteria; o__Micromonosporales; f__Micromonosporaceae; g__Catellatospora; s__Catellatospora_sp._NX-6
otu40629	0	5	11	0	0	8	7	0	0	1	62	0	0	0	11	1	0	2	12	0	12	2	2	0	1	0	1	0	0	0	0	0	0	0	1	0	k__Bacteria; p__Proteobacteria; c__Alphaproteobacteria; o__Rhizobiales; f__Rhizobiaceae; g__Allorhizobium-Neorhizobium-Pararhizobium-Rhizobium; s__unidentified
otu45655	1	83	8	10	0	0	1	2	0	0	0	0	0	0	2	8	0	5	0	0	0	0	0	0	0	0	0	0	0	0	16	0	0	0	3	0	k__Bacteria; p__Proteobacteria; c__Gammaproteobacteria; o__Betaproteobacteriales; f__Burkholderiaceae; g__Janthinobacterium; s__Janthinobacterium_sp._4cultural_26
otu53669	0	1	9	1	0	2	34	2	0	2	11	2	1	0	17	20	0	0	9	6	0	0	1	1	0	1	4	0	0	0	0	13	0	0	0	2	k__Bacteria; p__Proteobacteria; c__Gammaproteobacteria; o__Betaproteobacteriales; f__Gallionellaceae; g__Sideroxydans; s__uncultured_bacterium
otu60089	0	3	2	0	0	3	14	0	0	1	21	0	1	0	17	11	0	4	6	0	2	2	3	0	0	0	17	1	0	2	2	13	0	2	8	4	k__Bacteria; p__Proteobacteria; c__Alphaproteobacteria; o__Rhizobiales; f__Beijerinckiaceae; g__Bosea; s__uncultured_bacterium
otu60636	1	0	1	23	0	0	2	0	1	1	0	2	0	1	3	6	0	0	10	21	1	0	3	12	0	0	5	15	0	0	5	17	0	0	4	5	k__Bacteria; p__Proteobacteria; c__Alphaproteobacteria; o__Rhizobiales; f__Xanthobacteraceae; g__Bradyrhizobium; s__unidentified
otu71047	1	2	0	0	2	1	0	0	10	19	0	0	4	6	0	0	9	10	0	0	7	4	0	0	9	6	0	0	13	27	0	0	9	0	0	0	k__Bacteria; p__Proteobacteria; c__Gammaproteobacteria; o__Betaproteobacteriales; f__Burkholderiaceae; g__Aquabacterium; s__uncultured_Aquabacterium_sp.
otu78836	0	0	6	38	0	0	2	35	1	0	2	28	0	0	4	10	0	0	1	2	0	0	0	1	0	0	0	7	0	0	0	2	0	0	0	0	k__Bacteria; p__Proteobacteria; c__Gammaproteobacteria; o__Betaproteobacteriales; f__Burkholderiaceae; g__Cupriavidus; s__unidentified
otu82676	0	0	0	0	0	0	0	4	0	0	0	11	0	0	0	0	0	0	11	4	0	0	0	0	0	0	0	2	0	0	107	0	0	0	0	0	k__Bacteria; p__Firmicutes; c__Bacilli; o__Lactobacillales; f__Lactobacillaceae; g__Lactobacillus; s__Lactobacillus_reuteri
otu3840	5	9	2	0	11	0	0	0	18	8	0	0	8	8	2	0	12	3	0	1	3	1	0	0	6	7	0	0	9	5	0	0	20	0	0	0	k__Bacteria; p__Proteobacteria; c__Gammaproteobacteria; o__Betaproteobacteriales; f__Nitrosomonadaceae; g__Ellin6067; s__uncultured_beta_proteobacterium
otu6629	0	0	0	0	0	0	0	0	0	0	0	0	0	0	0	0	0	0	0	0	0	0	0	0	0	0	80	9	0	1	5	43	0	0	0	0	k__Bacteria; p__Proteobacteria; c__Alphaproteobacteria; o__Rhodospirillales; f__uncultured; g__metagenome; s__metagenome
otu21119	0	1	8	0	0	1	12	0	0	1	0	3	0	0	40	5	0	0	0	0	0	2	23	21	0	0	6	0	0	0	12	1	0	0	2	0	k__Bacteria; p__Verrucomicrobia; c__Verrucomicrobiae; o__Chthoniobacterales; f__Terrimicrobiaceae; g__Terrimicrobium; s__unidentified
otu82477	0	0	4	6	0	0	1	16	0	0	0	0	0	0	1	6	1	3	2	15	0	0	1	6	1	0	4	11	2	0	6	41	0	3	7	1	k__Bacteria; p__Planctomycetes; c__Phycisphaerae; o__Phycisphaerales; f__Phycisphaeraceae; g__SM1A02; s__uncultured_bacterium
otu105658	0	6	0	0	0	31	15	4	0	0	0	0	0	0	0	0	0	0	0	1	11	39	0	0	0	0	0	0	0	0	0	0	0	0	0	31	k__Bacteria; p__Bacteroidetes; c__Bacteroidia; o__Sphingobacteriales; f__Sphingobacteriaceae; g__Sphingobacterium; s__Sphingobacterium_sp._MYb210
otu108540	5	3	0	0	7	4	1	0	13	12	0	0	9	16	0	0	9	10	0	0	6	0	0	0	10	5	1	0	7	8	0	0	11	1	0	0	k__Bacteria; p__Actinobacteria; c__MB-A2-108; o__uncultured_bacterium; f__uncultured_bacterium; g__uncultured_bacterium; s__uncultured_bacterium
otu9632	7	3	3	0	7	9	2	0	14	16	0	0	17	19	2	0	3	2	0	0	7	2	0	0	7	5	0	0	3	0	1	0	2	0	5	1	k__Bacteria; p__Chloroflexi; c__TK10; o__unidentified; f__unidentified; g__unidentified; s__unidentified
otu10125	3	1	0	0	5	0	0	0	13	4	0	0	5	6	0	0	21	10	0	9	3	2	0	0	7	14	1	0	3	18	1	0	7	2	2	0	k__Bacteria; p__Acidobacteria; c__Subgroup_6; o__uncultured_bacterium; f__uncultured_bacterium; g__uncultured_bacterium; s__uncultured_bacterium
otu10367	7	0	0	0	9	1	0	0	10	7	0	0	3	3	0	0	5	1	0	0	5	5	0	0	13	28	0	0	11	13	3	0	11	2	0	0	k__Bacteria; p__Acidobacteria; c__Subgroup_11; o__uncultured_Acidobacteria_bacterium; f__uncultured_Acidobacteria_bacterium; g__uncultured_Acidobacteria_bacterium; s__uncultured_Acidobacteria_bacterium
otu31017	8	1	0	0	3	7	0	0	1	22	1	0	1	2	0	0	17	24	2	0	3	11	0	0	2	7	1	0	1	13	0	0	8	0	2	0	k__Bacteria; p__Proteobacteria; c__Alphaproteobacteria; o__Sphingomonadales; f__Sphingomonadaceae; g__Sphingomonas; s__uncultured_bacterium
otu31302	0	22	37	0	0	9	3	0	0	0	5	1	1	0	5	6	0	0	1	0	5	3	2	1	0	3	17	2	0	1	5	2	0	0	4	2	k__Bacteria; p__Proteobacteria; c__Alphaproteobacteria; o__Rhizobiales; f__Rhizobiaceae; g__unidentified; s__unidentified
otu33555	4	4	1	3	0	1	13	3	4	4	0	3	0	2	12	0	2	1	47	0	4	0	3	0	2	2	2	2	4	1	3	5	2	0	0	3	k__Bacteria; p__Proteobacteria; c__Alphaproteobacteria; o__uncultured; f__uncultured_bacterium; g__uncultured_bacterium; s__uncultured_bacterium
otu40924	6	6	0	0	11	2	0	0	4	9	0	1	3	5	0	0	17	12	11	9	9	1	0	0	8	6	0	0	0	8	0	0	7	1	1	0	k__Bacteria; p__Acidobacteria; c__Subgroup_6; o__uncultured_bacterium; f__uncultured_bacterium; g__uncultured_bacterium; s__uncultured_bacterium
otu45020	2	0	0	0	3	0	0	0	3	10	0	0	2	1	1	0	3	35	0	0	21	33	0	0	3	3	0	0	7	9	0	0	0	1	0	0	k__Bacteria; p__Proteobacteria; c__Alphaproteobacteria; o__Sphingomonadales; f__Sphingomonadaceae; g__Novosphingobium; s__uncultured_bacterium
otu50235	0	0	0	0	0	1	2	0	0	0	3	0	0	0	1	3	0	5	39	0	1	0	3	0	0	2	6	1	0	0	42	26	0	0	0	2	k__Bacteria; p__Proteobacteria; c__Alphaproteobacteria; o__Rhizobiales; f__Rhizobiaceae; g__Allorhizobium-Neorhizobium-Pararhizobium-Rhizobium; s__unidentified
otu63361	15	0	0	0	18	0	0	0	24	1	1	0	6	6	0	0	5	0	0	1	1	1	0	0	28	1	0	0	14	1	1	0	13	0	0	0	k__Bacteria; p__Actinobacteria; c__Thermoleophilia; o__Gaiellales; f__uncultured; g__uncultured_bacterium; s__uncultured_bacterium
otu105668	0	0	0	0	0	5	53	17	0	0	0	0	0	0	0	0	0	1	0	0	0	0	2	1	0	0	57	1	0	0	0	0	0	0	0	0	k__Bacteria; p__Bacteroidetes; c__Bacteroidia; o__Chitinophagales; f__Chitinophagaceae; g__Chitinophaga; s__unidentified
otu23548	40	1	0	0	33	0	0	0	9	0	0	0	5	6	0	0	18	2	0	0	1	0	0	0	3	0	0	0	3	1	0	0	14	0	0	0	k__Bacteria; p__Proteobacteria; c__Gammaproteobacteria; o__Betaproteobacteriales; f__Nitrosomonadaceae; g__MND1; s__unidentified
otu44489	0	0	0	0	0	0	0	0	0	0	0	0	0	1	0	0	0	0	0	0	16	26	93	0	0	0	0	0	0	0	0	0	0	0	0	0	k__Bacteria; p__Proteobacteria; c__Gammaproteobacteria; o__Xanthomonadales; f__Rhodanobacteraceae; g__Chiayiivirga; s__uncultured_bacterium
otu56191	9	1	0	0	7	1	0	0	5	14	0	0	10	22	1	1	6	12	0	1	10	6	0	0	1	8	1	0	2	12	0	0	2	4	0	0	k__Bacteria; p__Verrucomicrobia; c__Verrucomicrobiae; o__Chthoniobacterales; f__Chthoniobacteraceae; g__Candidatus_Udaeobacter; s__uncultured_bacterium
otu61333	0	1	0	0	0	0	0	0	0	0	0	0	0	3	0	0	0	0	0	0	7	10	64	0	0	4	19	0	0	3	24	1	0	0	0	0	k__Bacteria; p__Proteobacteria; c__Gammaproteobacteria; o__Betaproteobacteriales; f__Burkholderiaceae; g__Rhodoferax; s__metagenome
otu76465	22	1	0	0	15	5	0	0	0	9	0	0	7	4	0	0	3	17	3	0	6	7	0	1	4	7	0	0	2	12	0	0	8	2	1	0	k__Bacteria; p__Acidobacteria; c__Acidobacteriia; o__Solibacterales; f__Solibacteraceae_(Subgroup_3); g__Candidatus_Solibacter; s__uncultured_bacterium
otu77456	1	5	0	0	3	8	0	0	21	1	0	0	2	5	0	0	51	0	4	0	3	1	0	0	1	5	0	0	2	11	0	0	8	4	0	0	k__Bacteria; p__Proteobacteria; c__Deltaproteobacteria; o__Myxococcales; f__Haliangiaceae; g__Haliangium; s__unidentified
otu85207	13	4	0	0	13	2	0	0	1	4	0	0	8	3	0	0	3	0	0	1	11	5	0	0	16	8	0	0	12	15	0	0	15	2	0	0	k__Bacteria; p__Gemmatimonadetes; c__Gemmatimonadetes; o__Gemmatimonadales; f__Gemmatimonadaceae; g__uncultured; s__unidentified
otu101363	0	20	12	0	0	11	41	0	0	8	8	0	3	4	15	1	0	2	3	1	3	0	0	0	0	0	1	0	0	0	0	1	1	0	0	1	k__Bacteria; p__Actinobacteria; c__Actinobacteria; o__Micrococcales; f__Microbacteriaceae; g__uncultured; s__uncultured_bacterium
otu109697	12	5	0	0	9	3	2	0	2	14	0	0	8	6	0	0	31	8	0	5	6	0	0	0	1	2	0	0	3	11	0	0	8	0	0	0	k__Bacteria; p__Acidobacteria; c__Blastocatellia_(Subgroup_4); o__Pyrinomonadales; f__Pyrinomonadaceae; g__RB41; s__uncultured_Blastocatella_sp.
otu19653	0	2	130	0	0	0	0	0	0	0	0	0	0	0	0	0	0	0	0	0	2	0	0	0	0	0	0	0	0	0	1	0	0	0	0	0	k__Bacteria; p__Acidobacteria; c__Blastocatellia_(Subgroup_4); o__Blastocatellales; f__Blastocatellaceae; g__uncultured_bacterium; s__uncultured_bacterium
otu32202	0	5	15	0	0	2	1	0	0	0	1	0	0	0	2	3	0	3	3	2	2	7	13	3	0	0	31	5	0	3	14	7	0	2	3	8	k__Bacteria; p__Proteobacteria; c__Alphaproteobacteria; o__Rhizobiales; f__Rhizobiaceae; g__unidentified; s__unidentified
otu40260	0	0	1	13	0	0	1	0	0	1	1	2	0	0	1	2	0	0	10	9	0	0	1	34	0	1	5	24	0	1	5	15	1	0	1	6	k__Bacteria; p__Proteobacteria; c__Alphaproteobacteria; o__Rhizobiales; f__Xanthobacteraceae; g__Bradyrhizobium; s__unidentified
otu56064	13	4	0	0	9	4	0	0	3	10	0	2	5	10	0	0	2	7	0	2	7	4	0	0	5	11	0	0	22	12	0	0	3	0	0	0	k__Bacteria; p__Proteobacteria; c__Gammaproteobacteria; o__Betaproteobacteriales; f__TRA3-20; g__uncultured_gamma_proteobacterium; s__uncultured_gamma_proteobacterium
otu58902	8	0	0	0	10	0	0	0	13	6	0	0	10	37	0	0	8	0	0	0	3	0	0	0	11	5	0	0	7	6	0	0	11	0	0	0	k__Bacteria; p__Actinobacteria; c__Acidimicrobiia; o__Microtrichales; f__uncultured; g__uncultured_bacterium; s__uncultured_bacterium
otu68190	7	4	3	0	8	4	0	0	8	2	11	1	3	2	5	4	2	2	3	0	14	6	1	1	13	3	5	0	3	2	0	0	13	0	5	0	k__Bacteria; p__Proteobacteria; c__Alphaproteobacteria; o__Caulobacterales; f__Hyphomonadaceae; g__Hirschia; s__uncultured_Rhizobiaceae_bacterium
otu81703	0	0	5	21	0	0	2	13	0	0	0	27	0	0	15	24	0	0	1	20	0	0	0	0	2	0	0	1	0	0	0	4	0	0	0	0	k__Bacteria; p__Proteobacteria; c__Gammaproteobacteria; o__Betaproteobacteriales; f__Burkholderiaceae; g__Cupriavidus; s__uncultured_bacterium
otu84352	1	4	1	0	0	12	22	6	0	1	24	0	0	0	34	28	0	0	0	0	1	1	0	0	0	0	0	0	0	0	0	0	0	0	0	0	k__Bacteria; p__Proteobacteria; c__Gammaproteobacteria; o__Pseudomonadales; f__Pseudomonadaceae; g__Pseudomonas; s__Pseudomonas_sp._Wash8.1
otu92508	0	2	1	0	0	6	0	0	0	4	0	0	3	1	13	0	1	11	4	5	8	5	1	0	0	5	27	3	3	6	7	6	2	5	2	4	k__Bacteria; p__Proteobacteria; c__Alphaproteobacteria; o__Sphingomonadales; f__Sphingomonadaceae; g__uncultured; s__uncultured_Sphingomonadaceae_bacterium
otu26222	3	0	1	0	2	1	0	0	3	8	0	0	1	2	0	1	7	35	1	2	8	3	0	0	6	8	0	0	3	12	0	0	20	7	0	0	k__Bacteria; p__Proteobacteria; c__Gammaproteobacteria; o__Steroidobacterales; f__Steroidobacteraceae; g__uncultured; s__uncultured_Methylococcaceae_bacterium
otu31480	16	0	0	0	27	0	1	0	26	0	0	0	9	6	0	3	16	0	0	2	2	0	0	0	16	1	0	0	6	0	0	0	3	0	0	0	k__Bacteria; p__Actinobacteria; c__Actinobacteria; o__Frankiales; f__uncultured; g__uncultured_Pseudonocardiaceae_bacterium; s__uncultured_Pseudonocardiaceae_bacterium
otu36249	0	0	9	16	0	0	2	34	0	0	6	25	0	0	13	29	0	0	0	0	0	0	0	0	0	0	0	0	0	0	0	0	0	0	0	0	k__Bacteria; p__Proteobacteria; c__Gammaproteobacteria; o__Betaproteobacteriales; f__Nitrosomonadaceae; g__uncultured; s__uncultured_bacterium
otu67251	7	5	0	0	7	0	1	0	5	21	0	0	11	7	0	0	2	0	0	0	7	9	1	0	15	10	2	0	10	12	0	0	1	1	0	0	k__Bacteria; p__Acidobacteria; c__Subgroup_6; o__uncultured_bacterium; f__uncultured_bacterium; g__uncultured_bacterium; s__uncultured_bacterium
otu106559	1	1	1	0	1	7	4	0	8	20	0	0	8	14	1	1	3	6	9	7	4	4	5	8	0	3	1	1	1	4	2	0	1	0	3	5	k__Bacteria; p__Proteobacteria; c__Alphaproteobacteria; o__Rhizobiales; f__Xanthobacteraceae; g__Bradyrhizobium; s__Bradyrhizobium_japonicum
otu12331	2	0	0	0	0	4	0	0	2	3	0	0	1	0	0	0	5	9	0	0	5	7	0	0	8	22	0	0	24	26	4	0	10	1	0	0	k__Bacteria; p__Proteobacteria; c__Deltaproteobacteria; o__Myxococcales; f__bacteriap25; g__uncultured_bacterium; s__uncultured_bacterium
otu13198	1	0	1	0	0	0	0	0	0	0	0	0	0	0	0	0	1	2	0	1	2	2	0	0	0	0	0	0	0	2	1	1	0	0	0	119	k__Bacteria; p__Proteobacteria; c__Deltaproteobacteria; o__Myxococcales; f__Blfdi19; g__metagenome; s__metagenome
otu13469	4	2	0	0	11	1	0	0	12	42	0	0	9	5	0	0	7	3	0	1	1	3	0	0	5	1	0	0	7	6	0	0	13	0	0	0	k__Bacteria; p__Bacteroidetes; c__Bacteroidia; o__Flavobacteriales; f__Flavobacteriaceae; g__Flavobacterium; s__unidentified
otu53035	7	6	0	0	2	2	0	0	4	14	2	0	7	4	1	0	1	14	1	0	9	5	2	0	4	11	2	0	3	5	2	0	5	2	9	9	k__Bacteria; p__Proteobacteria; c__Alphaproteobacteria; o__Rhizobiales; f__Xanthobacteraceae; g__uncultured; s__unidentified
otu71558	0	14	5	0	0	4	0	0	0	0	0	0	0	2	0	0	0	1	2	0	2	2	2	0	0	0	0	1	0	0	0	0	0	51	16	31	k__Bacteria; p__Firmicutes; c__Bacilli; o__Lactobacillales; f__Carnobacteriaceae; g__Carnobacterium; s__unidentified
otu86922	0	0	1	9	0	0	0	14	0	0	0	9	0	0	2	3	0	1	11	14	0	0	1	8	0	0	4	41	0	1	1	2	0	1	4	6	k__Bacteria; p__Proteobacteria; c__Gammaproteobacteria; o__Betaproteobacteriales; f__Burkholderiaceae; g__Cupriavidus; s__unidentified
otu87275	0	0	2	2	0	1	0	10	0	0	0	2	1	0	0	0	1	3	11	8	2	0	10	8	3	0	3	11	0	0	6	30	1	0	8	10	k__Bacteria; p__Actinobacteria; c__Actinobacteria; o__Micrococcales; f__Microbacteriaceae; g__Microbacterium; s__bacterium
otu91827	14	7	0	0	18	1	0	0	11	0	0	0	8	7	0	0	23	1	2	1	7	1	0	5	10	5	0	0	3	1	0	2	6	0	0	0	k__Bacteria; p__Acidobacteria; c__Subgroup_17; o__uncultured_Acidobacteriales_bacterium; f__uncultured_Acidobacteriales_bacterium; g__uncultured_Acidobacteriales_bacterium; s__uncultured_Acidobacteriales_bacterium
otu1909	0	0	1	17	0	0	3	0	0	0	0	3	0	0	2	5	0	0	7	11	1	0	7	22	0	1	0	22	0	0	5	19	1	0	3	2	k__Bacteria; p__Proteobacteria; c__Alphaproteobacteria; o__Rhizobiales; f__Xanthobacteraceae; g__Bradyrhizobium; s__unidentified
otu24963	11	3	0	0	5	8	2	0	15	9	1	0	17	17	1	0	0	4	0	1	16	5	0	0	2	1	0	0	1	3	5	0	4	1	0	0	k__Bacteria; p__Actinobacteria; c__Actinobacteria; o__Corynebacteriales; f__Mycobacteriaceae; g__Mycobacterium; s__unidentified
otu26468	11	3	3	0	10	1	1	0	21	5	0	0	22	6	0	1	13	0	0	0	3	1	0	0	9	3	0	0	4	4	0	0	11	0	0	0	k__Bacteria; p__Actinobacteria; c__Thermoleophilia; o__Solirubrobacterales; f__67-14; g__uncultured_bacterium; s__uncultured_bacterium
otu31559	1	2	0	0	1	3	0	0	2	1	0	0	1	1	0	0	5	0	0	1	2	3	0	0	10	24	0	3	25	29	1	0	15	2	0	0	k__Bacteria; p__Rokubacteria; c__NC10; o__Rokubacteriales; f__uncultured_bacterium; g__uncultured_bacterium; s__uncultured_bacterium
otu32178	3	1	0	0	2	3	0	0	14	1	0	0	0	1	0	0	2	0	3	9	5	0	1	0	10	15	0	0	18	32	0	0	12	0	0	0	k__Bacteria; p__Rokubacteria; c__NC10; o__Rokubacteriales; f__uncultured_bacterium; g__uncultured_bacterium; s__uncultured_bacterium
otu48432	9	4	0	0	8	0	0	0	6	6	0	0	8	10	0	0	5	2	0	1	7	2	0	0	20	6	0	0	12	9	0	4	12	1	0	0	k__Bacteria; p__Proteobacteria; c__Gammaproteobacteria; o__Betaproteobacteriales; f__TRA3-20; g__unidentified; s__unidentified
otu49786	0	1	2	28	0	0	2	34	0	0	4	28	0	0	9	24	0	0	0	0	0	0	0	0	0	0	0	0	0	0	0	0	0	0	0	0	k__Bacteria; p__Proteobacteria; c__Gammaproteobacteria; o__Pseudomonadales; f__Pseudomonadaceae; g__Pseudomonas; s__uncultured_bacterium
otu78367	7	2	0	0	1	0	0	0	5	3	0	0	37	28	0	0	31	0	0	0	8	0	0	0	1	8	0	0	0	0	0	0	1	0	0	0	k__Bacteria; p__Actinobacteria; c__Actinobacteria; o__Micromonosporales; f__Micromonosporaceae; g__uncultured; s__uncultured_bacterium
otu84678	6	0	0	0	9	3	1	0	21	6	0	0	14	16	0	0	19	2	0	6	2	0	0	0	10	0	0	0	3	1	0	0	13	0	0	0	k__Bacteria; p__Proteobacteria; c__Alphaproteobacteria; o__Rhizobiales; f__Hyphomicrobiaceae; g__Pedomicrobium; s__unidentified
otu93371	0	1	0	0	1	0	0	0	7	3	0	0	0	0	0	0	6	1	0	0	1	2	0	0	6	34	0	0	15	42	4	0	8	1	0	0	k__Bacteria; p__Proteobacteria; c__Deltaproteobacteria; o__Myxococcales; f__bacteriap25; g__uncultured_bacterium; s__uncultured_bacterium
otu104748	11	2	0	0	4	6	0	0	2	11	1	0	7	6	0	0	10	3	5	0	8	5	0	0	16	4	0	0	11	10	0	0	5	5	0	0	k__Bacteria; p__Proteobacteria; c__Alphaproteobacteria; o__Sphingomonadales; f__Sphingomonadaceae; g__Ellin6055; s__uncultured_bacterium
otu105538	15	5	0	0	3	4	3	0	3	5	0	0	2	2	0	0	4	9	0	0	25	10	0	0	1	8	0	0	2	19	2	0	6	4	0	0	k__Bacteria; p__Chloroflexi; c__Anaerolineae; o__RBG-13-54-9; f__uncultured_bacterium; g__uncultured_bacterium; s__uncultured_bacterium
otu25528	1	20	23	0	0	7	4	1	0	0	5	0	0	1	5	5	0	0	6	0	7	4	5	0	0	4	11	4	0	2	1	14	0	1	0	0	k__Bacteria; p__Proteobacteria; c__Alphaproteobacteria; o__Rhizobiales; f__Rhizobiaceae; g__unidentified; s__unidentified
otu30318	1	0	0	0	0	0	0	0	10	1	0	0	0	1	0	0	0	0	0	1	0	0	0	0	20	29	0	0	23	29	3	0	12	1	0	0	k__Bacteria; p__Proteobacteria; c__Deltaproteobacteria; o__Myxococcales; f__unidentified; g__unidentified; s__unidentified
otu60256	3	0	0	0	2	1	0	0	15	4	0	0	3	4	1	1	21	15	0	3	2	0	0	0	14	9	0	0	12	11	2	0	5	0	0	3	k__Bacteria; p__Proteobacteria; c__Alphaproteobacteria; o__Azospirillales; f__uncultured; g__uncultured_bacterium; s__uncultured_bacterium
otu79729	5	4	0	0	5	0	0	0	6	4	0	0	4	4	0	0	3	8	0	1	21	5	0	0	6	13	0	0	5	22	0	0	10	5	0	0	k__Bacteria; p__Acidobacteria; c__Subgroup_6; o__unidentified; f__unidentified; g__unidentified; s__unidentified
otu104756	0	0	2	52	1	0	5	2	0	0	2	6	0	0	5	12	0	0	7	9	0	0	6	4	0	0	2	8	0	0	2	3	0	0	0	3	k__Bacteria; p__Proteobacteria; c__Alphaproteobacteria; o__Rhizobiales; f__Xanthobacteraceae; g__Bradyrhizobium; s__unidentified
otu14239	10	2	0	0	7	2	0	0	4	11	0	0	10	8	0	0	22	15	0	1	11	1	0	0	1	4	0	0	0	8	0	1	12	0	0	0	k__Bacteria; p__Acidobacteria; c__Blastocatellia_(Subgroup_4); o__Pyrinomonadales; f__Pyrinomonadaceae; g__RB41; s__uncultured_bacterium
otu16958	0	8	1	0	0	2	0	0	0	7	0	3	1	0	5	1	0	19	27	10	3	6	0	0	0	0	0	0	0	1	1	0	0	0	29	6	k__Bacteria; p__Proteobacteria; c__Gammaproteobacteria; o__Enterobacteriales; f__Enterobacteriaceae; g__Pantoea; s__Pantoea_septica
otu40433	15	0	0	0	13	0	0	0	18	7	0	0	21	16	0	0	9	1	0	0	2	0	0	0	10	4	0	0	4	3	0	0	7	0	0	0	k__Bacteria; p__Actinobacteria; c__Actinobacteria; o__Micromonosporales; f__Micromonosporaceae; g__uncultured; s__uncultured_bacterium
otu59254	0	5	3	0	0	2	0	0	0	0	0	0	0	0	0	0	0	2	2	2	8	7	1	0	0	0	0	1	0	0	0	0	2	62	13	20	k__Bacteria; p__Firmicutes; c__Bacilli; o__Lactobacillales; f__Carnobacteriaceae; g__Carnobacterium; s__unidentified
otu62994	0	3	0	0	0	1	0	0	0	1	0	0	0	3	87	24	0	0	0	0	4	4	0	0	0	0	1	0	0	0	0	0	0	0	2	0	k__Bacteria; p__Proteobacteria; c__Gammaproteobacteria; o__Betaproteobacteriales; f__Burkholderiaceae; g__Variovorax; s__uncultured_bacterium
otu106563	11	2	0	0	12	6	0	0	2	17	0	0	1	3	0	1	2	5	5	5	3	0	0	0	7	8	0	0	7	7	0	0	26	0	0	0	k__Bacteria; p__Proteobacteria; c__Gammaproteobacteria; o__Betaproteobacteriales; f__Nitrosomonadaceae; g__Ellin6067; s__unidentified
otu17434	14	4	0	0	18	1	0	0	5	1	0	0	7	9	0	0	27	6	0	1	5	0	0	0	6	7	0	0	3	7	0	0	8	0	0	0	k__Bacteria; p__Gemmatimonadetes; c__Gemmatimonadetes; o__Gemmatimonadales; f__Gemmatimonadaceae; g__uncultured_bacterium; s__uncultured_bacterium
otu30804	6	0	0	0	3	0	0	0	19	0	0	0	1	0	0	1	2	0	0	0	1	0	0	0	39	12	0	0	26	16	0	0	3	0	0	0	k__Bacteria; p__Chloroflexi; c__Chloroflexia; o__Chloroflexales; f__Roseiflexaceae; g__uncultured; s__uncultured_bacterium
otu31511	4	6	3	0	10	4	6	0	1	28	5	0	2	4	6	0	4	1	3	0	6	8	4	2	1	5	1	0	3	7	0	0	5	0	0	0	k__Bacteria; p__Acidobacteria; c__Acidobacteriia; o__Solibacterales; f__Solibacteraceae_(Subgroup_3); g__Paludibaculum; s__uncultured_bacterium
otu46676	0	2	3	0	0	9	1	3	2	10	0	4	1	4	1	0	1	15	15	1	6	11	1	3	2	6	0	1	3	13	5	0	1	1	3	1	k__Bacteria; p__Proteobacteria; c__Alphaproteobacteria; o__Rhizobiales; f__Rhizobiaceae; g__unidentified; s__unidentified
otu53388	0	0	0	0	0	0	0	0	2	1	0	0	11	3	2	0	1	0	0	1	8	0	0	0	0	0	0	0	0	0	1	0	0	0	0	99	k__Bacteria; p__Actinobacteria; c__Actinobacteria; o__Streptomycetales; f__Streptomycetaceae; g__Streptomyces; s__unidentified
otu55990	20	0	0	0	14	0	1	0	10	1	0	0	6	3	0	1	17	6	4	0	7	3	0	0	6	3	0	0	5	7	0	0	14	1	0	0	k__Bacteria; p__Proteobacteria; c__Deltaproteobacteria; o__Myxococcales; f__Haliangiaceae; g__Haliangium; s__uncultured_bacterium
otu69584	5	1	0	0	10	0	0	0	5	1	0	0	3	1	0	0	29	2	9	6	1	0	0	3	2	8	0	0	3	6	1	13	20	0	0	0	k__Bacteria; p__Acidobacteria; c__Acidobacteriia; o__Solibacterales; f__Solibacteraceae_(Subgroup_3); g__Candidatus_Solibacter; s__uncultured_bacterium
otu93386	10	4	0	0	7	0	0	0	10	5	0	0	8	8	0	0	2	10	10	7	11	9	0	0	9	4	1	0	3	6	0	0	4	1	0	0	k__Bacteria; p__Actinobacteria; c__Thermoleophilia; o__Gaiellales; f__uncultured; g__uncultured_bacterium; s__uncultured_bacterium
otu98570	3	0	0	0	1	0	0	0	4	0	0	0	0	0	0	0	95	0	0	1	1	0	0	0	0	0	0	0	0	0	0	1	23	0	0	0	k__Bacteria; p__Planctomycetes; c__OM190; o__uncultured_bacterium; f__uncultured_bacterium; g__uncultured_bacterium; s__uncultured_bacterium
otu101939	0	0	5	38	0	1	2	0	0	1	0	1	0	1	1	2	1	0	8	1	0	0	2	15	1	0	3	17	2	1	3	14	2	0	4	3	k__Bacteria; p__Proteobacteria; c__Alphaproteobacteria; o__Rhizobiales; f__Xanthobacteraceae; g__Bradyrhizobium; s__iron-reducing_bacterium_enrichment_culture_clone_FeC_1_G5
otu102970	0	16	9	0	0	55	3	0	3	10	0	0	1	2	0	11	0	4	4	1	0	2	3	5	0	0	0	0	0	0	0	0	0	0	0	0	k__Bacteria; p__Bacteroidetes; c__Bacteroidia; o__Sphingobacteriales; f__Sphingobacteriaceae; g__Pedobacter; s__unidentified
otu5772	0	2	0	10	0	1	1	0	2	0	2	11	0	1	0	1	1	3	10	3	7	3	4	28	8	1	2	11	0	0	2	0	0	0	12	2	k__Bacteria; p__Proteobacteria; c__Alphaproteobacteria; o__Rhizobiales; f__Beijerinckiaceae; g__Methylobacterium; s__Methylobacterium_sp._LR-2006a
otu9884	0	0	1	0	0	5	12	0	0	4	36	0	0	1	7	11	1	2	13	0	2	1	0	0	0	0	5	0	0	2	3	6	1	2	7	6	k__Bacteria; p__Proteobacteria; c__Alphaproteobacteria; o__Rhizobiales; f__Rhizobiaceae; g__Allorhizobium-Neorhizobium-Pararhizobium-Rhizobium; s__uncultured_bacterium
otu12517	10	1	0	0	10	0	0	0	22	5	0	0	9	7	0	0	20	4	2	10	4	0	0	0	4	4	1	0	3	1	2	1	8	0	0	0	k__Bacteria; p__Acidobacteria; c__Subgroup_6; o__uncultured_Acidobacteria_bacterium; f__uncultured_Acidobacteria_bacterium; g__uncultured_Acidobacteria_bacterium; s__uncultured_Acidobacteria_bacterium
otu25970	0	3	0	0	0	3	0	73	0	0	0	0	0	0	2	8	0	2	31	0	0	0	0	0	0	0	0	2	0	0	0	0	0	1	0	3	k__Bacteria; p__Bacteroidetes; c__Bacteroidia; o__Flavobacteriales; f__Weeksellaceae; g__Chryseobacterium; s__unidentified
otu32305	15	7	0	0	4	2	0	0	6	8	0	0	5	1	0	0	13	8	3	0	5	13	0	0	3	5	0	0	7	13	0	6	4	0	0	0	k__Bacteria; p__Rokubacteria; c__NC10; o__Rokubacteriales; f__uncultured_bacterium; g__uncultured_bacterium; s__uncultured_bacterium
otu35428	0	0	0	0	0	0	0	0	0	0	0	0	0	0	0	1	0	0	3	11	2	0	0	37	4	0	0	3	0	0	44	21	0	0	0	2	k__Bacteria; p__Firmicutes; c__Bacilli; o__Bacillales; f__Family_XII; g__Exiguobacterium; s__Exiguobacterium_sp._HL95
otu38579	12	2	0	0	8	0	2	0	4	1	0	0	10	7	0	0	16	14	0	0	12	6	0	0	4	9	0	0	3	7	0	1	8	2	0	0	k__Bacteria; p__Acidobacteria; c__Subgroup_6; o__unidentified; f__unidentified; g__unidentified; s__unidentified
otu65465	4	2	0	0	13	1	0	0	4	7	0	0	7	5	0	0	7	8	1	0	4	9	0	0	6	5	0	0	12	16	0	0	16	1	0	0	k__Bacteria; p__Proteobacteria; c__Alphaproteobacteria; o__Rhizobiales; f__KF-JG30-B3; g__uncultured_bacterium; s__uncultured_bacterium
otu79965	10	2	0	0	8	3	0	0	2	1	0	0	1	7	0	0	6	0	0	5	9	3	0	0	23	4	0	0	5	11	0	0	28	0	0	0	k__Bacteria; p__Gemmatimonadetes; c__Gemmatimonadetes; o__Gemmatimonadales; f__Gemmatimonadaceae; g__uncultured; s__uncultured_Gemmatimonas_sp.
otu108146	5	2	0	0	11	0	0	1	10	8	0	0	2	3	2	0	10	4	0	3	6	7	0	0	5	11	0	0	13	9	0	1	12	3	0	0	k__Bacteria; p__Proteobacteria; c__Gammaproteobacteria; o__Steroidobacterales; f__Woeseiaceae; g__JTB255_marine_benthic_group; s__uncultured_bacterium
otu3276	0	9	3	0	0	13	16	0	0	0	8	0	0	0	1	0	0	16	1	0	18	4	11	0	0	0	0	0	0	0	0	0	0	1	18	8	k__Bacteria; p__Chloroflexi; c__Chloroflexia; o__Thermomicrobiales; f__JG30-KF-CM45; g__unidentified; s__unidentified
otu7123	4	3	0	0	3	6	0	0	1	11	0	0	6	4	3	2	0	9	0	0	25	14	0	0	0	4	0	0	5	10	0	0	6	7	0	4	k__Bacteria; p__Acidobacteria; c__Subgroup_6; o__uncultured_Acidobacteria_bacterium; f__uncultured_Acidobacteria_bacterium; g__uncultured_Acidobacteria_bacterium; s__uncultured_Acidobacteria_bacterium
otu29203	0	2	8	0	0	7	17	0	0	0	0	0	0	1	8	0	0	16	19	0	11	10	7	0	0	0	6	0	0	1	1	2	0	4	1	6	k__Bacteria; p__Proteobacteria; c__Alphaproteobacteria; o__Rhizobiales; f__Rhizobiaceae; g__Mesorhizobium; s__Mesorhizobium_thiogangeticum
otu32797	0	0	0	0	0	2	2	9	0	1	0	0	0	0	4	1	0	4	93	0	0	2	0	0	0	0	3	0	0	1	0	0	0	2	3	0	k__Bacteria; p__Proteobacteria; c__Alphaproteobacteria; o__Sphingomonadales; f__Sphingomonadaceae; g__Sphingomonas; s__unidentified
otu49184	0	0	0	0	0	0	1	0	0	0	5	120	0	0	1	0	0	0	0	0	0	0	0	0	0	0	0	0	0	0	0	0	0	0	0	0	k__Bacteria; p__Bacteroidetes; c__Bacteroidia; o__Bacteroidales; f__Rikenellaceae; g__Rikenellaceae_RC9_gut_group; s__uncultured_bacterium
otu50336	19	3	0	0	5	0	0	1	9	2	0	0	20	21	0	0	12	0	0	2	3	1	0	0	7	4	0	0	7	2	0	0	9	0	0	0	k__Bacteria; p__Actinobacteria; c__Actinobacteria; o__Micromonosporales; f__Micromonosporaceae; g__Dactylosporangium; s__uncultured_bacterium
otu51026	6	1	0	0	0	18	5	0	15	20	0	0	15	14	1	0	4	0	0	0	5	0	0	0	9	4	1	0	3	2	0	0	2	0	2	0	k__Bacteria; p__Actinobacteria; c__Actinobacteria; o__Pseudonocardiales; f__Pseudonocardiaceae; g__Pseudonocardia; s__uncultured_bacterium
otu68112	0	2	0	0	0	1	1	0	0	0	1	0	0	0	0	0	0	5	0	0	5	3	3	1	0	14	31	3	0	18	21	3	0	2	11	2	k__Bacteria; p__Proteobacteria; c__Alphaproteobacteria; o__Rhizobiales; f__Rhizobiaceae; g__Allorhizobium-Neorhizobium-Pararhizobium-Rhizobium; s__Rhizobium_sp._DCP3
otu71654	0	70	9	0	0	1	2	0	1	6	0	0	1	3	3	9	0	1	1	0	2	0	0	0	3	2	0	0	1	6	0	0	2	1	3	0	k__Bacteria; p__Actinobacteria; c__Actinobacteria; o__Micrococcales; f__Micrococcaceae; g__Paenarthrobacter; s__unidentified
otu74921	17	3	0	0	10	1	0	0	8	5	0	0	6	8	0	0	9	4	0	0	2	0	0	0	16	6	0	0	7	6	0	0	18	1	0	0	k__Bacteria; p__Proteobacteria; c__Gammaproteobacteria; o__Betaproteobacteriales; f__Nitrosomonadaceae; g__Ellin6067; s__uncultured_bacterium
otu79201	1	1	0	0	3	0	0	0	5	18	0	0	10	4	0	0	17	8	0	0	5	13	0	0	7	5	0	0	7	13	1	0	9	0	0	0	k__Bacteria; p__Acidobacteria; c__Subgroup_5; o__unidentified; f__unidentified; g__unidentified; s__unidentified
otu93421	3	3	0	0	6	20	4	0	1	11	0	0	7	5	0	0	1	10	3	0	3	3	0	0	5	8	1	0	2	16	7	0	5	3	0	0	k__Bacteria; p__Chloroflexi; c__Anaerolineae; o__SBR1031; f__A4b; g__unidentified; s__unidentified
otu21773	0	0	2	7	0	0	1	11	0	0	0	3	0	0	0	4	3	2	6	5	0	0	0	5	0	0	1	12	0	0	48	13	0	0	0	3	k__Bacteria; p__Actinobacteria; c__Actinobacteria; o__Propionibacteriales; f__Propionibacteriaceae; g__Cutibacterium; s__uncultured_bacterium
otu52554	0	3	0	0	3	1	0	0	3	5	0	0	4	4	0	0	1	29	7	10	7	6	0	0	4	3	0	0	5	4	4	1	5	1	0	16	k__Bacteria; p__Firmicutes; c__Bacilli; o__Bacillales; f__Bacillaceae; g__Bacillus; s__Bacillus_sp.
otu67733	0	0	1	0	0	5	11	0	0	0	1	0	0	0	9	6	0	12	21	1	10	4	0	0	0	0	8	0	0	0	1	11	0	13	11	1	k__Bacteria; p__Proteobacteria; c__Alphaproteobacteria; o__Rhizobiales; f__Rhizobiaceae; g__Mesorhizobium; s__Mesorhizobium_thiogangeticum
otu94352	9	1	0	0	10	0	0	0	9	3	0	0	22	25	0	0	12	1	0	0	3	0	0	0	19	2	0	0	8	1	0	0	1	0	0	0	k__Bacteria; p__Actinobacteria; c__Thermoleophilia; o__Solirubrobacterales; f__67-14; g__uncultured_bacterium; s__uncultured_bacterium
otu101634	10	3	0	1	6	3	0	0	20	10	0	0	10	10	1	0	11	0	0	2	10	4	0	1	8	1	1	0	2	1	1	0	8	2	0	0	k__Bacteria; p__Actinobacteria; c__Actinobacteria; o__Corynebacteriales; f__Mycobacteriaceae; g__Mycobacterium; s__uncultured_bacterium
otu105273	0	0	4	22	1	0	2	37	0	0	2	30	0	0	3	12	0	0	3	0	0	0	0	2	0	0	0	6	0	0	0	2	0	0	0	0	k__Bacteria; p__Proteobacteria; c__Gammaproteobacteria; o__Betaproteobacteriales; f__Burkholderiaceae; g__Cupriavidus; s__unidentified
otu1286	6	3	1	0	14	0	0	0	8	15	0	0	5	11	0	1	8	11	0	2	10	4	0	0	1	6	0	0	1	3	0	2	9	4	0	0	k__Bacteria; p__Acidobacteria; c__Subgroup_6; o__unidentified; f__unidentified; g__unidentified; s__unidentified
otu2494	3	0	0	0	4	1	0	0	27	14	0	0	19	17	0	0	18	3	0	1	4	1	0	0	7	3	0	0	2	0	0	0	1	0	0	0	k__Bacteria; p__Actinobacteria; c__Actinobacteria; o__Micromonosporales; f__Micromonosporaceae; g__uncultured; s__uncultured_actinobacterium
otu7022	0	4	2	0	0	7	16	0	0	0	0	0	0	0	7	7	0	9	3	1	6	2	2	0	0	5	23	0	0	6	2	5	0	10	5	3	k__Bacteria; p__Proteobacteria; c__Alphaproteobacteria; o__Rhizobiales; f__Rhizobiaceae; g__Mesorhizobium; s__Mesorhizobium_thiogangeticum
otu27373	0	5	7	0	0	2	2	0	7	15	16	0	3	1	8	4	0	3	4	12	14	11	0	0	0	0	0	0	0	1	0	7	1	0	1	1	k__Bacteria; p__Actinobacteria; c__Actinobacteria; o__Micrococcales; f__Microbacteriaceae; g__Leucobacter; s__unidentified
otu31022	7	1	0	0	7	1	0	2	38	4	0	0	12	8	0	2	3	0	2	0	4	0	0	0	10	1	0	0	6	3	0	3	8	0	3	0	k__Bacteria; p__Actinobacteria; c__Acidimicrobiia; o__Microtrichales; f__uncultured; g__uncultured_bacterium; s__uncultured_bacterium
otu42336	8	0	0	0	4	4	0	0	16	5	0	0	12	12	0	0	15	2	1	1	5	1	0	0	11	7	0	0	4	4	0	0	12	1	0	0	k__Bacteria; p__Proteobacteria; c__Alphaproteobacteria; o__Rhizobiales; f__Xanthobacteraceae; g__uncultured; s__uncultured_bacterium
otu58202	5	0	1	0	6	0	0	0	23	4	0	0	7	1	0	0	43	5	3	3	6	1	0	0	3	4	0	0	2	3	0	0	4	1	0	0	k__Bacteria; p__Acidobacteria; c__Subgroup_6; o__uncultured_bacterium; f__uncultured_bacterium; g__uncultured_bacterium; s__uncultured_bacterium
otu60399	15	4	1	0	9	1	0	0	7	5	0	0	7	2	0	0	9	8	0	0	16	5	0	0	4	2	0	0	4	14	0	0	9	3	0	0	k__Bacteria; p__Acidobacteria; c__Subgroup_6; o__uncultured_bacterium; f__uncultured_bacterium; g__uncultured_bacterium; s__uncultured_bacterium
otu63185	1	6	0	0	5	3	0	0	1	5	0	0	3	3	1	0	4	10	0	1	20	7	0	0	4	7	0	0	5	24	0	0	14	1	0	0	k__Bacteria; p__Acidobacteria; c__Acidobacteriia; o__Solibacterales; f__Solibacteraceae_(Subgroup_3); g__Bryobacter; s__uncultured_bacterium
otu63805	0	42	7	2	0	0	0	0	0	12	0	0	0	0	0	0	0	57	1	0	1	1	1	0	0	0	0	0	0	0	0	0	1	0	0	0	k__Bacteria; p__Bacteroidetes; c__Bacteroidia; o__Flavobacteriales; f__Flavobacteriaceae; g__Flavobacterium; s__unidentified
otu64257	9	0	0	3	14	2	0	0	7	13	0	0	13	9	1	0	6	14	0	1	6	3	0	0	0	9	0	0	5	4	0	0	5	1	0	0	k__Bacteria; p__Bacteroidetes; c__Bacteroidia; o__Flavobacteriales; f__Flavobacteriaceae; g__Flavobacterium; s__uncultured_bacterium
otu75960	49	2	0	0	18	0	0	0	0	12	0	0	8	3	0	0	0	0	0	0	0	6	1	0	5	7	0	0	2	5	0	0	7	0	0	0	k__Bacteria; p__Chloroflexi; c__Anaerolineae; o__SBR1031; f__A4b; g__unidentified; s__unidentified
otu107211	17	5	0	0	9	5	0	0	1	7	0	0	3	3	0	0	4	1	0	1	5	0	0	0	6	15	0	0	11	22	0	0	8	2	0	0	k__Bacteria; p__Acidobacteria; c__Subgroup_6; o__uncultured_bacterium; f__uncultured_bacterium; g__uncultured_bacterium; s__uncultured_bacterium
otu107552	0	3	3	0	0	5	1	0	0	2	0	0	0	0	0	0	0	0	0	0	49	44	0	5	0	0	0	0	0	0	0	0	0	1	5	7	k__Bacteria; p__Proteobacteria; c__Alphaproteobacteria; o__Rhizobiales; f__Rhizobiaceae; g__Ochrobactrum; s__unidentified
otu4474	6	2	2	0	2	2	1	0	5	5	1	1	4	5	4	0	5	7	0	0	11	6	2	1	3	8	21	0	5	6	0	3	6	0	0	0	k__Bacteria; p__Actinobacteria; c__Acidimicrobiia; o__Microtrichales; f__uncultured; g__uncultured_bacterium; s__uncultured_bacterium
otu5738	14	3	0	0	7	1	0	1	1	14	0	0	13	11	0	1	0	2	2	0	4	0	0	0	8	6	0	0	19	3	0	0	13	1	0	0	k__Bacteria; p__Proteobacteria; c__Deltaproteobacteria; o__Myxococcales; f__Haliangiaceae; g__Haliangium; s__uncultured_Nannocystineae_bacterium
otu26673	10	1	0	0	13	1	0	0	5	9	0	0	2	10	0	0	15	9	0	0	9	4	0	0	6	3	0	0	2	17	1	0	6	1	0	0	k__Bacteria; p__Acidobacteria; c__Subgroup_6; o__uncultured_bacterium; f__uncultured_bacterium; g__uncultured_bacterium; s__uncultured_bacterium
otu34143	0	0	6	22	0	0	1	27	1	0	2	26	0	0	6	10	0	0	9	1	0	1	0	2	0	0	0	6	0	0	0	2	0	0	0	2	k__Bacteria; p__Proteobacteria; c__Gammaproteobacteria; o__Betaproteobacteriales; f__Burkholderiaceae; g__Cupriavidus; s__unidentified
otu43214	1	3	0	0	4	0	0	0	1	0	0	0	2	4	0	0	23	12	0	9	2	5	0	0	6	21	0	0	2	21	0	0	8	0	0	0	k__Bacteria; p__Gemmatimonadetes; c__Gemmatimonadetes; o__Gemmatimonadales; f__Gemmatimonadaceae; g__uncultured; s__unidentified
otu48994	0	1	9	0	0	0	0	0	0	0	0	3	0	0	9	0	0	0	0	0	0	0	4	8	0	0	21	0	0	0	1	0	0	0	67	1	k__Bacteria; p__Proteobacteria; c__Deltaproteobacteria; o__Myxococcales; f__P3OB-42; g__uncultured_bacterium; s__uncultured_bacterium
otu81519	1	3	3	0	1	5	3	0	0	2	0	0	2	5	19	0	2	9	29	0	1	1	0	0	4	0	10	0	9	4	8	0	2	1	0	0	k__Bacteria; p__Actinobacteria; c__Acidimicrobiia; o__IMCC26256; f__uncultured_bacterium; g__uncultured_bacterium; s__uncultured_bacterium
otu82291	7	4	0	0	9	1	0	0	5	12	0	0	2	3	1	0	2	10	0	0	9	4	0	0	6	9	0	0	13	13	2	0	8	4	0	0	k__Bacteria; p__Planctomycetes; c__Phycisphaerae; o__Phycisphaerales; f__Phycisphaeraceae; g__AKYG587; s__unidentified
otu85051	2	2	0	0	0	3	0	0	1	8	0	0	3	6	0	0	0	21	3	1	15	10	0	0	0	11	1	0	3	24	1	0	0	7	0	2	k__Bacteria; p__Acidobacteria; c__Subgroup_6; o__uncultured_bacterium; f__uncultured_bacterium; g__uncultured_bacterium; s__uncultured_bacterium
otu88864	0	4	86	0	0	0	0	0	0	0	0	2	0	0	0	0	0	4	25	0	0	0	0	0	0	1	2	0	0	0	0	0	0	0	0	0	k__Bacteria; p__Proteobacteria; c__Deltaproteobacteria; o__Myxococcales; f__P3OB-42; g__uncultured_bacterium; s__uncultured_bacterium
otu91966	3	5	1	0	1	4	2	0	3	19	0	0	2	1	0	0	10	8	3	0	4	5	0	0	3	13	0	0	5	9	0	0	14	9	0	0	k__Bacteria; p__Proteobacteria; c__Alphaproteobacteria; o__Sphingomonadales; f__Sphingomonadaceae; g__Sphingomonas; s__unidentified
otu96518	0	0	0	0	1	8	10	1	2	16	33	4	0	2	2	0	0	0	0	0	17	7	0	0	0	5	6	0	0	10	0	0	0	0	0	0	k__Bacteria; p__Proteobacteria; c__Alphaproteobacteria; o__Sphingomonadales; f__Sphingomonadaceae; g__Sphingobium; s__unidentified
otu101826	0	3	4	1	0	13	8	0	0	0	2	0	0	0	22	4	0	12	11	0	11	3	5	0	0	0	8	0	0	1	1	11	0	3	1	0	k__Bacteria; p__Proteobacteria; c__Alphaproteobacteria; o__Rhodobacterales; f__Rhodobacteraceae; g__uncultured; s__uncultured_bacterium
otu106594	0	1	4	0	0	27	5	0	0	6	0	0	0	0	19	5	0	14	4	0	5	8	5	0	0	1	9	0	0	1	0	3	0	7	0	0	k__Bacteria; p__Proteobacteria; c__Alphaproteobacteria; o__Rhizobiales; f__Rhizobiaceae; g__Mesorhizobium; s__uncultured_bacterium
otu13024	0	2	64	0	0	0	0	0	0	0	0	0	0	0	2	46	0	0	0	0	1	0	2	0	0	0	3	0	0	2	0	1	0	0	0	0	k__Bacteria; p__Proteobacteria; c__Gammaproteobacteria; o__Betaproteobacteriales; f__Burkholderiaceae; g__Pseudorhodoferax; s__uncultured_bacterium
otu13345	0	0	3	0	0	4	14	0	0	2	0	0	0	1	4	1	0	5	23	1	5	0	6	2	0	2	5	1	0	0	1	29	0	5	5	4	k__Bacteria; p__Proteobacteria; c__Alphaproteobacteria; o__Rhizobiales; f__Rhizobiaceae; g__Mesorhizobium; s__Mesorhizobium_thiogangeticum
otu21097	0	0	0	0	1	0	0	0	7	0	0	0	0	0	0	0	0	0	0	0	0	0	0	0	58	0	0	0	35	0	0	0	22	0	0	0	k__Bacteria; p__Latescibacteria; c__unidentified; o__unidentified; f__unidentified; g__unidentified; s__unidentified
otu44986	7	0	0	0	13	1	0	0	23	24	0	0	3	5	0	0	0	2	0	0	3	0	0	0	1	8	0	0	9	12	0	0	12	0	0	0	k__Bacteria; p__Latescibacteria; c__unidentified; o__unidentified; f__unidentified; g__unidentified; s__unidentified
otu106676	0	7	21	0	0	4	8	0	0	1	0	0	0	0	11	0	0	14	14	1	17	7	5	0	0	1	1	0	0	1	3	0	0	2	5	0	k__Bacteria; p__Proteobacteria; c__Alphaproteobacteria; o__Rhizobiales; f__Rhizobiaceae; g__Mesorhizobium; s__uncultured_bacterium
otu5061	22	3	0	0	15	2	0	0	6	3	0	0	7	8	1	0	15	1	0	4	3	0	0	1	15	1	0	0	12	0	0	0	3	0	0	0	k__Bacteria; p__Actinobacteria; c__Actinobacteria; o__Propionibacteriales; f__Nocardioidaceae; g__Nocardioides; s__uncultured_actinobacterium
otu34450	7	0	0	0	6	0	0	0	10	7	0	0	4	9	1	0	7	2	8	2	4	7	0	0	7	8	0	0	10	14	1	1	6	1	0	0	k__Bacteria; p__Entotheonellaeota; c__Entotheonellia; o__Entotheonellales; f__Entotheonellaceae; g__uncultured_bacterium; s__uncultured_bacterium
otu41998	12	2	0	0	6	9	0	0	3	3	0	0	3	4	2	0	6	4	0	1	4	4	0	0	8	9	0	0	5	15	0	0	16	6	0	0	k__Bacteria; p__Acidobacteria; c__Blastocatellia_(Subgroup_4); o__Pyrinomonadales; f__Pyrinomonadaceae; g__RB41; s__uncultured_bacterium
otu45701	20	2	2	0	15	1	0	0	9	4	0	0	3	15	0	1	26	4	0	1	4	1	0	0	2	2	0	0	2	3	0	0	5	0	0	0	k__Bacteria; p__Planctomycetes; c__OM190; o__unidentified; f__unidentified; g__unidentified; s__unidentified
otu49804	17	0	0	0	14	1	0	1	16	1	0	0	17	13	1	0	14	0	0	1	1	0	0	0	8	1	0	0	4	5	0	0	7	0	0	0	k__Bacteria; p__Actinobacteria; c__Thermoleophilia; o__Gaiellales; f__uncultured; g__uncultured_soil_bacterium; s__uncultured_soil_bacterium
otu70742	13	0	0	0	6	1	0	0	0	2	0	0	0	0	0	2	2	6	0	0	17	8	0	0	1	7	0	0	8	9	0	13	17	10	0	0	k__Bacteria; p__Chloroflexi; c__JG30-KF-CM66; o__unidentified; f__unidentified; g__unidentified; s__unidentified
otu25932	0	5	60	0	0	0	0	0	0	0	0	1	0	0	3	32	0	0	0	0	0	1	2	1	0	0	13	1	0	0	0	2	0	0	0	0	k__Bacteria; p__Proteobacteria; c__Gammaproteobacteria; o__Betaproteobacteriales; f__Burkholderiaceae; g__Pseudorhodoferax; s__uncultured_bacterium
otu35327	0	0	0	0	0	0	0	0	0	0	0	0	0	1	7	0	0	0	1	0	0	0	2	2	0	0	58	3	0	2	5	3	0	0	37	0	k__Bacteria; p__Proteobacteria; c__Alphaproteobacteria; o__Rhizobiales; f__Xanthobacteraceae; g__Rhodoplanes; s__uncultured_bacterium
otu35472	0	0	49	0	0	0	0	0	0	0	0	0	0	0	5	52	0	0	0	0	2	1	1	0	0	0	1	0	0	0	0	10	0	0	0	0	k__Bacteria; p__Proteobacteria; c__Gammaproteobacteria; o__Betaproteobacteriales; f__Burkholderiaceae; g__Pseudorhodoferax; s__uncultured_bacterium
otu66221	0	0	3	0	2	4	5	1	1	0	4	0	0	0	2	0	1	3	71	3	1	3	1	0	1	0	11	0	2	0	0	1	0	0	0	1	k__Bacteria; p__Proteobacteria; c__Gammaproteobacteria; o__Betaproteobacteriales; f__Burkholderiaceae; g__Roseateles; s__uncultured_Roseateles_sp.
otu77082	0	2	7	0	0	2	0	0	0	2	3	0	0	0	13	0	0	2	10	0	6	9	20	22	1	3	12	0	1	4	0	0	0	0	0	2	k__Bacteria; p__Acidobacteria; c__Subgroup_6; o__unidentified; f__unidentified; g__unidentified; s__unidentified
otu81231	2	0	0	0	2	0	0	0	4	4	0	0	0	4	0	0	5	2	0	1	0	1	0	0	5	23	2	1	11	42	5	0	5	2	0	0	k__Bacteria; p__Verrucomicrobia; c__Verrucomicrobiae; o__Chthoniobacterales; f__Chthoniobacteraceae; g__Candidatus_Udaeobacter; s__unidentified
otu82545	0	7	5	0	0	8	57	0	0	5	0	0	2	1	18	2	0	0	3	0	4	1	0	0	0	0	1	0	0	0	0	5	1	0	0	1	k__Bacteria; p__Actinobacteria; c__Actinobacteria; o__Micrococcales; f__Microbacteriaceae; g__Agromyces; s__unidentified
otu85821	10	5	0	0	9	3	0	0	9	6	0	0	6	9	0	0	7	4	0	1	8	0	0	0	4	13	0	2	3	8	0	0	9	5	0	0	k__Bacteria; p__Proteobacteria; c__Alphaproteobacteria; o__Rhizobiales; f__Beijerinckiaceae; g__FFCH5858; s__unidentified
otu94858	0	7	22	0	0	3	38	0	0	0	36	2	0	0	5	0	0	1	4	0	1	0	0	0	0	0	1	0	0	0	0	1	0	0	0	0	k__Bacteria; p__Actinobacteria; c__Actinobacteria; o__Micrococcales; f__Microbacteriaceae; g__Agromyces; s__unidentified
otu101148	0	0	0	1	0	0	0	0	0	0	0	45	0	0	0	0	0	0	14	22	0	0	0	5	0	0	0	6	0	0	20	7	0	0	0	1	k__Bacteria; p__Firmicutes; c__Bacilli; o__Lactobacillales; f__Streptococcaceae; g__Streptococcus; s__Streptococcus_salivarius_subsp._thermophilus
otu1738	10	3	0	0	11	0	0	0	4	5	0	0	3	5	0	0	18	6	9	9	4	2	0	0	9	3	0	0	6	5	0	0	7	0	1	0	k__Bacteria; p__Rokubacteria; c__NC10; o__Rokubacteriales; f__uncultured_bacterium; g__uncultured_bacterium; s__uncultured_bacterium
otu17618	0	3	0	0	0	3	6	0	0	3	1	0	0	1	1	0	1	10	3	2	10	6	5	1	0	0	4	0	1	2	6	12	1	6	16	16	k__Bacteria; p__Proteobacteria; c__Alphaproteobacteria; o__Rhizobiales; f__Rhizobiaceae; g__unidentified; s__unidentified
otu35308	0	1	4	0	0	0	1	0	0	0	0	0	0	0	4	0	0	0	13	0	0	0	3	0	0	0	89	0	0	2	0	1	0	0	2	0	k__Bacteria; p__Proteobacteria; c__Deltaproteobacteria; o__Myxococcales; f__Polyangiaceae; g__Pajaroellobacter; s__unidentified
otu39883	3	1	0	0	1	3	1	5	0	8	23	5	0	2	0	2	6	6	3	2	6	7	0	0	1	2	1	1	2	10	1	6	0	2	1	9	k__Bacteria; p__Verrucomicrobia; c__Verrucomicrobiae; o__Verrucomicrobiales; f__Rubritaleaceae; g__Luteolibacter; s__unidentified
otu48817	13	7	0	0	16	3	0	0	5	5	0	0	24	20	0	0	0	0	0	0	1	2	0	0	2	3	0	0	11	0	1	0	7	0	0	0	k__Bacteria; p__Actinobacteria; c__Actinobacteria; o__Micromonosporales; f__Micromonosporaceae; g__Virgisporangium; s__uncultured_bacterium
otu54899	2	0	0	0	1	0	0	0	1	14	0	0	2	5	1	0	9	12	0	0	6	7	0	0	5	7	3	0	5	22	0	13	0	5	0	0	k__Bacteria; p__Planctomycetes; c__Planctomycetacia; o__Gemmatales; f__Gemmataceae; g__uncultured; s__uncultured_bacterium
otu66852	10	1	0	0	9	1	0	0	5	13	0	0	8	9	0	0	8	6	4	2	8	0	0	0	7	8	0	0	2	14	0	0	5	0	0	0	k__Bacteria; p__Acidobacteria; c__Subgroup_6; o__unidentified; f__unidentified; g__unidentified; s__unidentified
otu68152	13	1	0	0	11	3	0	0	8	2	0	0	23	9	0	0	8	1	8	4	3	1	0	0	11	1	0	0	4	5	0	0	4	0	0	0	k__Bacteria; p__Actinobacteria; c__Rubrobacteria; o__Rubrobacterales; f__Rubrobacteriaceae; g__Rubrobacter; s__unidentified
otu72663	0	6	31	0	1	2	6	0	0	1	24	0	0	0	21	0	0	0	18	1	1	0	1	0	0	0	2	0	0	0	0	1	0	1	0	3	k__Bacteria; p__Actinobacteria; c__Actinobacteria; o__Micrococcales; f__Microbacteriaceae; g__Microbacterium; s__unidentified
otu73720	14	2	0	0	12	9	0	0	5	1	0	0	11	8	0	0	8	0	0	2	1	2	0	0	28	0	0	0	10	1	0	0	6	0	0	0	k__Bacteria; p__Actinobacteria; c__Actinobacteria; o__Frankiales; f__Geodermatophilaceae; g__Geodermatophilus; s__uncultured_bacterium
otu94327	0	0	0	0	0	1	3	0	0	5	8	1	0	0	3	15	0	1	7	0	0	1	1	0	0	2	15	3	0	1	8	11	0	0	29	5	k__Bacteria; p__Proteobacteria; c__Alphaproteobacteria; o__Rhizobiales; f__Rhizobiaceae; g__Allorhizobium-Neorhizobium-Pararhizobium-Rhizobium; s__unidentified
otu101266	0	0	3	26	0	0	0	33	0	0	0	26	1	0	5	8	0	0	3	2	0	0	0	0	0	1	0	6	0	0	3	1	0	0	1	1	k__Bacteria; p__Proteobacteria; c__Gammaproteobacteria; o__Betaproteobacteriales; f__Burkholderiaceae; g__Cupriavidus; s__unidentified
otu1928	2	84	2	0	4	0	3	0	0	1	0	0	4	7	0	0	1	0	1	2	1	0	0	0	2	1	0	0	1	1	0	0	2	0	0	0	k__Bacteria; p__Actinobacteria; c__Actinobacteria; o__Micrococcales; f__Micrococcaceae; g__Pseudarthrobacter; s__uncultured_bacterium
otu2137	0	0	0	0	0	0	0	0	0	0	0	0	0	0	0	0	0	3	13	35	1	1	2	11	2	0	4	12	0	0	0	8	1	1	21	4	k__Bacteria; p__Proteobacteria; c__Gammaproteobacteria; o__Betaproteobacteriales; f__Burkholderiaceae; g__Aquabacterium; s__unidentified
otu10441	0	0	0	0	0	1	0	0	0	1	3	2	0	1	2	15	0	1	6	0	2	2	3	1	0	0	9	1	0	1	16	12	0	3	31	6	k__Bacteria; p__Proteobacteria; c__Alphaproteobacteria; o__Rhizobiales; f__Rhizobiaceae; g__Allorhizobium-Neorhizobium-Pararhizobium-Rhizobium; s__uncultured_bacterium
otu18907	0	0	45	0	0	1	0	0	0	0	2	2	0	0	6	45	0	0	1	0	0	0	1	0	0	0	2	0	0	0	1	13	0	0	0	0	k__Bacteria; p__Proteobacteria; c__Gammaproteobacteria; o__Betaproteobacteriales; f__Burkholderiaceae; g__Cupriavidus; s__unidentified
otu25184	0	1	0	0	1	70	1	0	0	2	2	0	3	1	1	9	0	1	0	0	3	0	0	1	0	0	1	0	1	1	0	0	0	2	0	18	k__Bacteria; p__Actinobacteria; c__Actinobacteria; o__Micrococcales; f__Microbacteriaceae; g__Agromyces; s__Agromyces_cerinus_subsp._cerinus
otu31716	42	11	0	0	42	0	0	0	0	0	0	0	2	0	0	0	0	0	0	0	13	7	0	0	0	0	0	0	2	0	0	0	0	0	0	0	k__Bacteria; p__Planctomycetes; c__OM190; o__uncultured_bacterium; f__uncultured_bacterium; g__uncultured_bacterium; s__uncultured_bacterium
otu42745	0	4	34	0	0	0	2	0	0	0	14	1	0	0	35	2	0	0	20	0	1	3	0	0	0	0	1	0	0	0	0	2	0	0	0	0	k__Bacteria; p__Actinobacteria; c__Actinobacteria; o__Micrococcales; f__Microbacteriaceae; g__Microbacterium; s__unidentified
otu56442	0	3	8	1	0	9	8	0	0	1	0	0	0	0	3	1	0	16	16	0	12	2	2	1	0	2	13	0	0	0	6	4	0	4	6	1	k__Bacteria; p__Proteobacteria; c__Alphaproteobacteria; o__Rhizobiales; f__Rhizobiaceae; g__Mesorhizobium; s__Mesorhizobium_thiogangeticum
otu63072	12	3	0	0	3	9	0	0	13	3	0	0	4	7	1	1	18	3	6	2	4	1	0	0	11	1	1	0	4	2	0	2	7	1	0	0	k__Bacteria; p__Actinobacteria; c__Actinobacteria; o__Propionibacteriales; f__Nocardioidaceae; g__Nocardioides; s__uncultured_bacterium
otu86353	0	2	1	5	1	0	1	1	0	0	1	41	0	1	1	5	0	0	0	0	1	0	0	0	0	0	0	0	0	0	0	0	0	2	7	49	k__Bacteria; p__Bacteroidetes; c__Bacteroidia; o__Flavobacteriales; f__Flavobacteriaceae; g__Flavobacterium; s__uncultured_bacterium
otu95223	2	0	0	0	2	0	0	0	18	2	0	0	5	3	0	0	0	0	0	0	4	1	0	0	13	26	0	0	19	13	0	0	9	2	0	0	k__Bacteria; p__Rokubacteria; c__NC10; o__Rokubacteriales; f__uncultured_bacterium; g__uncultured_bacterium; s__uncultured_bacterium
otu100670	0	1	0	0	0	3	0	4	0	0	0	0	0	0	0	4	0	5	7	0	3	1	5	3	1	0	0	0	0	0	79	3	0	0	0	0	k__Bacteria; p__Firmicutes; c__Bacilli; o__Lactobacillales; f__Enterococcaceae; g__Enterococcus; s__Enterococcus_faecium
otu101687	0	10	41	10	1	6	5	0	2	2	6	0	0	3	9	1	0	5	5	0	6	4	1	0	1	0	1	0	0	0	0	0	0	0	0	0	k__Bacteria; p__Chloroflexi; c__Chloroflexia; o__Thermomicrobiales; f__JG30-KF-CM45; g__unidentified; s__unidentified
otu103599	0	0	0	0	0	4	6	0	0	1	11	3	0	0	9	31	0	3	2	0	1	0	5	0	0	0	9	0	0	0	2	9	0	1	20	2	k__Bacteria; p__Proteobacteria; c__Alphaproteobacteria; o__Rhizobiales; f__Rhizobiaceae; g__Allorhizobium-Neorhizobium-Pararhizobium-Rhizobium; s__unidentified
otu105650	8	3	0	0	7	4	0	0	9	9	0	0	8	11	0	0	6	6	1	2	11	2	0	0	10	3	0	0	9	3	4	0	2	1	0	0	k__Bacteria; p__Actinobacteria; c__Thermoleophilia; o__Gaiellales; f__uncultured; g__uncultured_bacterium; s__uncultured_bacterium
otu3905	9	1	0	0	5	6	0	0	1	5	0	0	7	11	0	1	9	4	0	0	7	0	0	0	18	8	2	0	2	19	0	0	3	0	0	0	k__Bacteria; p__Chloroflexi; c__Chloroflexia; o__Chloroflexales; f__Roseiflexaceae; g__uncultured; s__uncultured_soil_bacterium
otu6151	0	0	6	20	0	0	3	29	0	0	0	28	0	0	9	10	0	0	2	3	0	0	0	1	0	0	0	5	0	0	0	1	0	0	0	1	k__Bacteria; p__Proteobacteria; c__Gammaproteobacteria; o__Betaproteobacteriales; f__Burkholderiaceae; g__Cupriavidus; s__unidentified
otu12162	35	0	0	0	27	0	0	0	23	0	0	0	9	9	0	0	6	0	0	1	2	0	0	0	1	0	0	0	4	0	0	0	1	0	0	0	k__Bacteria; p__Planctomycetes; c__OM190; o__uncultured_bacterium; f__uncultured_bacterium; g__uncultured_bacterium; s__uncultured_bacterium
otu44433	1	0	8	18	0	0	1	29	0	0	5	27	0	0	2	26	0	0	0	0	0	1	0	0	0	0	0	0	0	0	0	0	0	0	0	0	k__Bacteria; p__Proteobacteria; c__Gammaproteobacteria; o__Pseudomonadales; f__Pseudomonadaceae; g__Pseudomonas; s__Pseudomonas_putida
otu45551	0	2	6	0	0	1	8	0	0	0	0	0	0	0	13	1	0	0	30	1	8	1	9	0	0	0	18	0	0	0	0	13	0	3	3	1	k__Bacteria; p__Proteobacteria; c__Alphaproteobacteria; o__Rhizobiales; f__Rhizobiaceae; g__Mesorhizobium; s__Mesorhizobium_thiogangeticum
otu53317	5	0	0	0	8	1	0	0	20	14	0	0	5	7	0	1	9	11	0	0	14	3	0	2	2	6	0	0	1	7	0	0	2	0	0	0	k__Bacteria; p__Acidobacteria; c__Subgroup_6; o__uncultured_bacterium; f__uncultured_bacterium; g__uncultured_bacterium; s__uncultured_bacterium
otu53741	0	6	5	0	0	8	9	1	0	2	10	0	0	2	3	4	0	0	7	30	6	2	3	2	0	1	3	2	0	0	1	10	0	0	1	0	k__Bacteria; p__Proteobacteria; c__Alphaproteobacteria; o__Rhizobiales; f__C2U; g__uncultured_bacterium; s__uncultured_bacterium
otu58077	7	3	0	0	6	0	0	0	4	5	0	0	4	6	0	0	12	0	0	11	11	5	0	0	4	4	0	0	2	13	6	0	14	1	0	0	k__Bacteria; p__Chloroflexi; c__KD4-96; o__uncultured_bacterium; f__uncultured_bacterium; g__uncultured_bacterium; s__uncultured_bacterium
otu58792	7	0	0	0	4	3	0	0	6	2	0	0	3	5	1	1	2	0	0	0	1	2	0	0	10	16	0	0	10	31	0	0	14	0	0	0	k__Bacteria; p__Acidobacteria; c__Subgroup_6; o__unidentified; f__unidentified; g__unidentified; s__unidentified
otu67944	0	12	6	1	0	13	18	3	0	3	18	1	0	0	13	5	0	0	9	0	9	1	2	0	0	0	2	0	0	1	0	1	0	0	0	0	k__Bacteria; p__Proteobacteria; c__Alphaproteobacteria; o__Rhizobiales; f__Rhizobiaceae; g__Ensifer; s__Sinorhizobium_sp._DAH2-10
otu600	0	6	0	0	3	2	2	0	5	6	0	0	2	5	0	3	0	1	0	0	10	6	0	0	7	6	6	0	6	25	0	0	7	9	0	0	k__Bacteria; p__Proteobacteria; c__Alphaproteobacteria; o__Tistrellales; f__Geminicoccaceae; g__Candidatus_Alysiosphaera; s__uncultured_bacterium
otu13233	0	1	7	26	0	0	0	26	0	0	10	32	0	1	3	11	0	0	0	0	0	0	0	0	0	0	0	0	0	0	0	0	0	0	0	0	k__Bacteria; p__Proteobacteria; c__Gammaproteobacteria; o__Pseudomonadales; f__Pseudomonadaceae; g__Pseudomonas; s__Pseudomonas_putida
otu17634	0	24	10	0	0	7	27	4	0	1	5	0	1	4	8	26	0	0	0	0	0	0	0	0	0	0	0	0	0	0	0	0	0	0	0	0	k__Bacteria; p__Proteobacteria; c__Gammaproteobacteria; o__Betaproteobacteriales; f__Burkholderiaceae; g__Variovorax; s__unidentified
otu20210	0	0	3	0	0	2	4	0	0	1	5	1	1	0	2	28	0	0	9	2	3	0	1	0	0	0	6	2	0	0	0	45	0	0	0	2	k__Bacteria; p__Proteobacteria; c__Alphaproteobacteria; o__Rhizobiales; f__Xanthobacteraceae; g__Bradyrhizobium; s__uncultured_bacterium
otu22507	1	1	0	0	1	1	0	0	0	1	3	5	0	2	4	0	0	4	0	1	14	9	7	11	0	4	31	3	1	5	3	0	1	2	2	0	k__Bacteria; p__Proteobacteria; c__Alphaproteobacteria; o__Rhodobacterales; f__Rhodobacteraceae; g__uncultured; s__uncultured_bacterium
otu39545	0	8	3	0	0	39	0	0	0	0	0	0	0	2	2	3	0	25	35	0	0	0	0	0	0	0	0	0	0	0	0	0	0	0	0	0	k__Bacteria; p__Proteobacteria; c__Gammaproteobacteria; o__Enterobacteriales; f__Enterobacteriaceae; g__Serratia; s__Serratia_plymuthica
otu46562	6	3	0	0	3	2	0	0	3	4	0	0	5	2	0	0	19	7	0	1	1	2	0	0	1	0	0	0	11	3	0	0	43	1	0	0	k__Bacteria; p__Bacteroidetes; c__Bacteroidia; o__Sphingobacteriales; f__Sphingobacteriaceae; g__Solitalea; s__Solitalea_koreensis
otu53478	0	0	0	0	0	0	0	0	0	0	0	2	0	0	0	93	0	0	0	0	0	0	0	0	0	3	17	1	0	0	0	0	0	0	1	0	k__Bacteria; p__Bacteroidetes; c__Bacteroidia; o__Chitinophagales; f__Chitinophagaceae; g__Pseudoflavitalea; s__unidentified
otu60141	7	3	0	0	2	8	0	0	2	15	0	0	6	2	0	0	1	14	3	2	10	10	0	0	2	7	0	0	3	12	0	0	6	2	0	0	k__Bacteria; p__Acidobacteria; c__Subgroup_6; o__uncultured_Saccharibacillus_sp.; f__uncultured_Saccharibacillus_sp.; g__uncultured_Saccharibacillus_sp.; s__uncultured_Saccharibacillus_sp.
otu69731	0	0	2	0	0	1	4	0	0	0	23	0	0	0	10	1	0	0	10	0	1	1	0	0	0	0	25	0	0	0	3	29	0	0	6	1	k__Bacteria; p__Proteobacteria; c__Alphaproteobacteria; o__Acetobacterales; f__Acetobacteraceae; g__uncultured; s__uncultured_alpha_proteobacterium
otu93603	4	0	0	0	5	0	0	0	4	2	0	0	1	4	0	0	5	2	0	3	0	2	0	0	13	21	0	0	13	24	0	2	10	2	0	0	k__Bacteria; p__Acidobacteria; c__Acidobacteriia; o__Solibacterales; f__Solibacteraceae_(Subgroup_3); g__Candidatus_Solibacter; s__uncultured_bacterium
otu103888	4	1	1	2	0	14	26	6	3	14	0	0	3	2	1	0	4	8	5	1	6	9	1	0	0	2	0	0	0	3	0	0	1	0	0	0	k__Bacteria; p__Proteobacteria; c__Alphaproteobacteria; o__Rhizobiales; f__Rhizobiaceae; g__Mesorhizobium; s__Mesorhizobium_sp._L2C067A000
otu1062	3	1	0	0	4	0	0	0	18	6	0	0	12	17	0	0	7	5	1	0	9	4	0	0	5	5	1	0	4	4	0	0	8	1	0	1	k__Bacteria; p__Proteobacteria; c__Alphaproteobacteria; o__Rhizobiales; f__Xanthobacteraceae; g__unidentified; s__unidentified
otu6456	1	0	1	0	2	0	0	0	3	4	0	0	1	2	0	0	5	2	0	0	5	5	0	0	21	13	0	0	13	19	1	0	15	3	0	0	k__Bacteria; p__Proteobacteria; c__Gammaproteobacteria; o__Xanthomonadales; f__Xanthomonadaceae; g__Lysobacter; s__unidentified
otu33608	1	0	5	36	0	0	2	1	2	1	1	7	6	2	2	4	1	0	4	11	2	0	1	9	1	0	2	5	0	1	2	4	0	0	1	2	k__Bacteria; p__Proteobacteria; c__Alphaproteobacteria; o__Rhizobiales; f__Xanthobacteraceae; g__Bradyrhizobium; s__unidentified
otu39673	4	0	0	0	5	3	0	0	3	11	0	1	9	6	0	0	9	17	0	1	11	2	0	3	1	4	0	0	5	15	0	0	6	0	0	0	k__Bacteria; p__Acidobacteria; c__Subgroup_6; o__uncultured_bacterium; f__uncultured_bacterium; g__uncultured_bacterium; s__uncultured_bacterium
otu57601	1	2	0	0	1	0	0	0	10	17	0	0	4	3	0	0	0	2	0	0	7	2	0	0	10	19	0	0	9	27	0	0	1	1	0	0	k__Bacteria; p__Acidobacteria; c__Subgroup_6; o__unidentified; f__unidentified; g__unidentified; s__unidentified
otu59532	7	2	0	0	6	0	0	0	12	20	0	0	6	5	0	1	3	9	4	13	5	3	0	0	5	3	0	0	0	5	0	0	4	3	0	0	k__Bacteria; p__Acidobacteria; c__Subgroup_6; o__uncultured_bacterium; f__uncultured_bacterium; g__uncultured_bacterium; s__uncultured_bacterium
otu62461	15	0	1	0	6	3	1	0	7	4	0	0	20	12	0	0	12	2	0	0	4	0	0	0	18	0	0	0	4	0	0	0	7	0	0	0	k__Bacteria; p__Actinobacteria; c__Thermoleophilia; o__Solirubrobacterales; f__67-14; g__uncultured_bacterium; s__uncultured_bacterium
otu64618	3	1	1	0	7	3	0	0	0	7	0	0	3	5	0	0	7	2	0	0	7	1	0	0	9	16	9	0	4	27	1	0	2	1	0	0	k__Bacteria; p__Actinobacteria; c__Acidimicrobiia; o__Microtrichales; f__uncultured; g__uncultured_bacterium; s__uncultured_bacterium
otu68590	0	7	75	7	0	0	0	0	0	13	1	1	0	0	1	2	0	6	0	1	0	0	0	0	0	0	0	0	1	0	1	0	0	0	0	0	k__Bacteria; p__Proteobacteria; c__Gammaproteobacteria; o__Enterobacteriales; f__Enterobacteriaceae; g__Serratia; s__unidentified
otu81314	21	1	0	0	16	2	0	0	14	4	0	0	22	11	0	0	9	0	0	1	4	1	0	0	2	3	0	0	2	0	0	0	3	0	0	0	k__Bacteria; p__Proteobacteria; c__Gammaproteobacteria; o__Betaproteobacteriales; f__Nitrosomonadaceae; g__Ellin6067; s__uncultured_bacterium
otu102228	0	0	0	0	0	1	6	0	0	3	5	0	0	1	10	17	0	0	5	0	3	0	2	0	0	0	9	0	0	1	1	48	0	4	0	0	k__Bacteria; p__Proteobacteria; c__Alphaproteobacteria; o__Rhizobiales; f__Rhizobiaceae; g__Allorhizobium-Neorhizobium-Pararhizobium-Rhizobium; s__unidentified
otu107357	0	3	47	0	0	2	20	1	0	1	12	3	0	0	24	2	0	1	0	0	0	0	0	0	0	0	0	0	0	0	0	0	0	0	0	0	k__Bacteria; p__Actinobacteria; c__Actinobacteria; o__Micrococcales; f__Microbacteriaceae; g__Agromyces; s__unidentified
otu109165	0	0	28	0	0	0	0	0	0	2	28	21	0	0	0	4	0	1	0	0	4	0	1	0	0	0	19	0	0	4	0	0	0	1	2	1	k__Bacteria; p__Verrucomicrobia; c__Verrucomicrobiae; o__Chthoniobacterales; f__01D2Z36; g__unidentified; s__unidentified
otu23176	0	0	7	23	0	0	0	30	0	0	1	26	1	0	8	17	0	0	0	0	0	1	0	0	0	0	0	0	0	0	0	0	0	0	1	0	k__Bacteria; p__Proteobacteria; c__Gammaproteobacteria; o__Pseudomonadales; f__Pseudomonadaceae; g__Pseudomonas; s__Pseudomonas_sp._DQ-01
otu27210	0	0	4	21	0	0	2	29	0	0	1	28	0	0	5	10	0	0	5	3	0	0	0	2	0	0	0	5	0	0	0	0	0	0	0	0	k__Bacteria; p__Proteobacteria; c__Gammaproteobacteria; o__Betaproteobacteriales; f__Burkholderiaceae; g__Cupriavidus; s__unidentified
otu28635	0	0	0	0	0	0	0	0	0	0	0	0	0	0	0	0	0	0	0	0	0	0	0	0	0	0	47	13	0	0	15	40	0	0	0	0	k__Bacteria; p__Chlamydiae; c__Chlamydiae; o__Chlamydiales; f__Parachlamydiaceae; g__Candidatus_Protochlamydia; s__metagenome
otu34004	0	0	0	0	0	0	0	0	0	0	1	53	0	0	0	0	0	0	4	8	0	0	0	3	0	0	2	5	0	1	35	1	1	0	0	1	k__Bacteria; p__Firmicutes; c__Bacilli; o__Lactobacillales; f__Lactobacillaceae; g__Lactobacillus; s__uncultured_bacterium
otu40926	1	0	0	0	0	1	0	0	25	1	0	0	21	59	0	0	0	0	0	1	4	0	0	0	1	0	0	0	0	0	0	0	1	0	0	0	k__Bacteria; p__Actinobacteria; c__Actinobacteria; o__Streptomycetales; f__Streptomycetaceae; g__Streptomyces; s__unidentified
otu47672	8	0	0	0	10	2	0	0	15	5	0	0	8	4	0	0	3	2	2	0	9	6	0	0	7	3	4	0	15	7	0	1	4	0	0	0	k__Bacteria; p__Chloroflexi; c__KD4-96; o__uncultured_bacterium; f__uncultured_bacterium; g__uncultured_bacterium; s__uncultured_bacterium
otu59191	0	0	2	0	2	4	57	0	0	0	0	0	1	0	0	9	0	0	0	0	1	0	0	0	0	2	19	0	9	7	1	0	0	0	1	0	k__Bacteria; p__Chloroflexi; c__Anaerolineae; o__SBR1031; f__A4b; g__uncultured_bacterium; s__uncultured_bacterium
otu60848	0	4	3	3	2	4	7	1	3	4	0	0	3	3	1	2	0	4	15	18	3	2	3	8	2	3	0	5	0	1	3	1	0	4	3	0	k__Bacteria; p__Proteobacteria; c__Alphaproteobacteria; o__Rhizobiales; f__Xanthobacteraceae; g__Bradyrhizobium; s__Bradyrhizobium_sp._DASA194
otu65976	3	0	0	0	5	0	0	0	8	0	0	0	4	5	0	0	11	0	0	0	0	0	0	0	5	0	0	0	16	0	0	0	58	0	0	0	k__Bacteria; p__Latescibacteria; c__uncultured_Latescibacteria_bacterium; o__uncultured_Latescibacteria_bacterium; f__uncultured_Latescibacteria_bacterium; g__uncultured_Latescibacteria_bacterium; s__uncultured_Latescibacteria_bacterium
otu70459	8	2	0	0	2	4	0	0	9	2	0	0	18	19	0	0	15	3	0	0	5	6	0	0	2	1	0	0	2	4	0	3	7	1	2	0	k__Bacteria; p__Acidobacteria; c__Subgroup_17; o__unidentified; f__unidentified; g__unidentified; s__unidentified
otu77063	3	0	1	0	6	3	0	0	2	8	0	0	4	4	0	0	4	4	0	0	11	16	0	2	4	13	1	0	3	9	4	0	4	9	0	0	k__Bacteria; p__Proteobacteria; c__Alphaproteobacteria; o__Tistrellales; f__Geminicoccaceae; g__Candidatus_Alysiosphaera; s__unidentified
otu85080	0	0	4	16	0	0	1	13	0	0	3	6	0	0	1	4	1	0	5	6	0	0	1	6	1	0	3	33	1	0	2	5	0	0	2	1	k__Bacteria; p__Proteobacteria; c__Gammaproteobacteria; o__Betaproteobacteriales; f__Burkholderiaceae; g__Cupriavidus; s__unidentified
otu91978	0	0	0	0	0	0	0	0	0	0	0	2	0	0	0	0	0	0	12	17	0	0	0	0	0	0	0	3	0	0	81	0	0	0	0	0	k__Bacteria; p__Firmicutes; c__Bacilli; o__Lactobacillales; f__Streptococcaceae; g__Streptococcus; s__uncultured_organism
otu107659	1	0	0	0	0	3	1	0	0	8	1	0	1	0	5	1	0	26	43	0	0	8	0	0	1	4	2	0	2	4	0	2	0	0	2	0	k__Bacteria; p__Proteobacteria; c__Alphaproteobacteria; o__Rhizobiales; f__Rhizobiales_Incertae_Sedis; g__uncultured; s__unidentified
otu108095	0	4	1	1	0	2	0	0	0	3	3	0	0	0	3	3	0	49	26	16	2	2	0	0	0	0	0	0	0	0	0	0	0	0	0	0	k__Bacteria; p__Proteobacteria; c__Gammaproteobacteria; o__Xanthomonadales; f__Xanthomonadaceae; g__Stenotrophomonas; s__Stenotrophomonas_rhizophila
otu14277	21	6	0	0	13	0	0	0	9	8	0	0	10	13	0	0	7	0	0	0	7	5	0	0	0	2	0	0	2	3	0	0	6	2	0	0	k__Bacteria; p__Acidobacteria; c__Subgroup_6; o__unidentified; f__unidentified; g__unidentified; s__unidentified
otu25268	2	2	2	0	5	1	0	0	6	6	0	0	3	6	0	0	8	5	0	0	2	10	0	0	2	11	0	0	11	14	0	0	17	1	0	0	k__Bacteria; p__Proteobacteria; c__Gammaproteobacteria; o__Steroidobacterales; f__Steroidobacteraceae; g__uncultured; s__uncultured_bacterium
otu37897	3	1	2	2	1	6	9	0	8	11	0	0	11	15	4	1	1	1	4	3	0	0	0	1	1	3	1	3	1	6	0	7	3	3	2	0	k__Bacteria; p__Proteobacteria; c__Alphaproteobacteria; o__Rhizobiales; f__Xanthobacteraceae; g__Bradyrhizobium; s__unidentified
otu39750	16	2	0	0	13	4	1	0	2	1	0	0	3	5	2	0	8	2	0	0	2	0	0	0	14	5	0	0	15	5	0	0	11	3	0	0	k__Bacteria; p__Actinobacteria; c__Thermoleophilia; o__Gaiellales; f__uncultured; g__unidentified; s__unidentified
otu58855	8	1	0	0	5	2	0	0	8	20	0	0	12	3	1	0	4	22	3	0	6	3	0	0	1	4	0	0	0	4	0	0	4	3	0	0	k__Bacteria; p__Acidobacteria; c__Subgroup_6; o__uncultured_Acidobacteria_bacterium; f__uncultured_Acidobacteria_bacterium; g__uncultured_Acidobacteria_bacterium; s__uncultured_Acidobacteria_bacterium
otu65497	4	4	0	0	0	4	0	0	0	28	0	0	1	0	0	0	0	0	0	0	18	11	0	0	10	10	0	0	5	8	0	0	9	2	0	0	k__Bacteria; p__Acidobacteria; c__Subgroup_6; o__uncultured_Acidobacteria_bacterium; f__uncultured_Acidobacteria_bacterium; g__uncultured_Acidobacteria_bacterium; s__uncultured_Acidobacteria_bacterium
otu73993	0	8	7	0	0	3	3	0	0	1	10	0	0	0	3	10	0	1	2	0	3	1	3	0	0	0	36	0	0	1	3	14	0	0	1	4	k__Bacteria; p__Proteobacteria; c__Alphaproteobacteria; o__Rhizobiales; f__Rhizobiaceae; g__Allorhizobium-Neorhizobium-Pararhizobium-Rhizobium; s__unidentified
otu80671	1	0	4	21	0	0	3	29	0	0	3	30	0	0	7	15	0	0	0	0	0	0	0	0	0	0	0	0	0	0	0	0	1	0	0	0	k__Bacteria; p__Proteobacteria; c__Gammaproteobacteria; o__Pseudomonadales; f__Pseudomonadaceae; g__Pseudomonas; s__Pseudomonas_sp._DQ-01
otu90823	1	0	6	22	0	0	0	36	0	0	1	30	0	0	2	13	0	0	0	0	0	0	0	0	0	0	1	1	0	0	0	0	0	0	1	0	k__Bacteria; p__Proteobacteria; c__Gammaproteobacteria; o__Betaproteobacteriales; f__Burkholderiaceae; g__Cupriavidus; s__unidentified
otu105934	0	114	0	0	0	0	0	0	0	0	0	0	0	0	0	0	0	0	0	0	0	0	0	0	0	0	0	0	0	0	0	0	0	0	0	0	k__Bacteria; p__Proteobacteria; c__Gammaproteobacteria; o__Pseudomonadales; f__Pseudomonadaceae; g__Pseudomonas; s__uncultured_prokaryote
otu929	13	1	0	0	9	2	0	0	0	2	0	0	7	12	0	0	18	0	0	0	6	0	0	0	4	8	0	0	7	2	0	0	22	0	0	0	k__Bacteria; p__Gemmatimonadetes; c__Gemmatimonadetes; o__Gemmatimonadales; f__Gemmatimonadaceae; g__uncultured_bacterium; s__uncultured_bacterium
otu11461	0	1	0	0	0	2	102	1	5	0	0	0	0	1	0	0	0	0	0	0	1	0	0	0	0	0	0	0	0	0	0	0	0	0	0	0	k__Bacteria; p__Actinobacteria; c__Actinobacteria; o__Micromonosporales; f__Micromonosporaceae; g__Catellatospora; s__Catellatospora_sp._NX-6
otu13768	7	0	0	0	8	2	0	0	11	14	0	0	8	8	0	0	5	3	0	0	3	6	0	0	10	6	0	0	6	9	0	0	7	0	0	0	k__Bacteria; p__Proteobacteria; c__Deltaproteobacteria; o__NB1-j; f__unidentified; g__unidentified; s__unidentified
otu25676	0	0	1	0	0	1	2	0	0	0	0	0	0	0	2	1	0	18	17	1	11	7	9	2	0	0	4	1	0	3	3	5	0	6	15	4	k__Bacteria; p__Proteobacteria; c__Alphaproteobacteria; o__Rhizobiales; f__Rhizobiaceae; g__Mesorhizobium; s__Mesorhizobium_thiogangeticum
otu33948	3	4	0	0	3	1	0	1	2	6	0	0	0	1	0	0	16	15	1	0	4	4	0	3	4	15	0	0	3	11	0	0	11	5	0	0	k__Bacteria; p__Acidobacteria; c__Blastocatellia_(Subgroup_4); o__Pyrinomonadales; f__Pyrinomonadaceae; g__RB41; s__uncultured_bacterium
otu40376	2	2	0	0	2	3	0	0	1	22	0	0	5	6	2	0	1	13	1	0	14	11	1	0	0	4	0	2	4	7	0	7	1	2	0	0	k__Bacteria; p__Acidobacteria; c__Acidobacteriia; o__Solibacterales; f__Solibacteraceae_(Subgroup_3); g__Candidatus_Solibacter; s__uncultured_bacterium
otu51889	3	2	0	0	5	3	0	1	22	19	0	0	26	10	0	0	2	0	0	0	2	0	0	0	7	1	0	0	3	3	0	0	4	0	0	0	k__Bacteria; p__Actinobacteria; c__Actinobacteria; o__Micromonosporales; f__Micromonosporaceae; g__Phytohabitans; s__uncultured_bacterium
otu62849	5	0	0	0	8	1	0	0	45	9	0	0	5	3	0	0	18	2	0	1	2	3	0	0	0	3	0	0	0	0	0	0	8	0	0	0	k__Bacteria; p__Actinobacteria; c__Actinobacteria; o__Micromonosporales; f__Micromonosporaceae; g__Catelliglobosispora; s__unidentified
otu65387	9	1	0	0	9	1	0	0	7	4	0	0	4	5	0	0	13	1	1	6	5	1	0	0	19	3	0	0	7	7	0	0	10	0	0	0	k__Bacteria; p__Proteobacteria; c__Gammaproteobacteria; o__Betaproteobacteriales; f__Nitrosomonadaceae; g__Ellin6067; s__uncultured_bacterium
otu65398	22	0	0	0	13	0	1	0	3	1	0	0	2	5	1	0	2	0	0	0	9	8	0	0	4	3	0	8	10	5	1	0	14	1	0	0	k__Bacteria; p__Chloroflexi; c__Dehalococcoidia; o__S085; f__uncultured_bacterium; g__uncultured_bacterium; s__uncultured_bacterium
otu74970	0	0	0	0	0	3	4	0	0	0	0	0	0	1	0	0	0	23	0	0	0	0	0	0	0	2	60	3	0	5	1	0	0	6	2	3	k__Bacteria; p__Proteobacteria; c__Gammaproteobacteria; o__Diplorickettsiales; f__Diplorickettsiaceae; g__Aquicella; s__metagenome
otu76392	2	2	0	0	0	1	0	0	19	0	0	0	4	3	0	0	3	0	0	0	0	0	0	0	21	7	0	1	22	5	0	0	22	1	0	0	k__Bacteria; p__Acidobacteria; c__Subgroup_17; o__uncultured_Acidobacteriales_bacterium; f__uncultured_Acidobacteriales_bacterium; g__uncultured_Acidobacteriales_bacterium; s__uncultured_Acidobacteriales_bacterium
otu76871	0	4	2	0	0	12	38	0	0	1	2	0	1	0	5	1	1	20	11	0	2	3	0	0	0	0	2	0	0	1	0	0	0	4	2	1	k__Bacteria; p__Proteobacteria; c__Alphaproteobacteria; o__Rhizobiales; f__Labraceae; g__Labrys; s__unidentified
otu78774	3	2	1	0	6	1	0	0	3	11	0	0	4	4	0	0	9	8	0	0	9	11	0	0	4	9	0	0	4	10	0	0	10	4	0	0	k__Bacteria; p__Acidobacteria; c__Blastocatellia_(Subgroup_4); o__Blastocatellales; f__Blastocatellaceae; g__JGI_0001001-H03; s__uncultured_bacterium
otu91394	0	2	1	0	0	0	0	0	0	0	0	0	0	0	0	1	0	0	1	4	1	5	0	0	0	0	0	1	0	0	0	0	0	65	8	24	k__Bacteria; p__Firmicutes; c__Bacilli; o__Lactobacillales; f__Carnobacteriaceae; g__Carnobacterium; s__unidentified
otu97187	0	0	0	0	0	6	0	0	1	3	0	0	3	2	0	2	0	15	5	1	22	17	12	0	1	10	1	1	1	6	0	3	1	0	0	0	k__Bacteria; p__Proteobacteria; c__Alphaproteobacteria; o__Rhizobiales; f__Rhizobiaceae; g__Allorhizobium-Neorhizobium-Pararhizobium-Rhizobium; s__unidentified
otu3915	3	0	0	0	0	1	1	0	2	9	0	0	1	3	0	0	7	27	0	2	6	8	0	0	4	10	0	0	2	18	0	1	0	7	0	0	k__Bacteria; p__Planctomycetes; c__Planctomycetacia; o__uncultured; f__uncultured_bacterium; g__uncultured_bacterium; s__uncultured_bacterium
otu12250	4	6	0	0	4	3	0	0	0	14	0	0	2	10	0	0	3	5	0	0	14	9	0	0	4	5	1	0	3	16	0	0	5	2	0	2	k__Bacteria; p__Acidobacteria; c__Acidobacteriia; o__Solibacterales; f__Solibacteraceae_(Subgroup_3); g__Bryobacter; s__unidentified
otu15579	3	0	2	0	4	1	0	0	5	6	0	0	13	6	0	0	0	2	0	1	2	2	0	0	3	18	0	0	2	34	2	4	1	1	0	0	k__Bacteria; p__Acidobacteria; c__Subgroup_6; o__unidentified; f__unidentified; g__unidentified; s__unidentified
otu32363	0	0	4	12	0	4	6	1	3	0	1	1	2	0	1	1	0	0	7	31	0	2	3	5	0	1	0	5	0	0	4	15	0	0	1	2	k__Bacteria; p__Proteobacteria; c__Alphaproteobacteria; o__Rhizobiales; f__Xanthobacteraceae; g__Rhodopseudomonas; s__unidentified
otu60988	0	5	0	0	0	5	2	0	0	1	0	0	0	1	0	0	0	7	0	0	14	2	0	0	1	16	17	0	0	23	5	3	0	5	5	0	k__Bacteria; p__Proteobacteria; c__Alphaproteobacteria; o__Rhizobiales; f__Rhizobiaceae; g__Allorhizobium-Neorhizobium-Pararhizobium-Rhizobium; s__Rhizobium_sp._DCP3
otu69515	8	1	0	0	2	1	0	0	2	5	0	0	1	1	0	0	2	6	0	1	10	9	0	0	7	9	0	0	17	14	0	7	5	4	0	0	k__Bacteria; p__Planctomycetes; c__Planctomycetacia; o__Gemmatales; f__Gemmataceae; g__uncultured; s__uncultured_bacterium
otu69866	12	0	0	0	2	0	0	0	5	1	0	0	0	4	0	0	4	1	0	4	1	1	0	0	22	16	0	0	15	17	0	0	6	1	0	0	k__Bacteria; p__Chloroflexi; c__SHA-26; o__uncultured_bacterium; f__uncultured_bacterium; g__uncultured_bacterium; s__uncultured_bacterium
otu74023	2	0	2	0	2	1	2	0	6	10	0	0	3	4	0	2	10	5	0	1	16	14	1	0	4	4	0	0	3	7	2	2	3	4	0	2	k__Bacteria; p__Proteobacteria; c__Alphaproteobacteria; o__Rhizobiales; f__Xanthobacteraceae; g__uncultured; s__unidentified
otu1695	29	0	0	0	10	0	4	0	0	0	0	0	6	10	0	0	17	0	0	1	2	0	0	0	2	0	0	0	12	0	0	0	18	0	0	0	k__Bacteria; p__Planctomycetes; c__OM190; o__uncultured_bacterium; f__uncultured_bacterium; g__uncultured_bacterium; s__uncultured_bacterium
otu18001	2	3	1	0	1	1	0	0	0	5	1	1	1	0	1	2	0	28	36	5	3	4	0	0	0	0	0	0	1	1	1	0	2	1	6	4	k__Bacteria; p__Proteobacteria; c__Gammaproteobacteria; o__Xanthomonadales; f__Xanthomonadaceae; g__Lysobacter; s__unidentified
otu33980	7	2	0	1	3	2	0	0	5	4	0	0	4	3	0	1	0	4	0	0	4	10	0	0	8	18	0	0	8	23	2	0	2	0	0	0	k__Bacteria; p__Acidobacteria; c__Subgroup_6; o__uncultured_bacterium; f__uncultured_bacterium; g__uncultured_bacterium; s__uncultured_bacterium
otu39603	5	0	0	0	1	1	0	0	9	5	0	0	1	1	0	0	0	0	4	0	4	8	0	0	7	25	0	0	11	27	0	0	2	0	0	0	k__Bacteria; p__Acidobacteria; c__Subgroup_6; o__unidentified; f__unidentified; g__unidentified; s__unidentified
otu41762	0	0	0	0	0	0	0	0	0	0	17	2	0	0	0	1	0	2	0	0	30	49	1	0	0	0	2	0	0	1	0	0	0	2	0	4	k__Bacteria; p__Verrucomicrobia; c__Verrucomicrobiae; o__Chthoniobacterales; f__Terrimicrobiaceae; g__Terrimicrobium; s__uncultured_bacterium
otu43738	6	3	0	0	5	3	0	0	5	4	0	0	5	4	2	0	8	7	3	3	4	4	0	0	5	7	0	0	7	10	0	2	13	1	0	0	k__Bacteria; p__Rokubacteria; c__NC10; o__Rokubacteriales; f__uncultured_bacterium; g__uncultured_bacterium; s__uncultured_bacterium
otu50728	4	1	0	0	1	0	0	0	12	9	0	0	2	0	0	3	4	1	2	1	4	1	0	0	10	14	0	0	18	17	0	0	6	1	0	0	k__Bacteria; p__Rokubacteria; c__NC10; o__Rokubacteriales; f__uncultured_bacterium; g__uncultured_bacterium; s__uncultured_bacterium
otu52018	0	1	4	1	0	3	5	0	0	0	16	0	0	1	9	22	0	0	6	1	1	0	2	1	0	0	4	1	0	0	2	24	0	0	4	3	k__Bacteria; p__Proteobacteria; c__Alphaproteobacteria; o__Rhizobiales; f__Xanthobacteraceae; g__uncultured; s__uncultured_bacterium
otu53177	0	0	0	0	0	4	3	0	0	2	20	2	0	1	11	36	0	1	1	0	0	0	3	0	0	0	23	0	0	0	0	2	0	1	1	0	k__Bacteria; p__Proteobacteria; c__Alphaproteobacteria; o__Rhizobiales; f__Rhizobiaceae; g__Allorhizobium-Neorhizobium-Pararhizobium-Rhizobium; s__unidentified
otu64971	14	3	0	0	12	2	0	0	5	11	0	0	10	7	0	0	6	3	0	0	7	2	0	0	2	7	0	0	1	8	0	0	9	2	0	0	k__Bacteria; p__Acidobacteria; c__Subgroup_6; o__uncultured_bacterium; f__uncultured_bacterium; g__uncultured_bacterium; s__uncultured_bacterium
otu96081	0	0	5	74	0	2	6	1	0	0	0	7	0	1	2	12	0	0	0	0	0	0	0	0	0	0	0	1	0	0	0	0	0	0	0	0	k__Bacteria; p__Proteobacteria; c__Alphaproteobacteria; o__Rhizobiales; f__Xanthobacteraceae; g__Bradyrhizobium; s__unidentified
otu108577	27	5	0	0	24	0	0	0	0	0	0	0	4	5	0	0	3	0	0	0	0	0	0	0	1	0	0	0	6	0	0	0	36	0	0	0	k__Bacteria; p__Gemmatimonadetes; c__Gemmatimonadetes; o__Gemmatimonadales; f__Gemmatimonadaceae; g__uncultured; s__uncultured_bacterium
otu14055	9	1	0	0	8	2	0	0	13	5	0	0	7	10	0	0	4	1	0	0	3	0	0	0	13	8	0	0	11	9	0	2	4	0	0	0	k__Bacteria; p__Actinobacteria; c__Acidimicrobiia; o__Microtrichales; f__uncultured; g__uncultured_bacterium; s__uncultured_bacterium
otu36117	1	1	0	0	4	2	0	0	21	3	0	0	3	2	0	0	24	0	1	0	1	0	0	0	0	0	0	0	1	1	0	0	45	0	0	0	k__Bacteria; p__Proteobacteria; c__Gammaproteobacteria; o__Betaproteobacteriales; f__Burkholderiaceae; g__Ramlibacter; s__uncultured_bacterium
otu48902	3	3	0	0	5	0	1	0	6	18	1	0	8	7	1	2	1	6	7	2	6	5	0	0	1	1	0	0	1	4	0	0	6	2	0	13	k__Bacteria; p__Actinobacteria; c__Actinobacteria; o__Corynebacteriales; f__Nocardiaceae; g__Rhodococcus; s__unidentified
otu70904	18	4	0	0	6	0	0	0	5	8	0	0	6	7	0	0	4	2	0	1	6	4	0	0	9	9	0	0	4	13	0	0	4	0	0	0	k__Bacteria; p__Chloroflexi; c__Anaerolineae; o__SBR1031; f__unidentified; g__unidentified; s__unidentified
otu97942	3	2	1	0	1	2	0	0	1	5	1	0	2	1	2	0	3	7	0	6	8	9	2	0	6	12	6	0	2	10	5	4	2	1	6	0	k__Bacteria; p__Proteobacteria; c__Alphaproteobacteria; o__Rhizobiales; f__Hyphomicrobiaceae; g__Pedomicrobium; s__uncultured_bacterium
otu107269	4	4	1	0	4	0	1	0	1	6	0	0	2	4	0	0	9	8	7	1	15	7	0	0	2	12	1	0	1	13	3	0	2	2	0	0	k__Bacteria; p__Proteobacteria; c__Gammaproteobacteria; o__Betaproteobacteriales; f__Nitrosomonadaceae; g__mle1-7; s__unidentified
otu5566	56	1	0	0	4	0	0	0	0	0	0	0	0	1	0	0	16	2	0	0	1	0	0	0	1	0	0	0	2	0	0	0	25	0	0	0	k__Bacteria; p__Chloroflexi; c__Anaerolineae; o__Anaerolineales; f__Anaerolineaceae; g__uncultured; s__uncultured_bacterium
otu11918	7	1	0	0	6	2	1	0	10	1	0	0	6	3	0	0	6	1	2	0	3	0	0	1	12	4	0	0	8	13	0	14	7	1	0	0	k__Bacteria; p__Actinobacteria; c__Thermoleophilia; o__Gaiellales; f__Gaiellaceae; g__Gaiella; s__uncultured_bacterium
otu27540	0	7	1	0	0	1	0	0	0	0	0	0	0	3	0	1	0	1	2	0	3	3	0	0	0	0	0	0	0	0	0	0	1	68	7	11	k__Bacteria; p__Firmicutes; c__Bacilli; o__Lactobacillales; f__Carnobacteriaceae; g__Carnobacterium; s__unidentified
otu42074	0	1	0	0	0	0	2	1	0	1	1	48	0	0	0	0	0	0	6	0	0	0	0	9	1	0	0	0	0	0	0	0	0	0	0	39	k__Bacteria; p__Firmicutes; c__Clostridia; o__Clostridiales; f__Ruminococcaceae; g__Ruminococcaceae_UCG-014; s__uncultured_bacterium
otu43304	0	0	2	5	0	0	1	11	0	0	0	9	0	0	1	3	0	0	13	5	0	0	0	8	0	0	5	26	0	0	4	9	0	0	5	2	k__Bacteria; p__Proteobacteria; c__Gammaproteobacteria; o__Betaproteobacteriales; f__Burkholderiaceae; g__Cupriavidus; s__unidentified
otu49917	15	0	0	0	14	0	2	0	4	0	0	0	14	7	0	0	13	0	0	1	6	0	0	0	4	0	0	0	7	0	0	0	22	0	0	0	k__Bacteria; p__Proteobacteria; c__Deltaproteobacteria; o__Myxococcales; f__mle1-27; g__uncultured_bacterium; s__uncultured_bacterium
otu58987	21	1	0	0	13	5	0	0	3	11	0	0	12	9	1	0	8	0	1	0	0	1	0	0	1	3	0	0	10	6	0	0	3	0	0	0	k__Bacteria; p__Chloroflexi; c__Anaerolineae; o__SBR1031; f__A4b; g__unidentified; s__unidentified
otu62010	3	1	0	0	4	3	0	0	10	2	0	0	5	2	0	0	8	5	17	4	8	5	0	1	2	6	0	0	5	12	0	0	2	1	3	0	k__Bacteria; p__Acidobacteria; c__Subgroup_6; o__uncultured_bacterium; f__uncultured_bacterium; g__uncultured_bacterium; s__uncultured_bacterium
otu63695	0	0	13	0	1	1	6	0	0	2	0	0	1	1	10	0	0	14	51	0	0	0	0	0	0	0	0	0	0	0	1	0	1	0	6	1	k__Bacteria; p__Proteobacteria; c__Gammaproteobacteria; o__Steroidobacterales; f__Steroidobacteraceae; g__Steroidobacter; s__unidentified
otu76268	8	1	0	0	10	0	0	1	9	5	0	0	4	2	0	0	18	1	0	2	2	3	0	0	1	1	0	0	1	5	0	3	32	0	0	0	k__Bacteria; p__Proteobacteria; c__Deltaproteobacteria; o__NB1-j; f__unidentified; g__unidentified; s__unidentified
otu76402	0	0	5	28	0	4	3	1	1	0	0	1	0	0	1	6	1	0	1	16	0	0	0	11	1	0	0	4	0	0	0	25	0	0	0	0	k__Bacteria; p__Proteobacteria; c__Alphaproteobacteria; o__Rhizobiales; f__Rhizobiaceae; g__Ochrobactrum; s__Ochrobactrum_sp._MVSV6
otu79256	0	6	0	0	0	10	7	1	1	5	0	0	0	0	19	0	0	16	10	0	6	7	3	0	0	0	1	0	0	3	0	3	0	8	3	0	k__Bacteria; p__Proteobacteria; c__Alphaproteobacteria; o__Rhizobiales; f__Rhizobiaceae; g__Mesorhizobium; s__Mesorhizobium_thiogangeticum
otu83280	0	0	0	0	0	0	0	0	0	2	1	0	1	0	3	6	0	0	0	0	4	7	0	0	1	2	57	3	0	7	13	0	0	2	0	0	k__Bacteria; p__Proteobacteria; c__Alphaproteobacteria; o__Rhodobacterales; f__Rhodobacteraceae; g__Pseudorhodobacter; s__unidentified
otu84540	0	1	3	0	0	0	0	0	0	1	2	0	0	0	6	3	0	0	0	0	0	0	30	61	0	0	1	0	0	0	1	0	0	0	0	0	k__Bacteria; p__Proteobacteria; c__Gammaproteobacteria; o__Betaproteobacteriales; f__Burkholderiaceae; g__AAP99; s__unidentified
otu90773	0	6	8	0	0	0	0	0	0	0	0	0	0	1	0	0	0	2	0	0	2	4	5	1	0	0	0	1	0	0	0	0	0	53	10	16	k__Bacteria; p__Firmicutes; c__Bacilli; o__Lactobacillales; f__Carnobacteriaceae; g__Carnobacterium; s__unidentified
otu158	6	4	0	0	5	0	0	0	1	5	0	0	3	4	0	0	7	6	10	11	3	7	0	0	3	12	0	0	3	7	0	0	7	4	0	0	k__Bacteria; p__Acidobacteria; c__Blastocatellia_(Subgroup_4); o__Pyrinomonadales; f__Pyrinomonadaceae; g__RB41; s__unidentified
otu8289	0	0	1	28	1	3	4	1	0	0	2	7	0	1	0	7	0	0	6	13	1	0	3	2	0	0	0	3	0	0	0	24	0	0	1	0	k__Bacteria; p__Proteobacteria; c__Alphaproteobacteria; o__Rhizobiales; f__Rhizobiaceae; g__Ochrobactrum; s__Ochrobactrum_sp._MVSV6
otu12368	1	1	1	0	1	3	19	0	4	9	2	0	4	1	7	0	0	8	9	0	6	3	2	0	2	4	4	2	0	7	2	0	0	0	6	0	k__Bacteria; p__Proteobacteria; c__Alphaproteobacteria; o__Reyranellales; f__Reyranellaceae; g__Reyranella; s__unidentified
otu50903	1	1	0	0	7	0	0	1	21	1	0	0	2	0	0	0	58	0	4	2	3	0	0	0	1	0	0	0	0	0	0	0	6	0	0	0	k__Bacteria; p__Latescibacteria; c__uncultured_bacterium; o__uncultured_bacterium; f__uncultured_bacterium; g__uncultured_bacterium; s__uncultured_bacterium
otu57831	8	0	0	0	6	1	0	0	18	15	0	0	26	13	0	0	5	1	0	0	2	1	0	0	8	1	0	0	0	1	1	0	1	0	0	0	k__Bacteria; p__Actinobacteria; c__Actinobacteria; o__Streptosporangiales; f__Thermomonosporaceae; g__uncultured; s__uncultured_bacterium
otu59604	4	0	0	0	20	8	0	0	23	0	0	0	6	7	0	0	9	0	0	2	2	0	0	0	7	3	0	0	2	1	0	1	13	0	0	0	k__Bacteria; p__Chloroflexi; c__Anaerolineae; o__SBR1031; f__uncultured_bacterium; g__uncultured_bacterium; s__uncultured_bacterium
otu71401	0	0	0	0	0	0	0	0	0	0	0	0	0	0	0	0	0	0	0	0	0	0	0	0	0	0	107	0	0	0	1	0	0	0	0	0	k__Bacteria; p__Fusobacteria; c__Fusobacteriia; o__Fusobacteriales; f__Fusobacteriaceae; g__Fusobacterium; s__Fusobacterium_massiliense
otu80630	3	0	1	0	5	3	4	0	0	4	0	0	6	4	0	2	4	0	1	0	3	4	4	0	8	15	3	0	5	12	1	0	13	1	2	0	k__Bacteria; p__Proteobacteria; c__Gammaproteobacteria; o__Betaproteobacteriales; f__Burkholderiaceae; g__unidentified; s__unidentified
otu93326	0	0	0	0	0	0	3	0	0	1	4	0	0	0	4	0	0	1	87	0	0	0	0	0	0	0	4	0	0	0	0	0	0	0	3	1	k__Bacteria; p__Proteobacteria; c__Gammaproteobacteria; o__Steroidobacterales; f__Steroidobacteraceae; g__uncultured; s__uncultured_bacterium
otu102984	0	1	0	0	0	0	0	0	0	15	41	2	0	0	0	2	0	1	0	0	2	1	0	0	1	16	0	0	0	23	2	1	0	0	0	0	k__Bacteria; p__Bacteroidetes; c__Bacteroidia; o__Flavobacteriales; f__Flavobacteriaceae; g__Flavobacterium; s__unidentified
otu107097	2	1	0	0	0	2	4	0	3	4	0	0	3	1	15	0	0	0	55	1	0	4	0	6	2	0	0	0	1	3	0	0	1	0	0	0	k__Bacteria; p__Chloroflexi; c__Anaerolineae; o__SBR1031; f__A4b; g__uncultured_bacterium; s__uncultured_bacterium
otu109376	0	3	15	1	0	6	4	0	0	4	13	1	5	2	8	8	0	0	6	5	5	0	6	0	0	1	0	0	1	3	2	9	0	0	0	0	k__Bacteria; p__Proteobacteria; c__Alphaproteobacteria; o__Rhizobiales; f__Xanthobacteraceae; g__Bradyrhizobium; s__unidentified
otu470	0	1	0	6	0	5	0	3	0	9	0	0	1	9	21	20	0	1	2	1	2	0	0	0	3	3	0	0	0	15	0	0	0	3	2	0	k__Bacteria; p__Actinobacteria; c__Actinobacteria; o__Micrococcales; f__Micrococcaceae; g__Paenarthrobacter; s__Paenarthrobacter_nitroguajacolicus
otu1896	0	3	2	0	5	1	0	0	23	5	0	0	10	9	1	0	6	5	0	1	3	4	4	0	3	0	1	0	6	5	1	0	6	1	2	0	k__Bacteria; p__Proteobacteria; c__Alphaproteobacteria; o__Rhizobiales; f__Xanthobacteraceae; g__unidentified; s__unidentified
otu17392	1	0	0	0	2	1	0	0	8	0	0	0	1	2	0	0	17	0	1	11	4	0	0	1	15	10	0	3	5	7	0	0	17	0	1	0	k__Bacteria; p__Chloroflexi; c__Gitt-GS-136; o__unidentified; f__unidentified; g__unidentified; s__unidentified
otu25401	3	5	0	0	3	10	35	2	1	0	0	0	3	6	8	5	0	1	0	0	9	3	0	0	0	0	0	0	0	1	0	1	8	0	3	0	k__Bacteria; p__Proteobacteria; c__Gammaproteobacteria; o__Pseudomonadales; f__Pseudomonadaceae; g__Pseudomonas; s__Pseudomonas_kilonensis
otu46803	0	12	6	1	0	3	0	0	0	0	0	0	0	0	0	0	0	2	2	0	2	3	3	1	0	0	0	1	0	0	0	0	1	37	10	23	k__Bacteria; p__Firmicutes; c__Bacilli; o__Lactobacillales; f__Carnobacteriaceae; g__Carnobacterium; s__unidentified
otu67979	8	1	0	0	7	4	0	0	2	20	0	0	2	4	1	1	9	5	3	3	5	9	0	0	2	6	0	0	4	4	0	0	7	0	0	0	k__Bacteria; p__Acidobacteria; c__Subgroup_6; o__uncultured_bacterium; f__uncultured_bacterium; g__uncultured_bacterium; s__uncultured_bacterium
otu75201	4	0	0	0	0	0	0	0	1	1	0	0	0	0	0	0	6	0	0	0	5	5	0	0	9	23	0	0	12	29	1	0	9	2	0	0	k__Bacteria; p__Proteobacteria; c__Deltaproteobacteria; o__Myxococcales; f__bacteriap25; g__uncultured_bacterium; s__uncultured_bacterium
otu83700	13	0	0	0	9	7	0	0	11	3	0	0	15	11	0	0	7	0	0	1	2	2	0	0	5	4	0	0	5	3	3	0	6	0	0	0	k__Bacteria; p__Actinobacteria; c__Thermoleophilia; o__Gaiellales; f__uncultured; g__uncultured_bacterium; s__uncultured_bacterium
otu2316	3	3	1	0	7	0	1	0	13	5	0	0	3	0	0	0	8	1	1	1	9	3	0	0	7	6	0	0	3	14	0	0	17	0	0	0	k__Bacteria; p__Acidobacteria; c__Subgroup_22; o__unidentified; f__unidentified; g__unidentified; s__unidentified
otu6261	0	1	1	0	0	4	1	0	0	1	30	0	0	0	9	36	0	0	2	0	1	0	0	0	0	0	8	0	0	0	0	2	0	1	8	1	k__Bacteria; p__Proteobacteria; c__Alphaproteobacteria; o__Rhizobiales; f__Rhizobiaceae; g__Allorhizobium-Neorhizobium-Pararhizobium-Rhizobium; s__uncultured_bacterium
otu12083	11	1	0	0	6	4	0	0	11	13	0	0	8	5	0	4	8	3	10	0	7	0	0	0	5	2	0	0	4	1	0	0	0	3	0	0	k__Bacteria; p__Chloroflexi; c__KD4-96; o__metagenome; f__metagenome; g__metagenome; s__metagenome
otu21460	0	0	0	0	1	0	0	0	14	0	0	0	3	4	0	1	3	0	0	0	1	0	0	0	13	1	0	0	34	5	1	0	25	0	0	0	k__Bacteria; p__Proteobacteria; c__Deltaproteobacteria; o__NB1-j; f__uncultured_bacterium; g__uncultured_bacterium; s__uncultured_bacterium
otu40731	3	12	1	0	1	34	12	2	0	1	0	0	2	0	0	4	0	8	8	0	2	1	0	0	1	0	0	6	0	1	2	0	4	0	1	0	k__Bacteria; p__Proteobacteria; c__Gammaproteobacteria; o__Pseudomonadales; f__Pseudomonadaceae; g__Pseudomonas; s__metagenome
otu51422	5	2	0	0	3	2	0	0	6	21	0	0	8	4	0	0	5	1	0	1	8	4	0	0	6	7	0	0	4	14	0	0	2	3	0	0	k__Bacteria; p__Latescibacteria; c__unidentified; o__unidentified; f__unidentified; g__unidentified; s__unidentified
otu55863	3	0	0	0	0	2	0	0	2	4	0	0	1	2	0	0	0	0	0	0	0	2	0	0	9	17	0	0	21	32	1	1	4	5	0	0	k__Bacteria; p__Proteobacteria; c__Gammaproteobacteria; o__Betaproteobacteriales; f__SC-I-84; g__unidentified; s__unidentified
otu56093	0	0	21	0	1	0	19	1	1	1	0	0	0	0	27	25	0	0	3	2	0	0	2	0	0	0	0	0	0	0	0	3	0	0	0	0	k__Bacteria; p__Proteobacteria; c__Gammaproteobacteria; o__Betaproteobacteriales; f__Burkholderiaceae; g__uncultured; s__uncultured_bacterium
otu64110	7	3	1	0	7	6	0	0	3	2	0	0	4	3	0	0	4	2	0	0	5	4	0	0	12	13	0	0	5	9	0	2	8	6	0	0	k__Bacteria; p__Proteobacteria; c__Alphaproteobacteria; o__Tistrellales; f__Geminicoccaceae; g__uncultured; s__unidentified
otu86002	19	3	0	0	18	1	0	0	6	4	0	0	2	7	0	0	12	2	0	1	5	2	0	0	1	4	0	0	1	8	0	0	10	0	0	0	k__Bacteria; p__Planctomycetes; c__OM190; o__uncultured_bacterium; f__uncultured_bacterium; g__uncultured_bacterium; s__uncultured_bacterium
otu93576	4	0	0	0	8	1	1	0	2	9	0	0	1	2	0	0	7	3	8	0	3	3	0	0	14	4	0	0	6	9	0	0	20	1	0	0	k__Bacteria; p__Actinobacteria; c__Acidimicrobiia; o__Microtrichales; f__Ilumatobacteraceae; g__uncultured; s__uncultured_bacterium
otu97176	5	0	0	0	3	0	0	0	19	18	0	0	16	12	2	0	11	0	0	1	5	1	0	0	1	2	0	0	5	2	0	0	3	0	0	0	k__Bacteria; p__Acidobacteria; c__Subgroup_6; o__unidentified; f__unidentified; g__unidentified; s__unidentified
otu97802	7	5	0	0	8	0	0	0	18	5	0	0	1	1	0	0	15	6	0	0	3	4	0	0	3	5	0	0	1	7	0	0	8	9	0	0	k__Bacteria; p__Proteobacteria; c__Alphaproteobacteria; o__Dongiales; f__Dongiaceae; g__Dongia; s__uncultured_Rhodospirillales_bacterium
otu105067	1	0	3	5	0	0	1	17	1	0	1	6	0	0	5	9	0	0	7	13	0	0	0	2	0	0	3	24	0	0	1	3	0	1	0	3	k__Bacteria; p__Proteobacteria; c__Alphaproteobacteria; o__Sphingomonadales; f__Sphingomonadaceae; g__Sphingomonas; s__uncultured_bacterium
otu2620	1	0	0	0	5	0	0	0	4	2	0	0	0	6	0	0	0	1	0	0	5	7	0	0	10	18	0	0	16	23	0	0	7	0	0	0	k__Bacteria; p__Proteobacteria; c__Gammaproteobacteria; o__Betaproteobacteriales; f__B1-7BS; g__uncultured_bacterium; s__uncultured_bacterium
otu4057	12	2	0	0	7	1	0	0	11	5	0	0	4	10	0	0	13	3	0	0	9	2	0	0	5	5	0	0	6	7	0	0	3	0	0	0	k__Bacteria; p__Planctomycetes; c__OM190; o__uncultured_bacterium; f__uncultured_bacterium; g__uncultured_bacterium; s__uncultured_bacterium
otu5942	0	0	0	31	0	0	3	1	0	0	2	2	0	0	2	4	0	0	7	7	0	0	2	13	0	1	1	20	0	0	1	5	0	0	0	3	k__Bacteria; p__Proteobacteria; c__Alphaproteobacteria; o__Rhizobiales; f__Xanthobacteraceae; g__Bradyrhizobium; s__uncultured_bacterium
otu9769	13	1	0	0	12	2	0	0	8	14	0	0	7	5	0	0	11	3	0	2	1	0	0	0	3	0	0	0	1	4	0	0	18	0	0	0	k__Bacteria; p__Proteobacteria; c__Gammaproteobacteria; o__Betaproteobacteriales; f__TRA3-20; g__unidentified; s__unidentified
otu46742	0	0	0	1	0	74	4	14	0	1	0	2	3	3	0	3	0	0	0	0	0	0	0	0	0	0	0	0	0	0	0	0	0	0	0	0	k__Bacteria; p__Proteobacteria; c__Gammaproteobacteria; o__Pseudomonadales; f__Pseudomonadaceae; g__Pseudomonas; s__unidentified
otu48389	7	1	1	0	6	1	0	0	3	4	0	0	9	8	2	1	10	1	9	0	0	0	0	0	13	3	0	0	6	8	0	7	3	2	0	0	k__Bacteria; p__Actinobacteria; c__Actinobacteria; o__Frankiales; f__Sporichthyaceae; g__uncultured; s__uncultured_bacterium
otu70574	0	7	2	0	0	3	6	0	0	1	3	6	0	0	37	2	0	0	1	1	1	1	12	18	0	0	1	0	0	0	1	0	0	0	1	1	k__Bacteria; p__Bacteroidetes; c__Bacteroidia; o__Cytophagales; f__Spirosomaceae; g__Emticicia; s__unidentified
otu84915	0	0	0	6	0	0	1	12	0	0	1	4	0	1	2	2	0	1	18	15	0	0	3	4	0	0	1	15	0	1	2	6	1	0	5	4	k__Bacteria; p__Proteobacteria; c__Gammaproteobacteria; o__Betaproteobacteriales; f__Burkholderiaceae; g__Cupriavidus; s__unidentified
otu89407	2	1	6	19	2	2	7	16	1	1	12	6	0	2	10	15	0	0	0	0	1	1	0	0	0	1	0	0	0	0	0	0	0	0	0	0	k__Bacteria; p__Proteobacteria; c__Gammaproteobacteria; o__Pseudomonadales; f__Pseudomonadaceae; g__Pseudomonas; s__unidentified
otu91547	6	0	0	0	15	1	0	0	7	7	0	0	7	2	0	0	3	9	0	0	2	1	0	0	1	3	0	0	5	19	0	0	15	2	0	0	k__Bacteria; p__Bacteroidetes; c__Bacteroidia; o__Cytophagales; f__Hymenobacteraceae; g__Adhaeribacter; s__unidentified
otu94699	11	1	0	0	4	0	0	0	3	1	0	0	7	5	0	0	22	0	0	1	1	1	0	0	19	6	0	0	4	2	0	0	16	1	0	0	k__Bacteria; p__Proteobacteria; c__Deltaproteobacteria; o__Myxococcales; f__Haliangiaceae; g__Haliangium; s__unidentified
otu104567	0	4	6	0	0	14	11	0	0	1	17	0	0	4	7	2	0	1	10	1	14	2	2	0	0	1	0	0	0	3	0	0	1	3	1	0	k__Bacteria; p__Proteobacteria; c__Alphaproteobacteria; o__Rhizobiales; f__Rhizobiaceae; g__Ensifer; s__Sinorhizobium_sp._DAH2-10
otu1539	8	5	0	0	8	4	0	0	9	5	0	0	10	12	3	0	3	6	1	1	5	1	0	0	0	2	0	0	3	7	1	0	9	1	0	0	k__Bacteria; p__Proteobacteria; c__Gammaproteobacteria; o__Betaproteobacteriales; f__Nitrosomonadaceae; g__mle1-7; s__uncultured_beta_proteobacterium
otu1946	7	1	0	0	3	0	0	0	6	7	0	0	1	3	0	0	9	11	0	0	6	14	0	0	4	4	0	0	15	8	2	0	0	3	0	0	k__Bacteria; p__Proteobacteria; c__Deltaproteobacteria; o__Myxococcales; f__Haliangiaceae; g__Haliangium; s__uncultured_bacterium
otu5852	14	1	0	0	8	0	0	0	7	2	0	0	3	7	0	0	21	4	0	4	3	2	0	0	3	6	0	0	1	8	0	0	8	2	0	0	k__Bacteria; p__Latescibacteria; c__unidentified; o__unidentified; f__unidentified; g__unidentified; s__unidentified
otu21134	0	0	1	11	0	0	2	38	0	0	2	10	0	1	5	11	0	0	5	3	0	0	2	1	0	1	0	5	0	0	1	2	0	0	2	1	k__Bacteria; p__Proteobacteria; c__Gammaproteobacteria; o__Betaproteobacteriales; f__Burkholderiaceae; g__Cupriavidus; s__unidentified
otu29617	9	2	0	0	2	1	0	0	1	3	0	0	9	4	0	0	5	1	0	0	8	1	0	0	12	12	0	0	15	14	0	0	4	1	0	0	k__Bacteria; p__Proteobacteria; c__Alphaproteobacteria; o__Rhizobiales; f__Xanthobacteraceae; g__uncultured; s__unidentified
otu62789	0	0	0	0	2	0	0	0	1	1	0	0	0	2	0	0	0	0	0	0	0	1	0	0	14	17	0	0	32	18	1	0	14	1	0	0	k__Bacteria; p__Acidobacteria; c__Subgroup_6; o__uncultured_bacterium; f__uncultured_bacterium; g__uncultured_bacterium; s__uncultured_bacterium
otu63859	12	3	2	0	10	1	0	0	6	0	0	0	3	6	0	0	0	2	0	0	3	1	0	0	6	6	0	0	17	16	0	0	8	2	0	0	k__Bacteria; p__Actinobacteria; c__Thermoleophilia; o__Gaiellales; f__uncultured; g__unidentified; s__unidentified
otu64912	5	0	0	0	0	8	0	0	47	4	0	3	7	10	1	0	1	5	0	0	5	0	0	0	1	2	0	0	0	3	0	0	2	0	0	0	k__Bacteria; p__Actinobacteria; c__Actinobacteria; o__Streptosporangiales; f__Streptosporangiaceae; g__uncultured; s__uncultured_bacterium
otu66772	3	3	0	0	5	2	0	0	9	17	0	0	4	6	1	3	5	12	0	1	6	6	0	0	0	5	0	0	2	9	0	0	1	4	0	0	k__Bacteria; p__Acidobacteria; c__Subgroup_6; o__uncultured_soil_bacterium; f__uncultured_soil_bacterium; g__uncultured_soil_bacterium; s__uncultured_soil_bacterium
otu68679	11	6	0	0	7	1	0	0	2	11	0	0	3	4	0	0	1	2	0	0	8	5	0	0	2	9	0	0	3	19	0	0	6	4	0	0	k__Bacteria; p__Gemmatimonadetes; c__Gemmatimonadetes; o__Gemmatimonadales; f__Gemmatimonadaceae; g__uncultured; s__uncultured_bacterium
otu80783	15	0	0	0	29	10	0	0	0	1	0	0	4	3	0	0	0	0	0	2	1	1	0	0	11	6	2	0	11	6	0	0	2	0	0	0	k__Bacteria; p__Chloroflexi; c__Anaerolineae; o__SBR1031; f__A4b; g__uncultured_bacterium; s__uncultured_bacterium
otu82502	0	1	4	35	0	0	1	2	0	4	4	8	1	4	4	10	0	1	4	13	0	0	4	0	1	0	2	0	0	0	0	1	0	0	0	0	k__Bacteria; p__Proteobacteria; c__Alphaproteobacteria; o__Rhizobiales; f__Xanthobacteraceae; g__Bradyrhizobium; s__unidentified
otu86446	0	0	0	0	1	0	1	0	4	0	0	0	1	0	0	0	14	2	0	0	0	0	0	0	0	0	0	0	0	0	0	0	81	0	0	0	k__Bacteria; p__Acidobacteria; c__Subgroup_22; o__uncultured_bacterium; f__uncultured_bacterium; g__uncultured_bacterium; s__uncultured_bacterium
otu89720	0	0	0	0	0	2	1	0	1	1	0	0	3	4	24	1	0	0	0	0	0	0	0	20	0	1	5	0	0	1	4	19	0	0	8	9	k__Bacteria; p__Bacteroidetes; c__Bacteroidia; o__Cytophagales; f__Microscillaceae; g__uncultured; s__uncultured_bacterium
otu94003	0	1	1	0	0	15	2	0	0	1	29	0	0	0	0	0	0	0	0	0	45	6	1	0	0	0	0	0	0	0	0	0	0	2	0	1	k__Bacteria; p__Proteobacteria; c__Alphaproteobacteria; o__Rhizobiales; f__Kaistiaceae; g__Kaistia; s__uncultured_bacterium
otu2183	0	1	3	0	0	4	9	0	1	0	0	0	1	0	6	2	0	16	23	0	2	4	5	1	0	0	3	0	0	1	2	6	0	4	7	2	k__Bacteria; p__Proteobacteria; c__Alphaproteobacteria; o__Rhizobiales; f__Rhizobiaceae; g__Mesorhizobium; s__Mesorhizobium_thiogangeticum
otu3084	0	0	1	0	0	4	0	0	1	7	4	0	0	0	0	0	0	5	0	0	23	14	3	0	0	0	3	1	1	4	0	1	1	5	0	25	k__Bacteria; p__Proteobacteria; c__Alphaproteobacteria; o__Rhizobiales; f__Rhizobiaceae; g__Aminobacter; s__bacterium
otu7436	0	2	2	0	0	0	0	0	0	0	0	0	0	1	0	0	0	2	1	0	6	5	1	0	0	0	1	0	0	0	0	0	2	54	9	17	k__Bacteria; p__Firmicutes; c__Bacilli; o__Lactobacillales; f__Carnobacteriaceae; g__Carnobacterium; s__unidentified
otu7701	0	5	0	0	0	23	3	1	0	1	0	0	0	0	0	12	0	9	6	0	2	6	2	0	0	0	12	1	0	0	0	0	0	2	0	18	k__Bacteria; p__Bacteroidetes; c__Bacteroidia; o__Flavobacteriales; f__Weeksellaceae; g__Chryseobacterium; s__unidentified
otu46720	0	0	0	0	0	0	0	0	0	0	0	0	0	0	0	0	0	0	34	67	0	0	2	0	0	0	0	0	0	0	0	0	0	0	0	0	k__Bacteria; p__Proteobacteria; c__Gammaproteobacteria; o__Pseudomonadales; f__Moraxellaceae; g__Moraxella; s__uncultured_bacterium
otu49652	5	0	0	0	6	0	0	0	8	7	0	0	5	4	0	0	10	5	0	0	10	14	0	0	4	5	0	0	5	8	2	0	4	1	0	0	k__Bacteria; p__Planctomycetes; c__Planctomycetacia; o__Isosphaerales; f__Isosphaeraceae; g__Singulisphaera; s__uncultured_Singulisphaera_sp.
otu55207	9	3	0	0	7	0	0	0	3	1	0	0	5	9	0	0	15	0	0	0	3	1	0	0	12	10	0	0	7	11	2	0	5	0	0	0	k__Bacteria; p__Acidobacteria; c__Blastocatellia_(Subgroup_4); o__Pyrinomonadales; f__Pyrinomonadaceae; g__RB41; s__uncultured_bacterium
otu69961	4	4	0	0	12	1	0	0	16	0	0	0	2	0	0	0	16	3	1	3	2	1	0	0	6	8	0	0	2	13	0	0	9	0	0	0	k__Bacteria; p__Chloroflexi; c__KD4-96; o__uncultured_bacterium; f__uncultured_bacterium; g__uncultured_bacterium; s__uncultured_bacterium
otu74747	17	1	0	0	3	0	0	0	1	0	0	0	7	7	0	1	38	0	0	0	2	0	0	0	8	1	0	0	4	4	0	0	9	0	0	0	k__Bacteria; p__Proteobacteria; c__Deltaproteobacteria; o__Myxococcales; f__Haliangiaceae; g__Haliangium; s__uncultured_bacterium
otu76004	2	1	0	0	3	4	0	0	2	12	0	0	4	2	0	0	5	8	2	2	4	4	0	0	3	8	5	0	9	10	0	0	8	3	2	0	k__Bacteria; p__Bacteroidetes; c__Bacteroidia; o__Chitinophagales; f__Chitinophagaceae; g__Terrimonas; s__uncultured_bacterium
otu76874	10	7	0	0	10	1	0	0	2	4	0	0	4	2	0	0	2	0	0	0	16	5	0	0	5	5	0	0	10	6	0	1	9	4	0	0	k__Bacteria; p__Acidobacteria; c__Subgroup_6; o__uncultured_bacterium; f__uncultured_bacterium; g__uncultured_bacterium; s__uncultured_bacterium
otu96163	6	4	0	0	5	4	2	0	0	9	0	0	1	7	0	0	4	4	0	1	6	4	0	0	2	4	0	0	8	18	2	0	9	3	0	0	k__Bacteria; p__Chloroflexi; c__Anaerolineae; o__RBG-13-54-9; f__uncultured_bacterium; g__uncultured_bacterium; s__uncultured_bacterium
otu6522	0	0	0	0	0	0	11	2	0	0	0	0	0	0	3	0	0	2	69	0	0	0	2	0	1	0	10	0	0	0	2	0	0	0	0	0	k__Bacteria; p__Proteobacteria; c__Gammaproteobacteria; o__Betaproteobacteriales; f__Burkholderiaceae; g__AAP99; s__unidentified
otu7748	5	1	0	0	1	0	0	0	1	3	0	0	0	0	0	0	3	0	0	0	5	6	1	0	11	11	0	0	19	20	5	0	10	0	0	0	k__Bacteria; p__Acidobacteria; c__Subgroup_6; o__unidentified; f__unidentified; g__unidentified; s__unidentified
otu29489	0	0	0	0	0	0	0	0	0	0	0	0	0	0	0	0	0	0	45	53	0	0	0	0	0	0	1	0	0	0	0	0	0	0	3	0	k__Bacteria; p__Proteobacteria; c__Gammaproteobacteria; o__Pseudomonadales; f__Moraxellaceae; g__Moraxella; s__uncultured_bacterium
otu36360	0	1	6	0	1	7	11	1	0	0	0	0	1	0	12	0	0	8	16	0	2	3	6	2	0	0	4	0	0	2	2	1	0	3	9	4	k__Bacteria; p__Proteobacteria; c__Alphaproteobacteria; o__Rhizobiales; f__Rhizobiaceae; g__Mesorhizobium; s__Mesorhizobium_thiogangeticum
otu51008	1	0	0	0	1	0	0	0	2	0	0	0	0	0	0	0	4	0	6	6	0	0	0	0	39	0	0	0	34	0	0	0	9	0	0	0	k__Bacteria; p__Gemmatimonadetes; c__Gemmatimonadetes; o__Gemmatimonadales; f__Gemmatimonadaceae; g__uncultured; s__unidentified
otu54421	0	2	0	0	0	4	5	0	0	8	15	0	0	0	5	14	0	4	4	1	5	1	2	0	0	4	3	0	1	2	2	12	0	6	0	2	k__Bacteria; p__Proteobacteria; c__Alphaproteobacteria; o__Rhizobiales; f__Rhizobiaceae; g__Allorhizobium-Neorhizobium-Pararhizobium-Rhizobium; s__unidentified
otu85721	11	0	0	0	5	3	0	0	10	6	0	0	8	2	0	0	1	0	3	0	11	3	0	0	2	4	1	0	3	16	3	0	9	1	0	0	k__Bacteria; p__Chloroflexi; c__KD4-96; o__unidentified; f__unidentified; g__unidentified; s__unidentified
otu86293	5	0	0	0	2	5	2	0	1	21	1	1	2	8	0	1	7	8	0	1	1	3	0	2	5	6	0	0	3	14	1	0	1	1	0	0	k__Bacteria; p__Verrucomicrobia; c__Verrucomicrobiae; o__Chthoniobacterales; f__Chthoniobacteraceae; g__Candidatus_Udaeobacter; s__unidentified
otu91096	6	0	0	0	10	0	0	0	16	0	0	0	9	5	0	0	20	0	0	0	4	0	0	0	0	0	0	0	0	0	0	0	32	0	0	0	k__Bacteria; p__Bacteroidetes; c__Bacteroidia; o__Cytophagales; f__Microscillaceae; g__uncultured; s__uncultured_bacterium
otu98514	0	5	0	0	0	1	0	0	0	0	0	0	0	0	0	0	0	1	1	1	2	2	0	0	0	0	2	0	0	0	0	0	0	62	8	17	k__Bacteria; p__Firmicutes; c__Bacilli; o__Lactobacillales; f__Carnobacteriaceae; g__Carnobacterium; s__unidentified
otu2781	28	1	0	0	17	0	0	0	0	0	0	0	6	0	0	0	3	1	2	0	1	0	0	0	1	1	0	0	2	2	0	2	34	0	0	0	k__Bacteria; p__Proteobacteria; c__Gammaproteobacteria; o__Betaproteobacteriales; f__Nitrosomonadaceae; g__MND1; s__uncultured_bacterium
otu25524	0	9	7	0	0	0	0	0	0	0	0	0	0	0	0	0	0	1	1	2	4	5	0	1	0	0	0	0	0	0	0	0	0	50	6	15	k__Bacteria; p__Firmicutes; c__Bacilli; o__Lactobacillales; f__Carnobacteriaceae; g__Carnobacterium; s__unidentified
otu29333	0	0	9	4	0	3	19	1	0	2	1	1	0	0	6	9	0	1	5	1	2	0	6	4	0	0	2	2	1	0	3	13	0	2	2	2	k__Bacteria; p__Proteobacteria; c__Alphaproteobacteria; o__Rhizobiales; f__Methylopilaceae; g__uncultured_bacterium; s__uncultured_bacterium
otu34270	0	0	1	0	0	1	4	0	0	1	0	0	1	1	5	0	0	3	50	0	0	0	1	0	0	1	6	0	0	2	9	4	0	0	11	0	k__Bacteria; p__Chloroflexi; c__Chloroflexia; o__Chloroflexales; f__Roseiflexaceae; g__uncultured; s__uncultured_Chloroflexi_bacterium
otu61933	2	0	0	0	2	0	0	0	12	0	0	0	0	4	0	0	6	0	0	0	1	1	0	0	22	15	0	0	13	20	1	0	2	0	0	0	k__Bacteria; p__Acidobacteria; c__Subgroup_17; o__unidentified; f__unidentified; g__unidentified; s__unidentified
otu62100	0	0	0	0	1	0	0	0	11	2	0	0	3	0	0	0	0	0	0	0	4	4	0	0	9	16	0	0	19	23	0	0	8	1	0	0	k__Bacteria; p__Rokubacteria; c__NC10; o__Rokubacteriales; f__uncultured_bacterium; g__uncultured_bacterium; s__uncultured_bacterium
otu71667	0	0	0	0	0	1	1	0	0	0	4	0	0	0	10	0	0	0	0	0	3	4	3	0	0	2	26	0	0	4	3	39	0	0	0	1	k__Bacteria; p__Proteobacteria; c__Gammaproteobacteria; o__Xanthomonadales; f__Xanthomonadaceae; g__Pseudoxanthomonas; s__unidentified
otu80138	5	0	0	0	5	0	0	0	19	35	0	0	9	7	0	0	5	3	0	1	3	1	0	0	1	2	0	0	0	2	0	0	1	0	2	0	k__Bacteria; p__Acidobacteria; c__Subgroup_6; o__uncultured_Acidobacteria_bacterium; f__uncultured_Acidobacteria_bacterium; g__uncultured_Acidobacteria_bacterium; s__uncultured_Acidobacteria_bacterium
otu84118	1	1	2	0	0	2	2	0	0	6	4	0	1	0	5	0	0	13	4	0	1	6	1	6	0	2	6	0	0	4	7	0	1	1	7	18	k__Bacteria; p__Verrucomicrobia; c__Verrucomicrobiae; o__Verrucomicrobiales; f__Verrucomicrobiaceae; g__Roseimicrobium; s__unidentified
otu97932	11	3	0	0	8	3	0	0	4	22	0	0	6	5	0	0	8	5	0	0	3	6	1	0	0	1	0	0	0	3	0	0	9	0	3	0	k__Bacteria; p__Proteobacteria; c__Gammaproteobacteria; o__Pseudomonadales; f__Pseudomonadaceae; g__Pseudomonas; s__uncultured_soil_bacterium
otu99820	0	0	4	0	0	4	4	0	0	3	0	0	0	0	5	1	0	14	18	1	2	2	7	0	0	2	8	2	0	1	2	4	0	4	7	6	k__Bacteria; p__Proteobacteria; c__Alphaproteobacteria; o__Rhizobiales; f__Rhizobiaceae; g__Mesorhizobium; s__Mesorhizobium_thiogangeticum
otu109019	0	0	0	0	0	0	1	0	0	0	0	0	0	0	0	0	0	0	20	69	1	0	0	0	0	0	1	9	0	0	0	0	0	0	0	0	k__Bacteria; p__Firmicutes; c__Bacilli; o__Lactobacillales; f__Carnobacteriaceae; g__Granulicatella; s__uncultured_bacterium
otu13435	0	0	0	0	2	0	0	0	5	0	0	0	0	2	0	1	7	0	0	0	0	0	0	0	18	0	0	0	17	0	0	0	48	0	0	0	k__Bacteria; p__Acidobacteria; c__Subgroup_22; o__uncultured_bacterium; f__uncultured_bacterium; g__uncultured_bacterium; s__uncultured_bacterium
otu23780	11	0	0	0	4	0	0	0	13	0	0	0	13	7	0	0	34	0	0	0	4	0	0	0	0	0	0	0	1	0	0	0	13	0	0	0	k__Bacteria; p__Planctomycetes; c__OM190; o__uncultured_bacterium; f__uncultured_bacterium; g__uncultured_bacterium; s__uncultured_bacterium
otu27649	5	5	1	0	8	3	0	0	17	1	0	0	18	10	0	0	5	1	0	0	0	0	0	0	8	2	0	0	3	2	0	0	11	0	0	0	k__Bacteria; p__Actinobacteria; c__Actinobacteria; o__Micrococcales; f__Intrasporangiaceae; g__Intrasporangium; s__unidentified
otu29314	1	1	0	0	0	5	7	0	0	2	3	0	2	0	2	0	0	2	0	0	35	31	0	0	1	3	0	0	1	3	0	0	0	1	0	0	k__Bacteria; p__Gemmatimonadetes; c__Gemmatimonadetes; o__Gemmatimonadales; f__Gemmatimonadaceae; g__Gemmatimonas; s__uncultured_bacterium
otu30594	36	1	0	0	15	1	0	0	10	5	0	0	0	1	0	0	7	6	0	0	1	3	0	0	2	1	0	0	2	7	0	0	2	0	0	0	k__Bacteria; p__Planctomycetes; c__Phycisphaerae; o__Phycisphaerales; f__Phycisphaeraceae; g__SM1A02; s__uncultured_bacterium
otu33145	0	45	38	1	0	3	0	0	0	0	0	1	2	4	5	1	0	0	0	0	0	0	0	0	0	0	0	0	0	0	0	0	0	0	0	0	k__Bacteria; p__Firmicutes; c__Bacilli; o__Lactobacillales; f__Carnobacteriaceae; g__Carnobacterium; s__unidentified
otu38804	3	1	0	0	3	1	0	0	9	18	0	0	5	8	2	0	2	6	0	0	9	2	0	0	3	4	0	2	3	15	0	0	4	0	0	0	k__Bacteria; p__Acidobacteria; c__Subgroup_6; o__uncultured_bacterium; f__uncultured_bacterium; g__uncultured_bacterium; s__uncultured_bacterium
otu76137	5	3	0	0	4	4	0	0	3	10	0	0	10	6	0	0	4	2	11	0	1	6	0	0	4	4	0	0	5	3	0	0	8	7	0	0	k__Bacteria; p__Acidobacteria; c__Subgroup_6; o__uncultured_bacterium; f__uncultured_bacterium; g__uncultured_bacterium; s__uncultured_bacterium
otu87264	1	0	0	0	0	0	35	0	0	1	0	0	0	0	2	0	1	15	0	0	0	0	0	0	0	0	3	0	0	0	0	0	0	2	40	0	k__Bacteria; p__Proteobacteria; c__Gammaproteobacteria; o__Pseudomonadales; f__Pseudomonadaceae; g__Pseudomonas; s__Pseudomonas_sp.
otu95449	3	5	0	0	0	1	1	0	1	6	0	3	3	6	0	1	3	9	0	0	13	11	0	0	3	7	0	0	7	7	0	1	3	4	0	2	k__Bacteria; p__Proteobacteria; c__Gammaproteobacteria; o__Betaproteobacteriales; f__SC-I-84; g__uncultured_proteobacterium; s__uncultured_proteobacterium
otu96027	0	0	8	0	0	0	0	0	0	0	0	0	0	0	20	1	0	2	0	0	3	0	55	3	0	0	8	0	0	0	0	0	0	0	0	0	k__Bacteria; p__Proteobacteria; c__Gammaproteobacteria; o__Betaproteobacteriales; f__Burkholderiaceae; g__Variovorax; s__Variovorax_paradoxus
otu104483	2	1	0	0	5	1	0	0	5	2	0	0	5	4	0	0	12	6	1	0	4	2	0	0	6	7	0	0	4	11	0	0	20	2	0	0	k__Bacteria; p__Proteobacteria; c__Gammaproteobacteria; o__Betaproteobacteriales; f__TRA3-20; g__uncultured_bacterium; s__uncultured_bacterium
otu6381	12	2	0	0	8	3	0	0	4	6	0	0	9	2	0	0	4	1	1	0	5	3	3	0	9	3	3	0	9	7	0	0	2	1	2	0	k__Bacteria; p__Actinobacteria; c__Acidimicrobiia; o__Microtrichales; f__Ilumatobacteraceae; g__uncultured; s__uncultured_bacterium
otu6600	0	0	0	0	0	0	0	0	6	0	0	0	0	0	0	0	0	0	0	1	0	0	0	0	35	0	0	0	53	1	0	0	3	0	0	0	k__Bacteria; p__Gemmatimonadetes; c__Gemmatimonadetes; o__Gemmatimonadales; f__Gemmatimonadaceae; g__uncultured; s__unidentified
otu19731	0	2	3	0	0	3	5	7	0	0	1	5	1	0	7	15	0	3	7	7	3	4	3	2	0	0	9	0	0	0	0	7	0	1	2	2	k__Bacteria; p__Proteobacteria; c__Alphaproteobacteria; o__Sphingomonadales; f__Sphingomonadaceae; g__Sphingomonas; s__Sphingomonas_sp._F4
otu21273	0	2	1	0	0	20	7	0	0	2	0	0	1	0	18	36	0	2	0	0	5	4	0	0	0	0	0	0	0	0	0	0	0	1	0	0	k__Bacteria; p__Proteobacteria; c__Alphaproteobacteria; o__Rhizobiales; f__Rhizobiaceae; g__Phyllobacterium; s__unidentified
otu32001	9	2	0	0	9	4	5	0	3	10	0	0	8	6	0	1	1	2	11	1	3	3	0	0	1	3	3	1	0	8	1	0	3	1	0	0	k__Bacteria; p__Proteobacteria; c__Alphaproteobacteria; o__Micropepsales; f__Micropepsaceae; g__uncultured; s__uncultured_bacterium
otu33746	1	0	2	62	0	0	5	3	0	0	2	6	0	3	2	8	0	0	0	0	0	0	1	2	0	0	0	1	0	0	1	0	0	0	0	0	k__Bacteria; p__Proteobacteria; c__Alphaproteobacteria; o__Rhizobiales; f__Xanthobacteraceae; g__Bradyrhizobium; s__unidentified
otu36063	0	1	0	0	0	1	0	0	0	1	0	0	3	1	0	0	11	0	0	0	1	1	0	1	24	10	0	0	13	8	2	0	21	0	0	0	k__Bacteria; p__Proteobacteria; c__Gammaproteobacteria; o__Betaproteobacteriales; f__Burkholderiaceae; g__Ramlibacter; s__uncultured_bacterium
otu52378	7	1	0	0	4	2	0	0	3	13	0	0	3	1	0	0	0	1	0	0	8	5	0	0	8	10	0	0	6	15	0	3	7	2	0	0	k__Bacteria; p__Acidobacteria; c__Subgroup_6; o__uncultured_Acidobacteriales_bacterium; f__uncultured_Acidobacteriales_bacterium; g__uncultured_Acidobacteriales_bacterium; s__uncultured_Acidobacteriales_bacterium
otu54445	0	0	0	0	0	0	0	0	0	0	0	0	0	0	0	0	0	0	27	64	1	0	0	0	0	0	0	5	0	0	0	2	0	0	0	0	k__Bacteria; p__Firmicutes; c__Clostridia; o__Clostridiales; f__Peptostreptococcaceae; g__Peptostreptococcus; s__uncultured_bacterium
otu60291	5	0	0	0	7	2	0	0	5	35	0	0	1	0	0	0	14	11	0	0	3	2	0	0	1	1	0	0	0	2	0	0	8	2	0	0	k__Bacteria; p__Bacteroidetes; c__Bacteroidia; o__Flavobacteriales; f__Flavobacteriaceae; g__Flavobacterium; s__unidentified
otu61729	1	0	0	0	0	0	0	0	2	3	0	0	3	0	0	1	4	1	6	0	3	3	0	0	10	20	0	0	4	28	3	0	6	1	0	0	k__Bacteria; p__Chloroflexi; c__JG30-KF-CM66; o__uncultured_bacterium; f__uncultured_bacterium; g__uncultured_bacterium; s__uncultured_bacterium
otu78230	0	0	1	0	0	0	0	0	0	0	0	0	0	0	0	0	0	1	1	1	0	3	1	0	0	0	0	1	0	0	0	0	0	53	18	19	k__Bacteria; p__Firmicutes; c__Bacilli; o__Lactobacillales; f__Carnobacteriaceae; g__Carnobacterium; s__unidentified
otu78362	4	6	0	0	4	0	0	0	4	3	0	0	1	9	0	0	7	4	6	0	6	1	2	0	4	8	0	0	5	13	1	0	7	2	2	0	k__Bacteria; p__Proteobacteria; c__Deltaproteobacteria; o__Desulfarculales; f__Desulfarculaceae; g__uncultured; s__uncultured_bacterium
otu104072	1	2	0	0	1	1	0	0	1	0	0	0	3	2	0	0	3	17	0	0	19	7	0	0	1	8	0	0	4	17	0	0	4	8	0	0	k__Bacteria; p__Acidobacteria; c__Acidobacteriia; o__Solibacterales; f__Solibacteraceae_(Subgroup_3); g__Bryobacter; s__uncultured_bacterium
otu104659	5	2	0	0	6	2	0	0	9	25	0	0	1	2	0	0	1	8	0	0	13	11	0	0	0	0	0	0	1	2	3	0	2	6	0	0	k__Bacteria; p__Acidobacteria; c__Subgroup_6; o__unidentified; f__unidentified; g__unidentified; s__unidentified
otu105044	1	0	1	1	1	12	6	4	0	0	0	3	0	0	1	0	0	1	12	37	3	0	2	0	0	1	1	1	0	1	2	2	0	1	3	2	k__Bacteria; p__Proteobacteria; c__Alphaproteobacteria; o__Rhizobiales; f__Rhizobiaceae; g__Ochrobactrum; s__unidentified
otu2384	0	9	12	0	0	1	0	0	0	0	0	0	0	0	1	1	0	2	0	0	1	2	0	4	0	0	2	0	0	0	0	0	0	42	7	14	k__Bacteria; p__Firmicutes; c__Bacilli; o__Lactobacillales; f__Carnobacteriaceae; g__Carnobacterium; s__unidentified
otu24467	4	7	1	0	4	1	0	0	3	11	0	0	3	5	0	0	4	3	0	0	8	6	0	1	2	20	0	0	2	13	0	0	0	0	0	0	k__Bacteria; p__Acidobacteria; c__Acidobacteriia; o__Solibacterales; f__Solibacteraceae_(Subgroup_3); g__Bryobacter; s__unidentified
otu26638	10	2	0	0	10	0	2	0	29	2	0	0	5	13	0	0	19	0	0	0	0	0	0	0	1	0	0	0	0	0	0	0	5	0	0	0	k__Bacteria; p__Planctomycetes; c__OM190; o__uncultured_bacterium; f__uncultured_bacterium; g__uncultured_bacterium; s__uncultured_bacterium
otu27071	15	1	0	0	22	0	0	0	7	0	0	0	4	4	0	0	4	0	1	3	4	2	0	0	3	4	0	0	3	2	0	0	19	0	0	0	k__Bacteria; p__Acidobacteria; c__Subgroup_22; o__uncultured_bacterium; f__uncultured_bacterium; g__uncultured_bacterium; s__uncultured_bacterium
otu31843	6	1	0	0	10	0	0	0	3	8	0	0	11	4	0	0	4	4	1	0	4	2	0	0	2	4	0	0	7	2	0	1	10	7	6	1	k__Bacteria; p__Proteobacteria; c__Alphaproteobacteria; o__Rhizobiales; f__Xanthobacteraceae; g__Rhodoplanes; s__metagenome
otu40305	0	4	32	0	0	0	0	0	0	0	0	0	0	0	2	44	0	1	0	0	3	0	3	0	0	0	6	0	0	0	0	3	0	0	0	0	k__Bacteria; p__Proteobacteria; c__Gammaproteobacteria; o__Betaproteobacteriales; f__Burkholderiaceae; g__Pseudorhodoferax; s__uncultured_bacterium
otu41827	4	1	0	0	9	2	0	0	7	5	0	0	11	6	0	0	12	1	5	16	1	0	0	0	5	0	0	0	5	3	0	0	3	0	2	0	k__Bacteria; p__Actinobacteria; c__Thermoleophilia; o__Solirubrobacterales; f__67-14; g__uncultured_bacterium; s__uncultured_bacterium
otu48342	1	0	0	40	0	0	2	0	0	0	1	1	0	1	2	6	0	0	2	2	1	0	1	10	0	0	2	11	0	1	4	5	0	0	4	1	k__Bacteria; p__Proteobacteria; c__Alphaproteobacteria; o__Rhizobiales; f__Xanthobacteraceae; g__Bradyrhizobium; s__unidentified
otu52396	0	0	0	0	0	0	1	0	0	0	1	0	0	0	2	0	0	5	23	1	1	2	17	41	0	0	0	0	0	1	3	0	0	0	0	0	k__Bacteria; p__Verrucomicrobia; c__Verrucomicrobiae; o__Chthoniobacterales; f__01D2Z36; g__unidentified; s__unidentified
otu59359	12	2	2	0	8	0	0	0	2	0	0	0	9	3	0	0	7	0	0	1	3	0	0	0	23	0	0	0	7	5	0	0	14	0	0	0	k__Bacteria; p__Proteobacteria; c__Gammaproteobacteria; o__Betaproteobacteriales; f__Nitrosomonadaceae; g__MND1; s__uncultured_bacterium
otu78184	4	1	0	0	4	6	0	0	1	17	0	0	1	1	0	0	4	4	0	0	3	5	0	0	2	6	0	0	4	6	0	0	27	2	0	0	k__Bacteria; p__Bacteroidetes; c__Bacteroidia; o__Cytophagales; f__Microscillaceae; g__uncultured; s__uncultured_bacterium
otu95906	0	1	0	0	0	19	60	1	0	0	0	0	1	0	7	1	0	2	4	0	2	0	0	0	0	0	0	0	0	0	0	0	0	0	0	0	k__Bacteria; p__Bacteroidetes; c__Bacteroidia; o__Cytophagales; f__Microscillaceae; g__uncultured; s__uncultured_Cyclobacteriaceae_bacterium
otu97505	0	2	3	0	3	3	1	0	3	5	0	0	12	9	0	0	4	0	3	9	10	0	0	0	0	6	2	1	3	6	1	7	3	2	0	0	k__Bacteria; p__Proteobacteria; c__Alphaproteobacteria; o__Rhizobiales; f__Xanthobacteraceae; g__uncultured; s__uncultured_bacterium
otu99845	2	2	0	0	0	0	0	0	4	6	0	0	7	11	1	0	18	6	0	1	3	4	0	0	3	5	0	0	2	12	0	1	10	0	0	0	k__Bacteria; p__Acidobacteria; c__Subgroup_25; o__unidentified; f__unidentified; g__unidentified; s__unidentified
otu108585	0	0	3	17	0	1	0	28	1	0	3	23	0	0	7	15	0	0	0	0	0	0	0	0	0	0	0	0	0	0	0	0	0	0	0	0	k__Bacteria; p__Proteobacteria; c__Gammaproteobacteria; o__Pseudomonadales; f__Pseudomonadaceae; g__Pseudomonas; s__Pseudomonas_putida
otu18870	2	0	0	0	0	2	0	0	1	81	0	0	0	0	0	0	0	0	0	0	0	0	0	0	4	4	0	0	0	1	0	0	1	1	0	0	k__Bacteria; p__Chloroflexi; c__Chloroflexia; o__Chloroflexales; f__Herpetosiphonaceae; g__Herpetosiphon; s__uncultured_bacterium
otu20445	3	0	0	0	4	1	0	0	11	4	0	0	1	0	0	0	9	4	0	0	1	0	0	0	18	11	0	0	16	9	0	0	5	0	0	0	k__Bacteria; p__Acidobacteria; c__Subgroup_6; o__uncultured_Holophagae_bacterium; f__uncultured_Holophagae_bacterium; g__uncultured_Holophagae_bacterium; s__uncultured_Holophagae_bacterium
otu26127	14	2	0	0	6	0	0	0	3	1	0	0	0	2	0	0	5	9	0	2	1	2	0	0	1	2	1	0	6	10	0	12	15	3	0	0	k__Bacteria; p__Proteobacteria; c__Deltaproteobacteria; o__Myxococcales; f__uncultured; g__unidentified; s__unidentified
otu44225	0	0	0	0	0	0	6	0	0	0	0	0	0	2	0	0	1	1	81	0	0	0	0	0	0	0	0	0	0	0	0	0	1	0	5	0	k__Bacteria; p__Bacteroidetes; c__Bacteroidia; o__Cytophagales; f__Microscillaceae; g__uncultured; s__uncultured_bacterium
otu51165	0	0	2	35	0	0	3	1	0	1	5	5	0	1	3	7	0	1	3	6	0	0	1	9	0	0	0	6	0	0	3	4	0	0	1	0	k__Bacteria; p__Proteobacteria; c__Alphaproteobacteria; o__Rhizobiales; f__Xanthobacteraceae; g__Bradyrhizobium; s__unidentified
otu52875	3	1	0	0	6	2	0	0	0	9	0	0	5	4	0	0	12	7	0	0	6	7	0	0	4	2	0	0	1	6	0	0	18	4	0	0	k__Bacteria; p__Bacteroidetes; c__Bacteroidia; o__Sphingobacteriales; f__Sphingobacteriaceae; g__Solitalea; s__unidentified
otu58332	26	0	0	0	15	1	0	0	1	3	0	0	0	2	0	0	26	8	0	0	4	0	0	0	1	0	0	0	5	2	0	0	3	0	0	0	k__Bacteria; p__Planctomycetes; c__OM190; o__unidentified; f__unidentified; g__unidentified; s__unidentified
otu66646	7	1	8	0	3	1	3	0	2	2	0	0	6	2	4	1	7	8	6	0	4	3	2	0	8	3	1	0	2	1	2	0	2	1	5	2	k__Bacteria; p__Proteobacteria; c__Alphaproteobacteria; o__Rhizobiales; f__Hyphomicrobiaceae; g__Hyphomicrobium; s__unidentified
otu68022	11	0	0	0	9	1	0	0	4	4	0	0	1	4	0	0	10	6	0	1	4	5	0	0	2	6	0	0	1	22	0	0	5	1	0	0	k__Bacteria; p__Gemmatimonadetes; c__Gemmatimonadetes; o__Gemmatimonadales; f__Gemmatimonadaceae; g__uncultured; s__uncultured_bacterium
otu78677	4	2	0	0	5	0	0	1	19	3	0	0	7	3	0	1	7	1	1	1	4	2	0	0	10	8	0	0	4	8	0	0	3	1	2	0	k__Bacteria; p__Acidobacteria; c__Subgroup_6; o__uncultured_bacterium; f__uncultured_bacterium; g__uncultured_bacterium; s__uncultured_bacterium
otu98546	4	2	0	0	2	3	0	0	8	15	0	0	17	12	1	0	4	1	3	0	6	1	0	0	8	1	0	0	4	3	0	0	2	0	0	0	k__Bacteria; p__Actinobacteria; c__Actinobacteria; o__Micrococcales; f__Intrasporangiaceae; g__Lapillicoccus; s__unidentified
otu99806	0	12	12	0	0	1	0	0	0	0	0	0	1	1	1	1	0	2	0	0	8	2	0	0	0	0	0	2	0	0	0	0	0	32	3	19	k__Bacteria; p__Firmicutes; c__Bacilli; o__Lactobacillales; f__Carnobacteriaceae; g__Carnobacterium; s__unidentified
otu103892	1	4	0	0	0	5	5	0	12	15	11	0	10	10	1	0	3	3	2	0	3	3	0	0	1	0	0	0	3	1	0	0	1	3	0	0	k__Bacteria; p__Actinobacteria; c__Actinobacteria; o__Micrococcales; f__Cellulomonadaceae; g__Cellulomonas; s__unidentified
otu20161	0	0	0	0	0	0	0	0	25	0	0	0	1	1	0	0	0	0	0	0	0	0	0	0	35	3	0	0	22	5	0	0	4	0	0	0	k__Bacteria; p__Proteobacteria; c__Deltaproteobacteria; o__Myxococcales; f__Haliangiaceae; g__Haliangium; s__uncultured_bacterium
otu23237	14	2	0	0	6	0	2	0	6	2	0	0	10	6	0	1	18	0	0	0	3	3	0	0	12	0	0	0	4	1	0	0	6	0	0	0	k__Bacteria; p__Actinobacteria; c__Actinobacteria; o__Frankiales; f__Geodermatophilaceae; g__Blastococcus; s__uncultured_bacterium
otu39450	4	4	0	0	3	4	0	0	3	9	0	0	5	1	0	0	4	16	1	0	8	5	0	0	7	5	0	0	4	6	1	0	5	1	0	0	k__Bacteria; p__Proteobacteria; c__Alphaproteobacteria; o__Tistrellales; f__Geminicoccaceae; g__Candidatus_Alysiosphaera; s__uncultured_bacterium
otu42838	1	0	0	0	0	6	6	0	3	8	0	0	2	3	7	0	2	0	0	0	3	0	0	0	2	1	49	1	0	0	0	0	0	0	2	0	k__Bacteria; p__Actinobacteria; c__Actinobacteria; o__Micromonosporales; f__Micromonosporaceae; g__Actinoplanes; s__metagenome
otu44859	1	0	0	0	2	0	0	0	8	0	0	0	0	0	0	0	0	0	0	0	0	1	0	0	19	15	0	0	15	22	1	0	12	0	0	0	k__Bacteria; p__Acidobacteria; c__Subgroup_6; o__unidentified; f__unidentified; g__unidentified; s__unidentified
otu51203	22	3	0	0	17	0	0	0	4	0	0	0	3	8	0	0	7	0	0	0	3	0	0	0	5	4	0	0	2	7	0	0	11	0	0	0	k__Bacteria; p__Latescibacteria; c__uncultured_bacterium; o__uncultured_bacterium; f__uncultured_bacterium; g__uncultured_bacterium; s__uncultured_bacterium
otu59950	0	4	8	0	0	11	9	0	0	5	3	0	0	0	12	1	0	6	5	0	3	2	1	0	0	4	4	3	0	2	0	4	0	3	2	4	k__Bacteria; p__Proteobacteria; c__Alphaproteobacteria; o__Rhizobiales; f__Rhizobiaceae; g__Mesorhizobium; s__Prosthecomicrobium_sp._ATCC_27825
otu74838	4	0	0	0	6	2	0	0	7	6	0	0	2	4	0	0	14	4	0	1	3	2	0	0	2	10	0	0	1	5	2	10	9	2	0	0	k__Bacteria; p__Gemmatimonadetes; c__Gemmatimonadetes; o__Gemmatimonadales; f__Gemmatimonadaceae; g__Gemmatimonas; s__uncultured_bacterium
otu75658	8	5	0	0	4	4	0	0	2	9	0	0	3	1	0	0	9	22	1	0	2	8	0	0	0	1	0	0	1	10	0	0	4	2	0	0	k__Bacteria; p__Acidobacteria; c__Blastocatellia_(Subgroup_4); o__Pyrinomonadales; f__Pyrinomonadaceae; g__RB41; s__uncultured_bacterium
otu78468	2	13	0	0	0	3	0	0	0	0	0	0	2	4	0	1	3	0	0	0	0	0	0	0	11	16	0	0	5	34	2	0	0	0	0	0	k__Bacteria; p__Proteobacteria; c__Gammaproteobacteria; o__Pseudomonadales; f__Pseudomonadaceae; g__Pseudomonas; s__unidentified
otu78888	7	0	0	0	9	0	0	0	8	7	0	0	2	3	0	0	4	1	0	0	2	0	0	0	15	1	0	0	8	3	0	0	26	0	0	0	k__Bacteria; p__Actinobacteria; c__Actinobacteria; o__Propionibacteriales; f__Nocardioidaceae; g__Nocardioides; s__unidentified
otu87842	0	0	0	0	5	1	1	1	5	4	0	0	1	4	0	0	1	1	2	4	4	0	0	0	7	12	1	0	9	23	0	0	8	2	0	0	k__Bacteria; p__Proteobacteria; c__Deltaproteobacteria; o__Desulfarculales; f__Desulfarculaceae; g__uncultured; s__uncultured_delta_proteobacterium
otu91004	0	2	7	0	0	0	0	0	0	1	0	0	0	0	0	0	0	61	1	0	2	1	0	0	0	0	0	2	0	0	0	0	0	0	17	2	k__Bacteria; p__Proteobacteria; c__Alphaproteobacteria; o__Tistrellales; f__Geminicoccaceae; g__Candidatus_Alysiosphaera; s__uncultured_alpha_proteobacterium
otu95231	4	1	0	0	2	1	0	0	4	12	0	0	5	3	2	0	0	7	6	0	10	6	0	1	4	6	1	0	3	5	2	2	6	2	0	1	k__Bacteria; p__Acidobacteria; c__Subgroup_6; o__uncultured_bacterium; f__uncultured_bacterium; g__uncultured_bacterium; s__uncultured_bacterium
otu104277	0	0	0	0	0	0	4	0	0	1	6	10	0	2	24	0	0	8	16	0	1	2	0	0	0	0	10	0	0	0	4	7	0	0	1	0	k__Bacteria; p__Chloroflexi; c__Anaerolineae; o__SBR1031; f__A4b; g__uncultured_bacterium; s__uncultured_bacterium
otu1284	0	0	0	0	0	4	1	0	0	1	41	0	0	1	7	7	0	1	0	1	8	9	0	0	0	0	0	0	0	5	1	0	0	4	3	1	k__Bacteria; p__Proteobacteria; c__Alphaproteobacteria; o__Rhizobiales; f__Rhizobiaceae; g__Aminobacter; s__bacterium
otu18262	3	0	0	0	4	0	0	0	17	10	0	0	0	2	0	0	21	11	1	0	1	1	0	0	5	4	0	0	3	7	0	0	5	0	0	0	k__Bacteria; p__Acidobacteria; c__Subgroup_6; o__uncultured_bacterium; f__uncultured_bacterium; g__uncultured_bacterium; s__uncultured_bacterium
otu20616	8	3	0	0	8	2	0	0	2	1	0	0	6	6	0	0	7	1	0	2	8	2	0	0	2	2	0	0	4	3	0	0	28	0	0	0	k__Bacteria; p__Acidobacteria; c__Subgroup_6; o__uncultured_bacterium; f__uncultured_bacterium; g__uncultured_bacterium; s__uncultured_bacterium
otu28949	9	2	0	0	5	3	0	0	4	19	0	0	2	4	0	1	7	9	0	0	10	8	0	0	2	6	0	0	0	3	0	0	1	0	0	0	k__Bacteria; p__Acidobacteria; c__Subgroup_6; o__uncultured_bacterium; f__uncultured_bacterium; g__uncultured_bacterium; s__uncultured_bacterium
otu32624	4	1	0	0	3	1	0	0	2	8	0	0	1	2	0	1	2	6	2	0	11	6	0	0	5	7	0	0	7	14	3	0	6	3	0	0	k__Bacteria; p__Acidobacteria; c__Subgroup_5; o__uncultured_bacterium; f__uncultured_bacterium; g__uncultured_bacterium; s__uncultured_bacterium
otu43712	0	0	0	0	0	0	0	0	0	0	0	0	0	2	0	0	0	0	0	0	38	52	2	1	0	0	0	0	0	0	0	0	0	0	0	0	k__Bacteria; p__Bacteroidetes; c__Bacteroidia; o__Cytophagales; f__Spirosomaceae; g__uncultured; s__Dyadobacter_sp._enrichment_culture
otu48749	3	0	0	0	3	0	0	0	7	1	0	0	0	2	0	0	2	0	0	0	0	0	0	0	21	7	0	0	25	2	0	0	22	0	0	0	k__Bacteria; p__Proteobacteria; c__Deltaproteobacteria; o__NB1-j; f__uncultured_bacterium; g__uncultured_bacterium; s__uncultured_bacterium
otu69147	1	0	3	18	0	0	3	33	0	0	1	18	0	0	3	15	0	0	0	0	0	0	0	0	0	0	0	0	0	0	0	0	0	0	0	0	k__Bacteria; p__Proteobacteria; c__Gammaproteobacteria; o__Betaproteobacteriales; f__Burkholderiaceae; g__Cupriavidus; s__unidentified
otu75749	3	0	0	0	2	6	6	0	5	7	1	0	5	4	3	0	4	5	12	0	3	1	0	0	7	3	0	0	5	9	1	1	2	0	0	0	k__Bacteria; p__Acidobacteria; c__Subgroup_6; o__unidentified; f__unidentified; g__unidentified; s__unidentified
otu79259	8	0	0	0	11	1	1	0	1	1	0	0	0	7	0	0	17	2	0	0	5	0	0	0	0	6	1	0	6	6	0	0	19	3	0	0	k__Bacteria; p__Chloroflexi; c__Dehalococcoidia; o__S085; f__uncultured_bacterium; g__uncultured_bacterium; s__uncultured_bacterium
otu85701	12	0	0	0	8	3	0	0	1	8	0	0	12	5	1	0	9	2	0	0	10	5	0	0	2	7	0	0	1	2	0	2	3	2	0	0	k__Bacteria; p__Acidobacteria; c__Subgroup_6; o__uncultured_bacterium; f__uncultured_bacterium; g__uncultured_bacterium; s__uncultured_bacterium
otu86843	1	2	42	0	1	4	3	0	1	1	0	0	0	1	12	0	2	1	9	1	1	0	1	0	1	4	1	0	1	1	0	0	1	0	3	0	k__Bacteria; p__Proteobacteria; c__Gammaproteobacteria; o__Betaproteobacteriales; f__Burkholderiaceae; g__unidentified; s__unidentified
otu88812	0	0	0	0	4	2	0	0	7	5	0	0	3	5	0	0	0	4	11	6	4	6	0	0	5	11	0	0	2	15	1	0	2	1	0	1	k__Bacteria; p__Acidobacteria; c__Acidobacteriia; o__Solibacterales; f__Solibacteraceae_(Subgroup_3); g__Candidatus_Solibacter; s__uncultured_bacterium
otu104948	2	4	0	0	5	10	2	0	7	8	0	0	15	16	0	0	0	1	0	0	6	2	0	1	4	4	0	0	2	2	3	0	0	1	0	0	k__Bacteria; p__Actinobacteria; c__Actinobacteria; o__Pseudonocardiales; f__Pseudonocardiaceae; g__Pseudonocardia; s__uncultured_bacterium
otu107283	18	0	0	0	17	0	0	1	5	1	0	0	5	6	0	0	8	1	0	0	5	0	0	0	5	4	0	0	6	5	0	0	7	1	0	0	k__Bacteria; p__Proteobacteria; c__Gammaproteobacteria; o__Betaproteobacteriales; f__Nitrosomonadaceae; g__MND1; s__uncultured_bacterium
otu2618	9	1	0	0	9	3	0	0	6	1	0	0	2	1	0	0	18	3	0	2	2	1	0	0	6	3	0	0	6	9	0	0	11	1	0	0	k__Bacteria; p__Gemmatimonadetes; c__Gemmatimonadetes; o__Gemmatimonadales; f__Gemmatimonadaceae; g__uncultured; s__uncultured_bacterium
otu10262	0	0	0	0	0	0	0	0	0	0	0	0	0	0	1	0	0	0	0	0	0	0	0	0	0	0	1	0	0	0	0	0	0	0	52	40	k__Bacteria; p__Proteobacteria; c__Gammaproteobacteria; o__Betaproteobacteriales; f__Burkholderiaceae; g__Hydrogenophaga; s__uncultured_bacterium
otu10992	6	1	0	0	6	1	0	0	0	2	0	0	17	8	0	1	13	0	0	1	2	0	0	0	17	1	0	0	11	2	0	0	5	0	0	0	k__Bacteria; p__Actinobacteria; c__Actinobacteria; o__Micromonosporales; f__Micromonosporaceae; g__uncultured; s__uncultured_bacterium
otu23217	3	4	0	0	1	5	0	0	2	3	0	0	3	5	0	0	10	11	2	0	12	3	0	4	2	3	0	0	4	9	1	0	4	3	0	0	k__Bacteria; p__Proteobacteria; c__Gammaproteobacteria; o__Betaproteobacteriales; f__SC-I-84; g__unidentified; s__unidentified
otu27764	1	1	0	0	0	2	0	0	4	2	0	2	3	2	0	1	2	1	6	0	7	2	0	0	6	13	0	0	7	22	1	0	8	1	0	0	k__Bacteria; p__Acidobacteria; c__Subgroup_6; o__uncultured_Acidobacteria_bacterium; f__uncultured_Acidobacteria_bacterium; g__uncultured_Acidobacteria_bacterium; s__uncultured_Acidobacteria_bacterium
otu31907	0	0	0	0	0	1	0	0	0	1	4	0	0	1	0	84	0	0	0	0	1	1	0	0	0	0	0	0	0	0	0	0	1	0	0	0	k__Bacteria; p__Proteobacteria; c__Alphaproteobacteria; o__Rhizobiales; f__Xanthobacteraceae; g__Rhodopseudomonas; s__unidentified
otu33083	0	0	3	8	0	0	2	11	1	0	1	12	0	0	2	7	0	0	6	6	0	0	1	8	1	0	3	16	0	0	1	1	0	0	3	1	k__Bacteria; p__Proteobacteria; c__Gammaproteobacteria; o__Betaproteobacteriales; f__Burkholderiaceae; g__Cupriavidus; s__unidentified
otu51028	0	5	53	0	0	0	0	0	0	0	0	1	0	0	2	33	0	0	0	0	0	0	0	0	0	0	0	0	0	0	0	0	0	0	0	0	k__Bacteria; p__Proteobacteria; c__Gammaproteobacteria; o__Betaproteobacteriales; f__Burkholderiaceae; g__Pseudorhodoferax; s__uncultured_bacterium
otu53064	0	0	0	0	0	0	0	3	0	1	0	90	0	0	0	0	0	0	0	0	0	0	0	0	0	0	0	0	0	0	0	0	0	0	0	0	k__Bacteria; p__Bacteroidetes; c__Bacteroidia; o__Bacteroidales; f__Rikenellaceae; g__Rikenellaceae_RC9_gut_group; s__uncultured_bacterium
otu53473	0	3	0	0	2	0	0	0	4	2	0	0	0	0	0	0	0	0	0	0	0	1	0	0	0	15	0	0	13	25	3	1	14	9	2	0	k__Bacteria; p__Rokubacteria; c__NC10; o__Rokubacteriales; f__uncultured_bacterium; g__uncultured_bacterium; s__uncultured_bacterium
otu62751	0	5	0	0	1	5	1	0	1	6	1	0	3	0	0	0	0	9	4	0	20	11	0	0	0	6	0	0	1	9	1	0	3	7	0	0	k__Bacteria; p__Proteobacteria; c__Alphaproteobacteria; o__Sphingomonadales; f__Sphingomonadaceae; g__Sphingomonas; s__unidentified
otu71016	0	1	0	26	0	0	0	1	0	3	0	3	0	1	1	1	0	0	3	14	0	0	2	16	0	0	1	12	0	0	1	3	0	0	3	2	k__Bacteria; p__Proteobacteria; c__Alphaproteobacteria; o__Rhizobiales; f__Xanthobacteraceae; g__Bradyrhizobium; s__unidentified
otu73088	9	0	0	0	6	1	0	0	2	1	0	0	2	1	0	0	3	0	0	0	1	0	0	0	16	8	0	0	26	9	0	0	9	0	0	0	k__Bacteria; p__Actinobacteria; c__Thermoleophilia; o__Gaiellales; f__uncultured; g__uncultured_bacterium; s__uncultured_bacterium
otu84973	3	1	0	0	7	0	1	0	7	7	0	0	6	11	0	3	14	5	0	0	0	3	0	0	4	7	0	0	4	6	0	0	5	0	0	0	k__Bacteria; p__Proteobacteria; c__Gammaproteobacteria; o__Gammaproteobacteria_Incertae_Sedis; f__Unknown_Family; g__Acidibacter; s__uncultured_proteobacterium
otu86499	6	1	1	0	6	3	0	0	12	1	0	0	11	12	0	0	6	3	3	2	3	2	0	0	5	3	0	0	7	1	2	0	3	1	0	0	k__Bacteria; p__Actinobacteria; c__Thermoleophilia; o__Gaiellales; f__uncultured; g__uncultured_bacterium; s__uncultured_bacterium
otu104264	1	4	0	0	0	1	0	0	1	5	0	0	2	5	0	0	4	8	2	0	1	3	0	0	7	11	0	0	7	22	9	0	0	1	0	0	k__Bacteria; p__Acidobacteria; c__Subgroup_6; o__uncultured_Acidobacteria_bacterium; f__uncultured_Acidobacteria_bacterium; g__uncultured_Acidobacteria_bacterium; s__uncultured_Acidobacteria_bacterium
otu8273	0	0	0	0	0	0	0	3	0	0	2	86	0	0	0	0	0	0	2	0	0	0	0	0	0	0	0	0	0	0	0	0	0	0	0	0	k__Bacteria; p__Bacteroidetes; c__Bacteroidia; o__Bacteroidales; f__Bacteroidaceae; g__Bacteroides; s__uncultured_organism
otu21949	2	1	0	0	5	1	0	0	18	7	0	0	8	8	1	0	3	4	2	0	4	1	0	0	4	1	0	0	4	6	0	9	4	0	0	0	k__Bacteria; p__Chloroflexi; c__KD4-96; o__uncultured_bacterium; f__uncultured_bacterium; g__uncultured_bacterium; s__uncultured_bacterium
otu24529	11	1	0	0	3	1	1	0	9	3	0	0	7	8	0	0	7	1	2	3	2	0	0	0	13	5	0	1	8	2	0	0	5	0	0	0	k__Bacteria; p__Actinobacteria; c__Thermoleophilia; o__uncultured; f__uncultured_bacterium; g__uncultured_bacterium; s__uncultured_bacterium
otu27862	0	0	1	0	1	1	0	0	9	9	2	0	0	0	1	36	0	5	6	1	10	2	1	0	0	1	5	0	0	0	0	0	0	0	2	0	k__Bacteria; p__Actinobacteria; c__Actinobacteria; o__Micrococcales; f__Microbacteriaceae; g__Herbiconiux; s__Herbiconiux_sp._NT_5-01
otu38411	12	1	0	0	5	3	0	0	7	8	0	0	6	3	0	0	2	5	0	0	2	2	0	0	4	7	0	0	3	9	0	0	13	1	0	0	k__Bacteria; p__Proteobacteria; c__Deltaproteobacteria; o__Bdellovibrionales; f__Bdellovibrionaceae; g__OM27_clade; s__uncultured_bacterium
otu39427	2	1	7	0	0	6	12	0	1	2	2	0	1	3	4	1	0	1	20	1	1	0	4	0	0	0	2	0	3	2	0	6	0	0	11	0	k__Bacteria; p__Actinobacteria; c__Acidimicrobiia; o__Microtrichales; f__Ilumatobacteraceae; g__uncultured; s__uncultured_bacterium
otu49098	4	0	0	0	1	0	0	0	5	0	0	0	0	1	0	0	2	0	0	0	1	0	0	0	17	12	0	0	21	10	0	0	19	0	0	0	k__Bacteria; p__Acidobacteria; c__Blastocatellia_(Subgroup_4); o__Pyrinomonadales; f__Pyrinomonadaceae; g__RB41; s__uncultured_bacterium
otu84758	6	0	0	0	1	2	0	0	2	15	0	0	1	1	1	0	9	9	14	0	3	4	0	0	0	1	0	0	1	3	0	0	16	4	0	0	k__Bacteria; p__Acidobacteria; c__Thermoanaerobaculia; o__Thermoanaerobaculales; f__Thermoanaerobaculaceae; g__Subgroup_10; s__uncultured_soil_bacterium
otu91520	1	0	0	0	0	3	0	0	2	0	0	0	2	1	0	0	0	0	2	3	1	1	0	0	11	19	0	0	6	33	0	0	8	0	0	0	k__Bacteria; p__Gemmatimonadetes; c__Gemmatimonadetes; o__Gemmatimonadales; f__Gemmatimonadaceae; g__uncultured; s__uncultured_bacterium
otu93124	12	1	0	0	4	0	0	0	13	8	0	0	11	10	0	0	6	0	0	4	2	2	0	0	10	1	0	0	3	1	0	0	5	0	0	0	k__Bacteria; p__Actinobacteria; c__Thermoleophilia; o__Solirubrobacterales; f__Solirubrobacteraceae; g__Solirubrobacter; s__uncultured_bacterium
otu94591	0	0	0	0	1	0	0	0	35	0	0	0	1	0	0	0	0	0	0	0	1	0	0	0	11	8	0	0	33	3	0	0	0	0	0	0	k__Bacteria; p__Actinobacteria; c__Actinobacteria; o__Micromonosporales; f__Micromonosporaceae; g__Luedemannella; s__uncultured_bacterium
otu95027	0	2	1	0	0	7	5	0	0	1	43	0	0	0	0	0	0	0	0	0	23	8	0	0	0	0	0	0	0	0	0	0	0	3	0	0	k__Bacteria; p__Proteobacteria; c__Alphaproteobacteria; o__Rhizobiales; f__Kaistiaceae; g__Kaistia; s__uncultured_bacterium
otu109026	5	3	0	0	4	0	0	0	2	10	0	0	2	0	0	0	0	6	0	0	6	5	0	0	4	14	0	0	3	16	0	1	8	3	1	0	k__Bacteria; p__Acidobacteria; c__Subgroup_6; o__uncultured_bacterium; f__uncultured_bacterium; g__uncultured_bacterium; s__uncultured_bacterium
otu2570	7	3	0	0	1	3	0	0	2	3	0	0	1	3	0	0	10	9	2	1	5	2	0	0	6	3	0	0	4	6	0	8	8	5	0	0	k__Bacteria; p__Acidobacteria; c__Acidobacteriia; o__Acidobacteriales; f__uncultured; g__unidentified; s__unidentified
otu7424	6	0	0	0	3	1	0	0	6	4	0	0	5	8	0	1	5	3	2	8	5	5	0	0	5	7	0	0	3	3	3	0	9	0	0	0	k__Bacteria; p__Proteobacteria; c__Alphaproteobacteria; o__Rhizobiales; f__Xanthobacteraceae; g__uncultured; s__uncultured_bacterium
otu8138	0	0	5	17	0	0	1	19	0	0	0	13	0	0	14	16	0	0	0	4	1	0	0	0	0	0	0	1	0	1	0	0	0	0	0	0	k__Bacteria; p__Proteobacteria; c__Gammaproteobacteria; o__Pseudomonadales; f__Moraxellaceae; g__Acinetobacter; s__unidentified
otu14155	3	1	0	0	2	5	0	0	2	2	2	0	0	4	0	0	5	0	0	1	1	2	0	0	9	7	0	0	7	16	0	19	2	2	0	0	k__Bacteria; p__Actinobacteria; c__Acidimicrobiia; o__Microtrichales; f__Ilumatobacteraceae; g__CL500-29_marine_group; s__uncultured_bacterium
otu18968	0	0	4	16	2	0	0	23	0	0	1	11	0	0	2	10	0	0	3	1	0	0	0	2	0	0	0	12	0	0	2	1	0	0	2	0	k__Bacteria; p__Proteobacteria; c__Gammaproteobacteria; o__Betaproteobacteriales; f__Burkholderiaceae; g__Cupriavidus; s__unidentified
otu21328	0	0	2	0	0	9	5	0	0	2	0	0	0	0	4	0	0	23	8	0	12	5	1	0	0	1	3	0	1	4	3	1	0	4	4	0	k__Bacteria; p__Proteobacteria; c__Alphaproteobacteria; o__Rhizobiales; f__Rhizobiaceae; g__Mesorhizobium; s__Mesorhizobium_thiogangeticum
otu29453	0	0	3	0	0	1	0	0	1	1	17	2	0	2	4	16	0	0	4	8	4	5	4	0	0	0	5	0	0	0	1	1	0	2	6	5	k__Bacteria; p__Proteobacteria; c__Alphaproteobacteria; o__Rhizobiales; f__Xanthobacteraceae; g__Rhodopseudomonas; s__unidentified
otu41444	5	1	0	0	7	3	0	0	4	5	0	0	6	6	0	0	14	2	0	0	5	3	0	0	3	4	0	0	4	7	0	3	7	3	0	0	k__Bacteria; p__Entotheonellaeota; c__Entotheonellia; o__Entotheonellales; f__Entotheonellaceae; g__uncultured_bacterium; s__uncultured_bacterium
otu49081	0	1	33	1	0	1	0	0	0	0	0	0	0	0	1	21	0	0	0	0	4	4	4	0	0	0	16	0	1	1	0	3	0	0	1	0	k__Bacteria; p__Proteobacteria; c__Gammaproteobacteria; o__Betaproteobacteriales; f__Burkholderiaceae; g__Pseudorhodoferax; s__uncultured_bacterium
otu55139	7	1	0	0	4	1	0	0	21	1	0	0	5	6	0	0	4	1	0	0	3	0	0	0	10	6	0	0	13	6	0	0	3	0	0	0	k__Bacteria; p__Actinobacteria; c__Thermoleophilia; o__Gaiellales; f__uncultured; g__uncultured_bacterium; s__uncultured_bacterium
otu59672	2	2	0	0	2	3	0	0	7	23	0	0	9	4	0	0	1	12	0	2	2	6	0	0	3	0	0	0	0	6	0	0	7	1	0	0	k__Bacteria; p__Acidobacteria; c__Subgroup_6; o__uncultured_bacterium; f__uncultured_bacterium; g__uncultured_bacterium; s__uncultured_bacterium
otu63940	6	0	0	0	6	3	0	0	10	5	0	0	12	17	0	0	2	0	1	0	1	0	0	0	7	5	0	0	4	8	0	0	4	1	0	0	k__Bacteria; p__Actinobacteria; c__Rubrobacteria; o__Rubrobacterales; f__Rubrobacteriaceae; g__Rubrobacter; s__unidentified
otu64009	6	1	0	0	0	4	0	0	1	2	1	2	0	0	0	0	1	2	6	2	19	16	22	0	2	1	0	0	3	0	0	0	1	0	0	0	k__Bacteria; p__Acidobacteria; c__Blastocatellia_(Subgroup_4); o__Blastocatellales; f__Blastocatellaceae; g__JGI_0001001-H03; s__unidentified
otu69246	8	0	0	0	2	1	0	0	12	0	0	0	3	6	0	0	3	1	1	1	2	0	0	0	15	5	0	0	8	9	1	0	14	0	0	0	k__Bacteria; p__Actinobacteria; c__Thermoleophilia; o__Gaiellales; f__uncultured; g__uncultured_bacterium; s__uncultured_bacterium
otu70016	3	0	0	0	2	2	0	0	1	7	0	0	1	4	0	1	3	1	0	2	4	8	0	0	4	9	0	0	9	14	0	0	15	2	0	0	k__Bacteria; p__Acidobacteria; c__Subgroup_6; o__uncultured_bacterium; f__uncultured_bacterium; g__uncultured_bacterium; s__uncultured_bacterium
otu70813	0	0	5	47	0	0	4	5	1	2	2	8	1	3	1	12	0	0	0	0	0	0	0	0	0	0	0	1	0	0	0	0	0	0	0	0	k__Bacteria; p__Proteobacteria; c__Alphaproteobacteria; o__Rhizobiales; f__Xanthobacteraceae; g__Bradyrhizobium; s__unidentified
otu74598	5	5	0	0	5	2	0	0	2	11	0	0	5	2	0	0	13	11	1	2	6	2	0	0	4	7	0	0	2	5	0	0	1	1	0	0	k__Bacteria; p__Chloroflexi; c__TK10; o__uncultured_bacterium; f__uncultured_bacterium; g__uncultured_bacterium; s__uncultured_bacterium
otu75527	0	0	17	0	0	0	3	0	0	1	0	0	0	0	0	0	0	3	4	0	2	0	48	4	0	0	2	0	0	0	3	0	0	0	4	1	k__Bacteria; p__Proteobacteria; c__Gammaproteobacteria; o__Steroidobacterales; f__Steroidobacteraceae; g__Steroidobacter; s__unidentified
otu85157	5	1	0	0	6	1	0	0	15	2	0	0	2	2	0	0	22	14	0	0	3	0	0	0	0	8	0	0	0	5	0	0	4	2	0	0	k__Bacteria; p__Acidobacteria; c__Subgroup_6; o__uncultured_Holophagae_bacterium; f__uncultured_Holophagae_bacterium; g__uncultured_Holophagae_bacterium; s__uncultured_Holophagae_bacterium
otu85254	0	0	0	0	0	0	0	0	0	0	0	0	0	0	0	0	0	0	2	6	0	0	1	0	0	0	83	0	0	0	0	0	0	0	0	0	k__Bacteria; p__Proteobacteria; c__Gammaproteobacteria; o__Pasteurellales; f__Pasteurellaceae; g__Haemophilus; s__uncultured_bacterium
otu93050	3	3	2	3	1	0	0	0	0	0	0	0	3	2	0	0	8	2	2	6	5	4	0	0	5	11	3	0	2	22	0	0	4	1	0	0	k__Bacteria; p__Acidobacteria; c__Holophagae; o__Subgroup_7; f__unidentified; g__unidentified; s__unidentified
otu99579	4	0	0	0	10	0	0	0	3	0	0	0	11	8	0	0	12	0	1	4	2	0	0	0	13	0	0	0	11	0	0	0	13	0	0	0	k__Bacteria; p__Acidobacteria; c__Subgroup_22; o__uncultured_bacterium; f__uncultured_bacterium; g__uncultured_bacterium; s__uncultured_bacterium
otu108947	0	0	1	27	0	0	6	1	0	1	2	4	0	0	4	4	0	0	4	2	0	0	3	12	0	1	1	7	0	0	1	8	0	0	1	2	k__Bacteria; p__Proteobacteria; c__Alphaproteobacteria; o__Rhizobiales; f__Xanthobacteraceae; g__Bradyrhizobium; s__unidentified
otu18618	29	0	0	0	18	0	0	0	6	0	0	0	4	0	0	0	30	0	0	0	0	0	0	0	0	0	0	0	2	0	0	0	2	0	0	0	k__Bacteria; p__Planctomycetes; c__OM190; o__uncultured_bacterium; f__uncultured_bacterium; g__uncultured_bacterium; s__uncultured_bacterium
otu28940	0	2	4	2	0	3	8	0	0	1	0	1	0	0	10	0	0	21	8	0	3	3	4	3	0	0	3	0	0	1	1	2	0	6	5	0	k__Bacteria; p__Proteobacteria; c__Alphaproteobacteria; o__Rhizobiales; f__Rhizobiaceae; g__Mesorhizobium; s__Mesorhizobium_thiogangeticum
otu30599	0	0	0	0	1	0	0	0	15	0	0	0	1	2	0	0	0	0	0	0	0	0	0	0	28	4	0	0	30	4	0	0	6	0	0	0	k__Bacteria; p__Proteobacteria; c__Deltaproteobacteria; o__NB1-j; f__uncultured_bacterium; g__uncultured_bacterium; s__uncultured_bacterium
otu31777	9	2	0	0	4	2	0	0	3	0	0	0	2	11	0	0	5	2	0	0	5	2	0	0	1	6	0	0	12	15	0	1	1	8	0	0	k__Bacteria; p__Planctomycetes; c__Planctomycetacia; o__Gemmatales; f__Gemmataceae; g__uncultured; s__uncultured_planctomycete
otu31847	0	1	0	0	1	1	0	0	10	1	0	0	1	5	0	0	3	1	0	0	0	1	0	0	16	12	0	0	15	17	0	0	6	0	0	0	k__Bacteria; p__Rokubacteria; c__NC10; o__Rokubacteriales; f__uncultured_bacterium; g__uncultured_bacterium; s__uncultured_bacterium
otu37329	1	0	4	20	0	0	0	26	0	0	0	21	0	0	7	11	0	0	0	0	0	0	0	0	0	0	0	1	0	0	0	0	0	0	0	0	k__Bacteria; p__Proteobacteria; c__Gammaproteobacteria; o__Betaproteobacteriales; f__Burkholderiaceae; g__Cupriavidus; s__unidentified
otu53320	2	2	0	0	7	1	0	0	16	1	0	0	1	0	0	0	1	0	0	0	2	3	0	0	7	11	0	0	11	18	3	0	5	0	0	0	k__Bacteria; p__Rokubacteria; c__NC10; o__Rokubacteriales; f__uncultured_bacterium; g__uncultured_bacterium; s__uncultured_bacterium
otu59277	9	1	0	0	4	1	0	0	2	1	0	0	12	9	0	0	9	0	11	6	2	0	1	1	5	3	0	0	2	5	0	2	5	0	0	0	k__Bacteria; p__Proteobacteria; c__Alphaproteobacteria; o__Rhizobiales; f__Hyphomicrobiaceae; g__Pedomicrobium; s__uncultured_Hyphomicrobiaceae_bacterium
otu59624	2	0	0	0	10	1	0	0	8	11	0	0	13	10	1	0	1	0	0	0	2	2	0	0	4	0	19	0	3	2	0	0	2	0	0	0	k__Bacteria; p__Actinobacteria; c__Actinobacteria; o__Micromonosporales; f__Micromonosporaceae; g__Actinoplanes; s__unidentified
otu65122	0	8	4	0	0	2	0	0	0	0	0	0	0	0	0	1	0	2	0	2	2	1	0	0	0	0	0	0	0	0	0	0	0	41	12	16	k__Bacteria; p__Firmicutes; c__Bacilli; o__Lactobacillales; f__Carnobacteriaceae; g__Carnobacterium; s__uncultured_bacterium
otu68043	0	0	0	0	0	1	0	4	0	0	0	0	0	1	0	0	0	0	0	1	15	58	6	5	0	0	0	0	0	0	0	0	0	0	0	0	k__Bacteria; p__Patescibacteria; c__Saccharimonadia; o__Saccharimonadales; f__Saccharimonadaceae; g__uncultured_bacterium; s__uncultured_bacterium
otu69133	2	1	0	0	0	1	0	0	8	1	0	0	0	3	0	1	1	4	0	0	2	2	0	0	2	21	0	0	12	30	0	0	0	0	0	0	k__Bacteria; p__Acidobacteria; c__Subgroup_6; o__unidentified; f__unidentified; g__unidentified; s__unidentified
otu81194	3	2	8	1	0	2	4	0	1	4	11	1	4	4	8	1	1	0	5	2	6	0	2	1	0	1	1	0	1	3	1	12	1	0	0	0	k__Bacteria; p__Proteobacteria; c__Alphaproteobacteria; o__Rhizobiales; f__Xanthobacteraceae; g__Bradyrhizobium; s__unidentified
otu84510	0	0	0	0	0	2	0	0	0	0	0	0	0	0	0	0	0	0	0	0	62	27	0	0	0	0	0	0	0	0	0	0	0	0	0	0	k__Bacteria; p__Proteobacteria; c__Alphaproteobacteria; o__Rhizobiales; f__Devosiaceae; g__Devosia; s__uncultured_bacterium
otu102157	0	1	0	0	5	0	0	0	7	1	0	0	1	4	0	0	3	0	0	0	0	0	0	0	15	13	0	0	14	25	0	0	2	0	0	0	k__Bacteria; p__Acidobacteria; c__Subgroup_18; o__uncultured_bacterium; f__uncultured_bacterium; g__uncultured_bacterium; s__uncultured_bacterium
otu17690	0	0	0	0	0	0	0	0	2	3	0	0	0	1	0	0	0	0	0	0	1	0	0	0	7	36	0	0	17	22	0	0	1	0	0	0	k__Bacteria; p__Nitrospirae; c__Nitrospira; o__Nitrospirales; f__Nitrospiraceae; g__Nitrospira; s__uncultured_bacterium
otu25718	0	0	5	46	0	0	5	0	0	2	3	4	0	1	3	15	0	0	1	0	1	0	0	1	0	0	1	1	0	0	0	1	0	0	0	0	k__Bacteria; p__Proteobacteria; c__Alphaproteobacteria; o__Rhizobiales; f__Xanthobacteraceae; g__Bradyrhizobium; s__unidentified
otu32347	0	2	23	0	1	4	26	0	0	6	14	2	0	0	12	0	0	0	0	0	0	0	0	0	0	0	0	0	0	0	0	0	0	0	0	0	k__Bacteria; p__Actinobacteria; c__Actinobacteria; o__Micrococcales; f__Microbacteriaceae; g__Agromyces; s__unidentified
otu37707	5	1	0	0	10	3	0	0	11	2	0	0	10	7	0	0	2	2	0	1	3	1	0	0	9	1	0	0	11	2	0	0	8	1	0	0	k__Bacteria; p__Actinobacteria; c__Acidimicrobiia; o__Microtrichales; f__uncultured; g__uncultured_bacterium; s__uncultured_bacterium
otu39953	10	2	0	0	8	0	0	0	3	5	0	0	8	6	0	0	5	0	0	0	2	1	0	0	5	4	0	0	7	6	0	0	18	0	0	0	k__Bacteria; p__Latescibacteria; c__Latescibacteria; o__Latescibacterales; f__Latescibacteraceae; g__uncultured_bacterium; s__uncultured_bacterium
otu44494	0	0	0	0	1	3	0	0	0	1	30	0	0	1	1	52	0	1	0	0	0	0	0	0	0	0	0	0	0	0	0	0	0	0	0	0	k__Bacteria; p__Proteobacteria; c__Alphaproteobacteria; o__Rhizobiales; f__Rhizobiaceae; g__Aminobacter; s__unidentified
otu48716	2	2	0	0	9	1	0	0	9	4	0	0	4	5	0	0	7	12	0	0	3	1	0	0	1	10	0	0	3	12	0	0	2	3	0	0	k__Bacteria; p__Proteobacteria; c__Deltaproteobacteria; o__NB1-j; f__unidentified; g__unidentified; s__unidentified
otu59970	5	1	0	0	3	2	0	0	12	5	0	0	17	24	0	0	8	3	0	0	5	0	0	0	3	0	0	0	0	2	0	0	0	0	0	0	k__Bacteria; p__Actinobacteria; c__Rubrobacteria; o__Rubrobacterales; f__Rubrobacteriaceae; g__Rubrobacter; s__unidentified
otu62204	5	0	0	0	2	3	0	0	2	16	0	0	3	4	0	0	6	10	0	0	6	7	0	0	3	5	0	0	1	7	2	1	5	1	0	1	k__Bacteria; p__Acidobacteria; c__Subgroup_6; o__uncultured_bacterium; f__uncultured_bacterium; g__uncultured_bacterium; s__uncultured_bacterium
otu64252	0	5	3	0	0	7	11	0	0	2	0	3	1	0	0	3	0	1	19	28	2	0	2	0	0	0	1	0	0	0	2	0	0	0	0	0	k__Bacteria; p__Proteobacteria; c__Gammaproteobacteria; o__Betaproteobacteriales; f__Burkholderiaceae; g__Variovorax; s__Variovorax_paradoxus
otu76773	23	1	0	0	14	0	0	0	10	0	0	0	6	4	0	0	16	0	0	1	2	0	0	0	1	0	0	0	1	0	0	0	11	0	0	0	k__Bacteria; p__Proteobacteria; c__Gammaproteobacteria; o__Betaproteobacteriales; f__Nitrosomonadaceae; g__MND1; s__uncultured_bacterium
otu79792	0	3	24	0	0	9	7	0	0	0	0	0	0	0	6	0	0	3	13	0	16	3	1	0	0	0	2	0	0	0	0	0	0	0	3	0	k__Bacteria; p__Proteobacteria; c__Alphaproteobacteria; o__Rhizobiales; f__Devosiaceae; g__Devosia; s__uncultured_bacterium
otu84894	6	5	0	0	6	3	0	0	3	4	0	0	7	1	0	0	4	11	0	0	7	6	0	0	4	4	1	0	7	2	2	0	2	5	0	0	k__Bacteria; p__Proteobacteria; c__Alphaproteobacteria; o__Rhizobiales; f__Beijerinckiaceae; g__uncultured; s__uncultured_bacterium
otu96237	0	0	0	0	0	0	0	0	0	0	0	0	0	0	0	0	0	0	0	0	0	0	0	0	0	0	0	0	0	0	90	0	0	0	0	0	k__Bacteria; p__Bacteroidetes; c__Bacteroidia; o__Flavobacteriales; f__Flavobacteriaceae; g__Maribacter; s__unidentified
otu102798	0	3	2	0	0	0	0	0	0	0	1	1	0	0	1	3	0	0	3	1	3	6	12	8	0	0	26	1	0	2	6	3	0	0	2	6	k__Bacteria; p__Proteobacteria; c__Alphaproteobacteria; o__Rhizobiales; f__Rhizobiaceae; g__unidentified; s__unidentified
otu3501	12	2	0	0	6	0	3	0	3	2	0	0	2	5	0	0	8	6	1	2	2	4	0	0	0	3	0	0	0	11	0	7	7	2	1	0	k__Bacteria; p__Verrucomicrobia; c__Verrucomicrobiae; o__Chthoniobacterales; f__Chthoniobacteraceae; g__Candidatus_Udaeobacter; s__uncultured_bacterium
otu3963	1	24	14	0	1	4	1	0	12	0	0	0	2	1	0	0	0	0	0	2	11	13	2	0	0	0	0	0	0	0	0	0	0	1	0	0	k__Bacteria; p__Actinobacteria; c__Actinobacteria; o__Propionibacteriales; f__Nocardioidaceae; g__Aeromicrobium; s__unidentified
otu15654	0	0	0	0	0	0	6	2	0	0	0	0	0	0	0	0	0	1	72	1	0	0	0	0	0	1	2	0	0	0	0	0	0	1	3	0	k__Bacteria; p__Proteobacteria; c__Alphaproteobacteria; o__Elsterales; f__Elsteraceae; g__uncultured_bacterium; s__uncultured_bacterium
otu28569	2	1	0	0	1	0	1	0	12	1	0	0	5	5	0	0	5	0	0	0	1	0	0	0	18	5	0	0	22	5	0	0	5	0	0	0	k__Bacteria; p__Actinobacteria; c__Acidimicrobiia; o__Microtrichales; f__uncultured; g__uncultured_bacterium; s__uncultured_bacterium
otu30290	0	2	5	0	0	9	9	0	0	0	0	0	0	0	10	0	0	4	12	0	8	2	3	0	0	0	9	0	0	2	1	11	0	0	0	2	k__Bacteria; p__Proteobacteria; c__Alphaproteobacteria; o__Rhizobiales; f__Rhizobiaceae; g__Mesorhizobium; s__Mesorhizobium_thiogangeticum
otu32223	8	1	0	0	6	0	0	0	3	1	0	0	2	7	0	0	12	11	1	2	3	0	0	0	5	11	0	0	4	11	0	0	1	0	0	0	k__Bacteria; p__Acidobacteria; c__Subgroup_6; o__unidentified; f__unidentified; g__unidentified; s__unidentified
otu37528	13	1	0	0	7	6	0	0	7	3	0	0	4	6	0	0	4	7	0	0	4	3	0	0	3	3	0	0	9	6	0	0	3	0	0	0	k__Bacteria; p__Chloroflexi; c__Dehalococcoidia; o__S085; f__uncultured_bacterium; g__uncultured_bacterium; s__uncultured_bacterium
otu42805	1	2	0	0	2	1	1	0	0	9	0	0	1	0	2	0	1	4	0	0	3	9	0	8	6	8	0	0	3	18	0	3	2	4	1	0	k__Bacteria; p__Proteobacteria; c__Alphaproteobacteria; o__Sphingomonadales; f__Sphingomonadaceae; g__Sphingomonas; s__uncultured_Sphingomonadaceae_bacterium
otu44356	0	0	1	3	0	0	0	0	0	0	1	3	0	0	1	6	0	0	10	26	0	0	2	9	0	0	3	18	2	0	1	3	0	0	0	0	k__Bacteria; p__Firmicutes; c__Bacilli; o__Bacillales; f__Bacillaceae; g__Geobacillus; s__unidentified
otu44626	15	2	0	0	12	0	1	0	4	0	0	0	9	8	1	0	15	1	1	1	1	0	0	0	12	0	0	0	2	0	0	0	3	1	0	0	k__Bacteria; p__Proteobacteria; c__Deltaproteobacteria; o__Myxococcales; f__Haliangiaceae; g__Haliangium; s__unidentified
otu47544	0	3	6	26	0	2	23	0	0	0	10	0	0	1	0	3	0	0	1	2	0	1	3	1	0	0	2	2	0	0	0	1	0	0	0	2	k__Bacteria; p__Proteobacteria; c__Alphaproteobacteria; o__Rhizobiales; f__Beijerinckiaceae; g__Bosea; s__bacterium_KR_2001/13_218
otu55331	0	0	0	0	0	3	0	0	0	1	0	0	1	0	0	12	0	0	0	0	29	40	2	0	0	0	0	0	0	0	1	0	0	0	0	0	k__Bacteria; p__Bacteroidetes; c__Bacteroidia; o__Cytophagales; f__Spirosomaceae; g__uncultured; s__Dyadobacter_sp._enrichment_culture
otu62126	0	0	0	0	0	3	7	0	0	1	21	2	0	0	2	22	0	1	2	0	2	0	0	1	0	0	3	1	0	0	6	4	0	1	9	1	k__Bacteria; p__Proteobacteria; c__Alphaproteobacteria; o__Rhizobiales; f__Rhizobiaceae; g__Allorhizobium-Neorhizobium-Pararhizobium-Rhizobium; s__unidentified
otu66515	2	0	0	0	1	1	0	0	12	10	0	0	7	2	0	1	32	6	2	0	0	1	0	0	0	2	0	0	2	1	0	0	7	0	0	0	k__Bacteria; p__Rokubacteria; c__NC10; o__Rokubacteriales; f__uncultured_bacterium; g__uncultured_bacterium; s__uncultured_bacterium
otu68277	12	0	0	0	9	2	0	0	4	4	0	0	3	5	0	0	3	4	0	2	6	7	0	0	3	6	0	0	3	10	0	1	5	0	0	0	k__Bacteria; p__Chloroflexi; c__JG30-KF-CM66; o__uncultured_bacterium; f__uncultured_bacterium; g__uncultured_bacterium; s__uncultured_bacterium
otu69643	0	2	0	0	0	3	0	0	0	2	2	0	0	1	3	0	0	9	1	0	2	2	0	1	0	1	5	0	0	2	0	0	0	4	43	6	k__Bacteria; p__Proteobacteria; c__Gammaproteobacteria; o__Betaproteobacteriales; f__SC-I-84; g__unidentified; s__unidentified
otu78438	0	4	2	0	0	2	0	0	0	0	0	1	0	0	0	0	0	0	0	0	2	6	2	0	0	0	0	1	0	0	0	0	0	49	8	12	k__Bacteria; p__Firmicutes; c__Bacilli; o__Lactobacillales; f__Carnobacteriaceae; g__Carnobacterium; s__unidentified
otu86196	6	7	0	0	6	2	1	0	9	10	0	0	16	13	0	0	0	0	0	1	6	1	0	0	5	1	0	0	2	0	0	0	1	2	0	0	k__Bacteria; p__Chloroflexi; c__Chloroflexia; o__Chloroflexales; f__Roseiflexaceae; g__uncultured; s__uncultured_bacterium
otu96060	2	0	0	0	10	0	0	3	6	3	0	0	8	7	0	0	10	9	0	0	5	2	0	0	5	1	0	0	2	6	0	0	4	6	0	0	k__Bacteria; p__Proteobacteria; c__Alphaproteobacteria; o__Rhizobiales; f__Xanthobacteraceae; g__Rhodoplanes; s__uncultured_bacterium
otu106634	16	1	0	0	26	0	0	0	0	0	0	0	5	4	0	0	13	0	0	0	0	0	0	0	3	0	0	0	2	0	0	0	19	0	0	0	k__Bacteria; p__Gemmatimonadetes; c__BD2-11_terrestrial_group; o__metagenome; f__metagenome; g__metagenome; s__metagenome
otu108432	0	1	1	0	0	4	3	1	0	5	0	0	1	0	20	2	0	22	8	1	8	1	0	0	0	0	1	0	1	0	0	2	0	6	1	0	k__Bacteria; p__Proteobacteria; c__Alphaproteobacteria; o__Rhizobiales; f__Rhizobiaceae; g__Mesorhizobium; s__Mesorhizobium_thiogangeticum
otu2153	1	0	81	0	0	0	0	0	0	0	0	0	0	0	0	0	0	0	4	0	1	0	0	0	0	0	0	0	0	0	0	0	0	1	0	0	k__Bacteria; p__Proteobacteria; c__Gammaproteobacteria; o__Xanthomonadales; f__Rhodanobacteraceae; g__Tahibacter; s__uncultured_bacterium
otu11024	5	1	1	0	5	0	0	0	6	3	0	0	2	0	0	0	2	0	0	0	1	1	0	0	11	14	0	0	15	17	1	0	3	0	0	0	k__Bacteria; p__Acidobacteria; c__Subgroup_6; o__unidentified; f__unidentified; g__unidentified; s__unidentified
otu14489	0	15	3	0	0	0	0	0	0	0	0	0	0	1	0	0	0	0	0	4	2	0	0	0	0	0	0	0	0	0	0	0	0	61	1	1	k__Bacteria; p__Firmicutes; c__Bacilli; o__Lactobacillales; f__Carnobacteriaceae; g__Carnobacterium; s__unidentified
otu14843	0	3	2	0	0	58	12	0	0	0	2	0	0	0	5	2	0	0	0	0	2	2	0	0	0	0	0	0	0	0	0	0	0	0	0	0	k__Bacteria; p__Proteobacteria; c__Gammaproteobacteria; o__Pseudomonadales; f__Pseudomonadaceae; g__Pseudomonas; s__uncultured_Pseudomonas_sp.
otu27297	1	0	0	0	10	0	0	0	42	0	0	0	5	4	0	0	11	0	0	0	0	0	0	0	0	0	0	0	0	0	0	0	15	0	0	0	k__Bacteria; p__Proteobacteria; c__Gammaproteobacteria; o__Betaproteobacteriales; f__Nitrosomonadaceae; g__MND1; s__unidentified
otu27791	13	1	0	0	4	2	0	0	10	4	0	0	9	5	0	0	3	2	0	1	2	2	0	0	3	2	0	2	3	5	0	0	14	1	0	0	k__Bacteria; p__Proteobacteria; c__Deltaproteobacteria; o__Myxococcales; f__Haliangiaceae; g__Haliangium; s__uncultured_Nannocystineae_bacterium
otu31755	18	0	0	0	5	0	0	0	10	0	0	0	19	6	0	0	12	0	0	0	3	0	0	0	1	0	0	0	1	0	0	0	13	0	0	0	k__Bacteria; p__Latescibacteria; c__uncultured_bacterium; o__uncultured_bacterium; f__uncultured_bacterium; g__uncultured_bacterium; s__uncultured_bacterium
otu37512	19	2	0	0	9	2	0	0	2	6	0	0	2	2	0	0	7	1	1	0	7	2	0	0	2	1	0	0	3	3	0	0	17	0	0	0	k__Bacteria; p__Chloroflexi; c__Anaerolineae; o__Ardenticatenales; f__uncultured; g__uncultured_bacterium; s__uncultured_bacterium
otu40422	1	0	0	0	0	1	0	0	2	3	0	0	0	0	0	78	0	0	0	0	0	0	0	0	2	0	0	0	1	0	0	0	0	0	0	0	k__Bacteria; p__Actinobacteria; c__Actinobacteria; o__Streptosporangiales; f__Thermomonosporaceae; g__Actinocorallia; s__unidentified
otu42802	0	1	39	0	0	0	0	0	0	0	0	0	0	0	1	23	0	0	0	0	1	1	4	1	0	1	14	0	0	0	0	1	0	0	0	1	k__Bacteria; p__Proteobacteria; c__Gammaproteobacteria; o__Betaproteobacteriales; f__Burkholderiaceae; g__Pseudorhodoferax; s__uncultured_bacterium
otu48619	12	1	0	0	10	3	0	0	3	5	0	0	14	11	0	0	6	0	0	0	2	1	0	0	10	0	0	0	5	3	0	0	2	0	0	0	k__Bacteria; p__Actinobacteria; c__Acidimicrobiia; o__Microtrichales; f__uncultured; g__uncultured_bacterium; s__uncultured_bacterium
otu57148	2	1	0	0	3	2	0	0	2	4	0	0	2	1	0	1	17	2	0	0	2	3	0	0	6	10	0	0	8	12	0	4	5	1	0	0	k__Bacteria; p__Acidobacteria; c__Subgroup_6; o__uncultured_bacterium; f__uncultured_bacterium; g__uncultured_bacterium; s__uncultured_bacterium
otu57442	0	0	0	0	35	0	1	0	5	1	0	0	18	4	0	0	0	0	0	0	1	0	0	0	4	0	0	0	0	0	17	1	1	0	0	0	k__Bacteria; p__Actinobacteria; c__Actinobacteria; o__Streptomycetales; f__Streptomycetaceae; g__Streptomyces; s__unidentified
otu59206	0	0	0	0	0	3	10	0	0	0	0	0	0	0	0	0	0	0	6	15	1	1	30	0	0	0	6	1	0	2	0	2	0	0	1	10	k__Bacteria; p__Bacteroidetes; c__Bacteroidia; o__Sphingobacteriales; f__Sphingobacteriaceae; g__Pedobacter; s__uncultured_Pedobacter_sp.
otu60040	3	2	0	0	5	1	0	0	16	2	0	0	5	8	0	0	3	1	0	1	2	0	0	0	10	6	0	0	11	9	0	0	3	0	0	0	k__Bacteria; p__Chloroflexi; c__KD4-96; o__unidentified; f__unidentified; g__unidentified; s__unidentified
otu70231	1	1	1	0	0	1	0	0	0	3	17	0	0	3	14	1	0	8	21	11	3	2	0	0	0	0	0	0	0	0	0	0	0	0	1	0	k__Bacteria; p__Proteobacteria; c__Alphaproteobacteria; o__Rhizobiales; f__Rhizobiaceae; g__Allorhizobium-Neorhizobium-Pararhizobium-Rhizobium; s__uncultured_Rhizobium_sp.
otu75371	0	0	0	0	1	6	2	0	0	2	8	3	0	3	8	1	0	11	3	0	1	1	1	0	0	0	15	0	0	2	5	0	4	1	10	0	k__Bacteria; p__Chloroflexi; c__Anaerolineae; o__SBR1031; f__A4b; g__uncultured_bacterium; s__uncultured_bacterium
otu90226	2	0	0	0	5	0	0	0	12	0	0	0	6	2	0	1	36	5	3	1	4	0	0	0	1	0	0	1	1	1	0	0	7	0	0	0	k__Bacteria; p__Proteobacteria; c__Deltaproteobacteria; o__Myxococcales; f__Haliangiaceae; g__Haliangium; s__uncultured_bacterium
otu103847	0	0	0	0	1	0	24	0	0	0	0	0	0	0	10	0	0	0	33	0	0	0	0	0	0	0	3	0	0	0	0	0	0	0	4	13	k__Bacteria; p__Proteobacteria; c__Gammaproteobacteria; o__Betaproteobacteriales; f__Burkholderiaceae; g__unidentified; s__unidentified
otu104051	5	0	0	0	16	0	0	0	19	0	0	0	7	4	0	0	10	0	1	0	4	2	0	0	5	4	0	0	6	1	0	0	4	0	0	0	k__Bacteria; p__Planctomycetes; c__OM190; o__unidentified; f__unidentified; g__unidentified; s__unidentified
otu5746	3	4	0	0	2	3	0	0	0	0	0	0	2	5	0	0	0	7	0	0	4	4	0	0	13	15	0	0	5	19	0	0	1	0	0	0	k__Bacteria; p__Chloroflexi; c__Anaerolineae; o__SBR1031; f__A4b; g__uncultured_Chloroflexi_bacterium; s__uncultured_Chloroflexi_bacterium
otu32556	1	9	1	1	0	0	0	15	0	0	1	3	0	3	32	4	0	2	0	0	0	0	0	0	0	5	2	0	1	3	3	0	0	0	0	1	k__Bacteria; p__Proteobacteria; c__Gammaproteobacteria; o__Pseudomonadales; f__Pseudomonadaceae; g__Pseudomonas; s__Pseudomonas_sp.
otu34796	25	2	0	0	11	2	1	0	0	1	0	0	0	0	0	0	7	0	0	2	0	1	0	0	10	5	0	0	7	3	0	0	10	0	0	0	k__Bacteria; p__Proteobacteria; c__Deltaproteobacteria; o__Myxococcales; f__Haliangiaceae; g__Haliangium; s__uncultured_Kofleriaceae_bacterium
otu36614	1	0	0	0	0	2	0	0	0	2	77	0	0	0	0	0	0	0	0	0	1	1	0	0	0	1	1	0	0	0	1	0	0	0	0	0	k__Bacteria; p__Verrucomicrobia; c__Verrucomicrobiae; o__Verrucomicrobiales; f__Rubritaleaceae; g__Luteolibacter; s__unidentified
otu36981	5	2	0	0	1	0	1	0	1	1	0	0	1	0	0	0	2	6	0	0	9	1	0	0	4	15	0	0	9	22	0	0	5	2	0	0	k__Bacteria; p__Gemmatimonadetes; c__Gemmatimonadetes; o__Gemmatimonadales; f__Gemmatimonadaceae; g__uncultured; s__uncultured_Gemmatimonadetes_bacterium
otu41448	16	2	0	0	7	1	0	0	1	0	0	0	0	0	0	0	9	2	0	0	3	0	0	0	2	3	0	0	5	7	0	0	29	0	0	0	k__Bacteria; p__Proteobacteria; c__Deltaproteobacteria; o__NB1-j; f__uncultured_bacterium; g__uncultured_bacterium; s__uncultured_bacterium
otu50899	0	5	8	0	0	3	3	1	0	2	0	0	0	0	9	3	0	13	19	0	8	4	1	0	0	0	2	0	0	0	0	1	0	3	2	0	k__Bacteria; p__Proteobacteria; c__Alphaproteobacteria; o__Rhizobiales; f__Rhizobiaceae; g__unidentified; s__uncultured_bacterium
otu80527	8	3	0	0	2	0	0	0	7	14	1	0	6	4	0	0	9	8	0	0	3	5	0	0	1	2	1	0	0	2	2	0	8	1	0	0	k__Bacteria; p__Acidobacteria; c__Subgroup_6; o__uncultured_Acidobacteria_bacterium; f__uncultured_Acidobacteria_bacterium; g__uncultured_Acidobacteria_bacterium; s__uncultured_Acidobacteria_bacterium
otu82278	0	1	3	0	0	2	1	0	0	1	22	0	0	1	1	18	0	5	13	3	4	1	2	0	0	0	0	1	0	0	1	2	0	0	3	2	k__Bacteria; p__Proteobacteria; c__Alphaproteobacteria; o__Caulobacterales; f__Caulobacteraceae; g__Caulobacter; s__unidentified
otu93725	5	4	0	0	6	3	1	0	2	15	0	0	5	5	0	1	2	1	0	0	6	3	0	0	8	5	0	0	6	4	0	0	4	1	0	0	k__Bacteria; p__Acidobacteria; c__Subgroup_6; o__uncultured_bacterium; f__uncultured_bacterium; g__uncultured_bacterium; s__uncultured_bacterium
otu104106	6	1	2	0	3	0	0	0	2	3	0	0	0	7	0	0	10	6	2	0	4	1	0	0	3	13	0	0	6	14	1	1	2	0	0	0	k__Bacteria; p__Verrucomicrobia; c__Verrucomicrobiae; o__Pedosphaerales; f__Pedosphaeraceae; g__unidentified; s__unidentified
otu436	13	4	1	1	4	2	0	0	3	6	0	0	1	4	0	0	3	1	0	1	4	7	0	0	7	4	0	0	5	5	0	0	8	2	0	0	k__Bacteria; p__Acidobacteria; c__Blastocatellia_(Subgroup_4); o__Pyrinomonadales; f__Pyrinomonadaceae; g__RB41; s__uncultured_bacterium
otu984	0	0	0	0	1	0	0	0	1	2	0	0	0	0	0	0	0	0	0	0	3	0	0	0	9	27	0	0	13	19	0	1	8	2	0	0	k__Bacteria; p__Rokubacteria; c__NC10; o__Rokubacteriales; f__uncultured_bacterium; g__uncultured_bacterium; s__uncultured_bacterium
otu1661	3	1	0	0	2	14	5	0	11	10	0	0	11	14	0	0	2	2	0	1	5	1	0	0	0	0	0	0	0	1	0	0	1	2	0	0	k__Bacteria; p__Actinobacteria; c__Actinobacteria; o__Pseudonocardiales; f__Pseudonocardiaceae; g__Pseudonocardia; s__uncultured_bacterium
otu2513	15	1	1	0	8	0	0	0	4	3	0	0	4	0	0	0	11	2	0	2	0	1	0	0	2	4	0	0	6	7	0	0	15	0	0	0	k__Bacteria; p__Bacteroidetes; c__Bacteroidia; o__Sphingobacteriales; f__AKYH767; g__uncultured_bacterium; s__uncultured_bacterium
otu5705	9	3	0	0	11	1	0	1	8	3	0	0	2	5	0	0	4	0	0	0	3	0	0	0	10	3	0	0	11	3	0	1	8	0	0	0	k__Bacteria; p__Actinobacteria; c__Thermoleophilia; o__Solirubrobacterales; f__Solirubrobacteraceae; g__Solirubrobacter; s__uncultured_bacterium
otu6182	0	0	0	0	0	0	0	0	4	3	0	0	0	3	0	0	0	0	0	0	1	2	0	0	4	18	0	0	9	38	0	1	1	2	0	0	k__Bacteria; p__Verrucomicrobia; c__Verrucomicrobiae; o__Chthoniobacterales; f__Xiphinematobacteraceae; g__Candidatus_Xiphinematobacter; s__uncultured_bacterium
otu8076	0	0	0	0	0	2	0	0	0	0	0	0	0	1	0	0	0	0	0	0	28	51	3	1	0	0	0	0	0	0	0	0	0	0	0	0	k__Bacteria; p__Bacteroidetes; c__Bacteroidia; o__Sphingobacteriales; f__Sphingobacteriaceae; g__Pedobacter; s__Pedobacter_silvilitoris
otu8770	0	0	2	27	0	0	0	0	0	0	0	1	1	0	2	3	0	0	5	5	0	0	1	15	1	2	0	11	0	0	1	6	0	0	2	1	k__Bacteria; p__Proteobacteria; c__Alphaproteobacteria; o__Rhizobiales; f__Xanthobacteraceae; g__Bradyrhizobium; s__unidentified
otu9547	35	0	0	0	20	0	0	0	3	0	0	0	0	1	0	0	1	0	0	0	1	0	0	0	6	2	0	0	9	2	0	0	6	0	0	0	k__Bacteria; p__Planctomycetes; c__OM190; o__uncultured_bacterium; f__uncultured_bacterium; g__uncultured_bacterium; s__uncultured_bacterium
otu17560	0	0	0	0	2	3	0	0	7	0	0	0	1	0	0	0	0	0	0	0	5	4	0	0	14	6	0	0	17	14	0	0	13	0	0	0	k__Bacteria; p__Rokubacteria; c__NC10; o__Methylomirabilales; f__Methylomirabilaceae; g__wb1-A12; s__uncultured_bacterium
otu20092	19	1	0	0	20	3	1	0	4	3	0	0	2	3	0	0	9	3	0	1	2	0	0	0	1	1	0	0	1	2	0	0	10	0	0	0	k__Bacteria; p__Proteobacteria; c__Gammaproteobacteria; o__Gammaproteobacteria_Incertae_Sedis; f__Unknown_Family; g__Acidibacter; s__uncultured_proteobacterium
otu29695	3	1	0	0	3	3	0	0	2	9	0	0	1	2	0	0	8	11	0	0	6	2	0	0	2	5	0	0	4	10	1	0	8	5	0	0	k__Bacteria; p__Proteobacteria; c__Gammaproteobacteria; o__Steroidobacterales; f__Steroidobacteraceae; g__uncultured; s__unidentified
otu32503	6	1	0	0	6	1	0	0	14	6	0	0	0	5	0	0	0	0	1	0	6	3	0	0	8	8	0	0	5	13	1	0	2	0	0	0	k__Bacteria; p__Acidobacteria; c__Subgroup_6; o__unidentified; f__unidentified; g__unidentified; s__unidentified
otu35128	0	4	4	0	0	6	9	0	0	0	2	0	0	0	5	1	0	2	14	0	12	2	2	0	0	1	2	0	0	0	0	11	0	9	0	0	k__Bacteria; p__Proteobacteria; c__Alphaproteobacteria; o__Rhizobiales; f__Rhizobiaceae; g__Mesorhizobium; s__Mesorhizobium_thiogangeticum
otu39659	1	2	0	0	2	2	0	0	4	3	0	0	4	3	0	0	24	10	0	0	3	3	0	0	0	8	0	0	0	2	0	3	6	6	0	0	k__Bacteria; p__Proteobacteria; c__Deltaproteobacteria; o__Myxococcales; f__bacteriap25; g__uncultured_bacterium; s__uncultured_bacterium
otu40332	15	3	0	0	11	1	0	0	7	5	0	0	2	4	0	0	11	1	0	0	6	3	0	0	4	2	0	0	2	6	0	0	3	0	0	0	k__Bacteria; p__Planctomycetes; c__OM190; o__uncultured_bacterium; f__uncultured_bacterium; g__uncultured_bacterium; s__uncultured_bacterium
otu50596	3	2	0	0	6	3	1	0	15	2	0	0	4	2	0	0	1	1	0	0	1	0	0	0	16	11	0	0	7	7	0	1	3	0	0	0	k__Bacteria; p__Actinobacteria; c__Acidimicrobiia; o__Microtrichales; f__uncultured; g__uncultured_bacterium; s__uncultured_bacterium
otu52321	17	1	0	0	7	0	0	0	4	8	0	0	2	1	0	0	2	0	0	0	0	1	0	0	5	1	0	0	1	1	0	0	33	0	0	2	k__Bacteria; p__Proteobacteria; c__Gammaproteobacteria; o__Xanthomonadales; f__Xanthomonadaceae; g__Arenimonas; s__unidentified
otu61353	11	3	0	0	11	0	0	0	4	1	0	0	4	5	0	0	5	1	1	0	2	0	0	0	5	5	0	0	7	9	0	0	12	0	0	0	k__Bacteria; p__Latescibacteria; c__uncultured_soil_bacterium; o__uncultured_soil_bacterium; f__uncultured_soil_bacterium; g__uncultured_soil_bacterium; s__uncultured_soil_bacterium
otu67763	0	15	12	0	0	5	3	0	0	0	0	0	0	0	5	1	0	1	5	0	11	4	5	0	0	0	8	0	0	1	2	5	0	2	1	0	k__Bacteria; p__Proteobacteria; c__Alphaproteobacteria; o__Rhizobiales; f__Rhizobiaceae; g__Mesorhizobium; s__unidentified
otu68273	7	2	0	0	5	3	0	0	2	8	0	0	0	1	0	0	3	5	0	0	13	6	0	0	1	5	0	0	3	7	4	1	3	7	0	0	k__Bacteria; p__Acidobacteria; c__Subgroup_6; o__unidentified; f__unidentified; g__unidentified; s__unidentified
otu72834	0	0	0	0	3	0	0	0	1	0	0	0	7	6	0	0	2	0	0	0	0	0	0	0	35	0	0	0	24	0	0	0	8	0	0	0	k__Bacteria; p__Nitrospirae; c__Nitrospira; o__Nitrospirales; f__Nitrospiraceae; g__Nitrospira; s__uncultured_bacterium
otu83050	0	1	0	0	1	1	0	0	20	1	0	0	0	0	0	1	0	0	0	0	0	1	0	0	27	5	0	0	15	7	0	1	5	0	0	0	k__Bacteria; p__Proteobacteria; c__Alphaproteobacteria; o__Rhizobiales; f__Hyphomicrobiaceae; g__Filomicrobium; s__uncultured_bacterium
otu84023	0	0	5	0	0	4	1	0	0	1	0	0	0	0	30	4	0	8	5	1	10	2	9	0	0	0	2	0	0	2	0	1	0	1	0	0	k__Bacteria; p__Proteobacteria; c__Alphaproteobacteria; o__Rhizobiales; f__Rhizobiaceae; g__Mesorhizobium; s__Mesorhizobium_thiogangeticum
otu99189	14	0	0	0	12	2	0	0	12	0	0	0	11	3	0	0	8	3	0	1	3	0	0	0	6	0	0	0	9	1	0	0	1	0	0	0	k__Bacteria; p__Actinobacteria; c__Actinobacteria; o__Propionibacteriales; f__Nocardioidaceae; g__Nocardioides; s__unidentified
otu6	0	0	0	1	0	0	0	3	0	0	1	1	0	0	0	0	0	1	11	12	0	0	2	4	0	0	1	34	0	0	1	5	0	0	6	2	k__Bacteria; p__Proteobacteria; c__Gammaproteobacteria; o__Betaproteobacteriales; f__Burkholderiaceae; g__Cupriavidus; s__unidentified
otu11403	0	0	26	1	0	1	0	0	0	1	3	0	0	0	11	42	0	0	0	0	0	0	0	0	0	0	0	0	0	0	0	0	0	0	0	0	k__Bacteria; p__Proteobacteria; c__Gammaproteobacteria; o__Betaproteobacteriales; f__Burkholderiaceae; g__Pseudorhodoferax; s__unidentified
otu18696	0	0	0	0	0	0	0	0	0	0	1	0	0	0	0	3	0	4	5	0	1	2	4	1	0	0	16	2	0	2	5	7	0	3	22	7	k__Bacteria; p__Proteobacteria; c__Alphaproteobacteria; o__Rhizobiales; f__Rhizobiaceae; g__Allorhizobium-Neorhizobium-Pararhizobium-Rhizobium; s__unidentified
otu18714	2	0	0	0	4	0	0	0	20	1	0	0	6	17	0	1	0	0	0	1	0	0	0	0	15	5	0	0	10	2	0	0	1	0	0	0	k__Bacteria; p__Actinobacteria; c__Thermoleophilia; o__Gaiellales; f__uncultured; g__uncultured_bacterium; s__uncultured_bacterium
otu30925	11	0	0	2	3	2	0	0	2	6	0	0	5	2	0	0	2	2	2	1	5	3	0	0	6	2	0	1	7	6	1	4	5	1	0	4	k__Bacteria; p__Acidobacteria; c__Subgroup_17; o__uncultured_bacterium; f__uncultured_bacterium; g__uncultured_bacterium; s__uncultured_bacterium
otu47065	6	0	0	0	3	0	0	0	2	0	0	0	3	2	0	0	3	0	0	0	1	1	0	0	23	12	0	1	7	9	0	6	6	0	0	0	k__Bacteria; p__Chloroflexi; c__KD4-96; o__uncultured_Chloroflexi_bacterium; f__uncultured_Chloroflexi_bacterium; g__uncultured_Chloroflexi_bacterium; s__uncultured_Chloroflexi_bacterium
otu61504	3	0	0	0	0	1	0	0	1	1	0	0	0	3	0	0	1	0	0	0	0	1	0	0	21	25	0	0	7	13	0	0	7	1	0	0	k__Bacteria; p__Acidobacteria; c__Subgroup_6; o__uncultured_bacterium; f__uncultured_bacterium; g__uncultured_bacterium; s__uncultured_bacterium
otu62823	10	0	0	0	12	2	0	0	2	8	0	0	8	6	0	0	9	0	0	0	5	0	0	0	1	1	0	0	1	1	0	0	19	0	0	0	k__Bacteria; p__Planctomycetes; c__Pla3_lineage; o__uncultured_bacterium; f__uncultured_bacterium; g__uncultured_bacterium; s__uncultured_bacterium
otu76179	8	2	0	0	1	1	0	0	1	0	0	0	0	0	0	0	13	7	0	3	1	6	0	0	6	9	0	0	10	13	1	0	0	1	0	2	k__Bacteria; p__Proteobacteria; c__Alphaproteobacteria; o__Sphingomonadales; f__Sphingomonadaceae; g__Sphingomonas; s__unidentified
otu81836	2	0	0	0	9	0	0	0	8	4	0	0	4	1	0	0	2	0	0	0	4	2	0	0	10	9	0	0	14	8	0	0	8	0	0	0	k__Bacteria; p__Chloroflexi; c__Chloroflexia; o__Thermomicrobiales; f__JG30-KF-CM45; g__uncultured_bacterium; s__uncultured_bacterium
otu99302	0	1	0	0	1	4	29	0	0	1	10	0	6	20	5	0	0	1	0	0	1	1	0	0	1	0	4	0	0	0	0	0	0	0	0	0	k__Bacteria; p__Actinobacteria; c__Actinobacteria; o__Micromonosporales; f__Micromonosporaceae; g__unidentified; s__unidentified
otu108427	1	0	0	0	4	0	0	0	4	3	0	0	3	3	0	1	8	2	0	4	2	0	0	0	7	8	0	0	11	13	0	0	9	2	0	0	k__Bacteria; p__Entotheonellaeota; c__Entotheonellia; o__Entotheonellales; f__Entotheonellaceae; g__uncultured_bacterium; s__uncultured_bacterium
otu4497	3	3	0	0	5	5	0	0	11	6	0	0	5	14	0	0	5	5	0	0	2	1	0	0	7	1	2	0	3	1	0	0	3	2	0	0	k__Bacteria; p__Actinobacteria; c__Actinobacteria; o__Corynebacteriales; f__Mycobacteriaceae; g__Mycobacterium; s__uncultured_bacterium
otu8676	1	1	3	0	0	1	0	0	2	1	0	0	0	0	1	0	1	2	0	1	1	1	0	0	3	18	0	0	7	36	0	0	3	1	0	0	k__Bacteria; p__Verrucomicrobia; c__Verrucomicrobiae; o__Chthoniobacterales; f__Chthoniobacteraceae; g__Candidatus_Udaeobacter; s__unidentified
otu8999	0	0	2	12	0	0	1	13	1	0	1	9	0	0	0	7	0	0	9	3	0	0	1	5	0	0	0	16	0	0	1	1	0	0	2	0	k__Bacteria; p__Proteobacteria; c__Gammaproteobacteria; o__Betaproteobacteriales; f__Burkholderiaceae; g__Cupriavidus; s__unidentified
otu17115	1	3	0	0	0	2	14	33	1	2	14	3	0	0	6	5	0	0	0	0	0	0	0	0	0	0	0	0	0	0	0	0	0	0	0	0	k__Bacteria; p__Proteobacteria; c__Alphaproteobacteria; o__Rhizobiales; f__Rhizobiaceae; g__Ensifer; s__Sinorhizobium_sp._DAH2-10
otu17567	0	4	7	1	0	7	6	0	0	3	0	0	0	0	6	6	0	3	12	0	14	1	1	0	0	1	4	0	0	1	0	3	0	4	0	0	k__Bacteria; p__Proteobacteria; c__Alphaproteobacteria; o__Rhizobiales; f__Rhizobiaceae; g__Mesorhizobium; s__Mesorhizobium_thiogangeticum
otu18901	0	1	6	8	0	0	2	14	0	0	3	15	0	0	12	23	0	0	0	0	0	0	0	0	0	0	0	0	0	0	0	0	0	0	0	0	k__Bacteria; p__Proteobacteria; c__Gammaproteobacteria; o__Pseudomonadales; f__Pseudomonadaceae; g__Pseudomonas; s__Pseudomonas_sp._DQ-01
otu26654	16	2	0	0	17	1	0	0	2	2	0	0	5	7	0	1	12	0	0	0	2	0	0	0	0	1	0	0	2	3	0	3	8	0	0	0	k__Bacteria; p__Latescibacteria; c__uncultured_bacterium; o__uncultured_bacterium; f__uncultured_bacterium; g__uncultured_bacterium; s__uncultured_bacterium
otu30633	14	0	0	0	21	0	0	0	3	0	0	0	8	3	0	0	8	0	0	2	0	0	0	0	0	0	0	0	1	0	0	0	24	0	0	0	k__Bacteria; p__Proteobacteria; c__Gammaproteobacteria; o__Betaproteobacteriales; f__Nitrosomonadaceae; g__MND1; s__uncultured_bacterium
otu35691	0	1	4	0	1	1	7	0	1	3	47	0	0	1	5	1	0	0	0	0	6	3	0	0	0	0	0	0	0	0	0	0	0	0	0	3	k__Bacteria; p__Actinobacteria; c__Actinobacteria; o__Micrococcales; f__Microbacteriaceae; g__Microbacterium; s__unidentified
otu58384	0	1	1	0	0	5	0	0	0	0	0	0	0	0	0	1	0	7	7	0	43	5	2	0	0	0	6	0	0	0	1	2	0	0	3	0	k__Bacteria; p__Proteobacteria; c__Alphaproteobacteria; o__Rhizobiales; f__Rhizobiaceae; g__Mesorhizobium; s__Mesorhizobium_thiogangeticum
otu90836	8	2	0	0	3	0	0	0	3	13	0	0	3	5	0	0	4	0	0	1	1	4	0	0	11	5	0	0	6	8	0	0	6	1	0	0	k__Bacteria; p__Proteobacteria; c__Gammaproteobacteria; o__Betaproteobacteriales; f__Nitrosomonadaceae; g__Ellin6067; s__unidentified
otu103324	4	0	0	0	4	0	0	0	3	1	0	0	1	1	0	0	25	0	0	1	3	0	0	0	9	4	0	0	7	3	0	0	17	1	0	0	k__Bacteria; p__Gemmatimonadetes; c__Gemmatimonadetes; o__Gemmatimonadales; f__Gemmatimonadaceae; g__uncultured; s__uncultured_Gemmatimonas_sp.
otu104382	5	1	0	0	3	0	0	1	1	13	0	0	2	5	0	0	8	12	0	0	2	4	0	0	4	4	0	0	2	10	0	1	6	0	0	0	k__Bacteria; p__Bacteroidetes; c__Bacteroidia; o__Chitinophagales; f__Chitinophagaceae; g__Terrimonas; s__uncultured_Bacteroidetes_bacterium
otu105715	0	0	0	0	0	1	0	0	80	0	0	0	0	1	0	0	0	0	0	0	0	0	0	0	1	0	0	0	0	0	0	0	1	0	0	0	k__Bacteria; p__Actinobacteria; c__Actinobacteria; o__Micromonosporales; f__Micromonosporaceae; g__uncultured; s__uncultured_bacterium
otu102	0	0	0	6	0	0	3	5	0	0	3	4	0	0	47	15	0	0	0	0	0	0	0	0	0	0	0	0	0	0	0	0	0	0	0	0	k__Bacteria; p__Proteobacteria; c__Alphaproteobacteria; o__Sphingomonadales; f__Sphingomonadaceae; g__Sphingobium; s__unidentified
otu1766	11	3	0	0	9	1	0	0	3	4	0	0	7	9	0	0	10	3	0	0	5	5	0	0	4	1	0	0	2	2	0	0	2	2	0	0	k__Bacteria; p__Actinobacteria; c__MB-A2-108; o__uncultured_bacterium; f__uncultured_bacterium; g__uncultured_bacterium; s__uncultured_bacterium
otu6977	6	0	0	0	1	3	0	0	0	1	0	0	14	13	0	0	2	0	0	1	0	0	0	0	30	2	0	0	5	2	0	0	3	0	0	0	k__Bacteria; p__Actinobacteria; c__Actinobacteria; o__Micromonosporales; f__Micromonosporaceae; g__Hamadaea; s__unidentified
otu9967	0	1	0	0	0	11	38	0	0	0	0	0	0	1	0	0	0	0	0	0	1	1	3	0	0	0	0	0	0	0	0	0	0	0	0	27	k__Bacteria; p__Bacteroidetes; c__Bacteroidia; o__Sphingobacteriales; f__Sphingobacteriaceae; g__Pedobacter; s__unidentified
otu13815	0	0	0	0	0	0	0	0	0	0	0	1	0	0	0	0	0	0	0	0	0	0	0	0	0	0	0	0	0	0	81	1	0	0	0	0	k__Bacteria; p__Actinobacteria; c__Actinobacteria; o__Bifidobacteriales; f__Bifidobacteriaceae; g__Bifidobacterium; s__Bifidobacterium_animalis
otu17256	4	1	0	0	2	1	0	0	9	4	0	0	10	14	0	0	8	2	0	4	1	3	0	0	5	0	0	1	3	3	0	1	5	2	0	0	k__Bacteria; p__Proteobacteria; c__Alphaproteobacteria; o__Rhizobiales; f__Xanthobacteraceae; g__uncultured; s__unidentified
otu21048	0	0	0	0	0	6	0	1	0	7	20	3	0	0	4	16	0	1	2	0	2	1	2	0	0	0	3	0	0	2	1	7	0	4	1	0	k__Bacteria; p__Proteobacteria; c__Alphaproteobacteria; o__Rhizobiales; f__Rhizobiaceae; g__Allorhizobium-Neorhizobium-Pararhizobium-Rhizobium; s__unidentified
otu22723	0	0	0	0	0	0	0	0	0	0	0	0	0	0	0	0	0	0	10	9	0	0	2	3	0	0	6	25	0	0	12	16	0	0	0	0	k__Bacteria; p__Firmicutes; c__Bacilli; o__Lactobacillales; f__Lactobacillaceae; g__Lactobacillus; s__uncultured_bacterium
otu27030	0	0	2	46	0	1	0	0	0	1	0	3	0	0	2	12	0	0	4	0	0	0	0	2	0	0	0	3	0	0	1	6	0	0	0	0	k__Bacteria; p__Proteobacteria; c__Alphaproteobacteria; o__Rhizobiales; f__Xanthobacteraceae; g__Bradyrhizobium; s__unidentified
otu27103	9	2	0	0	10	1	1	0	1	3	0	6	2	9	0	1	1	5	0	0	4	1	0	0	6	4	0	0	7	8	0	0	2	0	0	0	k__Bacteria; p__Planctomycetes; c__OM190; o__uncultured_bacterium; f__uncultured_bacterium; g__uncultured_bacterium; s__uncultured_bacterium
otu30955	0	0	0	0	0	1	41	0	1	2	0	0	0	0	30	1	0	0	7	0	0	0	0	0	0	0	0	0	0	0	0	0	0	0	0	0	k__Bacteria; p__Actinobacteria; c__Actinobacteria; o__Micromonosporales; f__Micromonosporaceae; g__Dactylosporangium; s__Dactylosporangium_matsuzakiense
otu40855	7	0	0	0	8	1	0	0	4	2	0	0	6	7	0	0	9	2	0	0	3	3	0	0	4	1	0	0	5	2	0	1	17	1	0	0	k__Bacteria; p__Proteobacteria; c__Deltaproteobacteria; o__Myxococcales; f__Nannocystaceae; g__unidentified; s__unidentified
otu45677	28	3	0	0	21	1	0	0	3	0	0	0	6	7	0	0	0	0	0	0	2	0	0	0	2	0	0	0	2	1	0	0	7	0	0	0	k__Bacteria; p__Proteobacteria; c__Gammaproteobacteria; o__Betaproteobacteriales; f__Nitrosomonadaceae; g__MND1; s__unidentified
otu47417	5	1	0	0	6	8	4	0	6	7	0	0	1	2	0	0	17	2	0	1	3	0	0	0	1	1	0	0	0	4	0	0	14	0	0	0	k__Bacteria; p__Chloroflexi; c__Anaerolineae; o__Anaerolineales; f__Anaerolineaceae; g__uncultured; s__unidentified
otu68902	0	1	2	11	0	0	3	28	0	1	2	18	0	0	6	11	0	0	0	0	0	0	0	0	0	0	0	0	0	0	0	0	0	0	0	0	k__Bacteria; p__Proteobacteria; c__Gammaproteobacteria; o__Pseudomonadales; f__Pseudomonadaceae; g__Pseudomonas; s__Pseudomonas_sp._DQ-01
otu70721	0	0	0	0	0	10	8	0	0	4	1	0	0	0	1	1	2	1	1	0	6	4	3	0	9	10	5	0	4	4	5	0	0	0	4	0	k__Bacteria; p__Chloroflexi; c__Anaerolineae; o__SBR1031; f__A4b; g__uncultured_bacterium; s__uncultured_bacterium
otu71396	8	0	0	0	2	4	0	0	16	6	0	0	6	8	0	0	2	0	0	0	3	3	0	0	5	8	0	0	3	2	0	1	6	0	0	0	k__Bacteria; p__Actinobacteria; c__Actinobacteria; o__Micromonosporales; f__Micromonosporaceae; g__Phytohabitans; s__uncultured_bacterium
otu79419	5	0	0	0	7	2	0	0	8	2	0	0	11	4	0	0	9	1	1	0	3	2	0	0	9	0	0	0	5	4	2	0	8	0	0	0	k__Bacteria; p__Proteobacteria; c__Alphaproteobacteria; o__Rhizobiales; f__Xanthobacteraceae; g__uncultured; s__uncultured_Xanthobacteraceae_bacterium
otu80821	20	1	0	0	13	0	0	1	7	0	0	0	3	3	0	0	9	1	1	0	0	1	0	0	6	2	0	0	2	2	0	0	10	1	0	0	k__Bacteria; p__Proteobacteria; c__Gammaproteobacteria; o__Betaproteobacteriales; f__Nitrosomonadaceae; g__MND1; s__unidentified
otu86374	12	1	0	0	6	0	0	0	1	0	0	0	2	4	0	0	27	0	2	0	1	0	0	0	6	1	0	0	6	6	0	0	8	0	0	0	k__Bacteria; p__Acidobacteria; c__Thermoanaerobaculia; o__Thermoanaerobaculales; f__Thermoanaerobaculaceae; g__Subgroup_10; s__uncultured_bacterium
otu86738	0	4	0	1	0	1	1	5	0	0	1	2	0	1	0	3	0	0	6	12	0	0	1	8	1	1	2	13	1	1	2	9	0	0	5	2	k__Bacteria; p__Proteobacteria; c__Gammaproteobacteria; o__Pseudomonadales; f__Moraxellaceae; g__Acinetobacter; s__Acinetobacter_calcoaceticus
otu91265	0	0	0	0	0	0	0	0	0	0	2	46	0	0	0	0	0	0	0	11	1	0	5	4	1	0	2	5	0	0	4	1	0	0	1	0	k__Bacteria; p__Firmicutes; c__Bacilli; o__Lactobacillales; f__Lactobacillaceae; g__Lactobacillus; s__uncultured_bacterium
otu99937	4	2	0	0	3	0	0	0	1	2	0	0	2	1	0	0	14	4	0	3	0	0	0	0	8	13	0	0	6	14	0	0	6	0	0	0	k__Bacteria; p__Bacteroidetes; c__Bacteroidia; o__Chitinophagales; f__Chitinophagaceae; g__uncultured; s__unidentified
otu108863	0	4	0	0	1	0	0	0	1	3	0	0	1	0	0	0	2	13	0	0	6	5	0	0	3	8	0	0	8	17	5	0	3	3	0	0	k__Bacteria; p__Gemmatimonadetes; c__Gemmatimonadetes; o__Gemmatimonadales; f__Gemmatimonadaceae; g__uncultured; s__uncultured_Gemmatimonadetes_bacterium
otu109710	0	0	0	0	0	0	0	0	0	0	0	0	0	0	0	0	0	0	0	0	0	0	0	0	0	0	0	0	0	0	83	0	0	0	0	0	k__Bacteria; p__Proteobacteria; c__Alphaproteobacteria; o__Rhodobacterales; f__Rhodobacteraceae; g__Citreicella; s__unidentified
otu2435	0	0	0	0	0	7	3	0	5	4	0	0	39	19	0	0	0	1	0	0	4	0	0	0	0	0	0	0	0	0	0	0	0	0	0	0	k__Bacteria; p__Proteobacteria; c__Gammaproteobacteria; o__Betaproteobacteriales; f__Burkholderiaceae; g__Burkholderia-Caballeronia-Paraburkholderia; s__unidentified
otu49052	0	0	1	0	0	7	3	0	2	4	0	0	11	13	6	0	3	1	0	1	5	1	0	0	2	0	2	0	18	2	0	0	0	0	0	0	k__Bacteria; p__Actinobacteria; c__Actinobacteria; o__Pseudonocardiales; f__Pseudonocardiaceae; g__Actinophytocola; s__unidentified
otu49829	3	1	0	0	1	2	0	0	6	6	0	0	6	5	1	0	7	1	0	0	0	1	0	0	10	8	0	0	7	7	0	0	9	1	0	0	k__Bacteria; p__Proteobacteria; c__Deltaproteobacteria; o__Myxococcales; f__bacteriap25; g__metagenome; s__metagenome
otu52066	0	0	0	0	0	0	0	0	17	0	0	0	0	3	0	0	0	0	0	0	0	0	0	0	27	0	0	0	20	0	0	0	15	0	0	0	k__Bacteria; p__Acidobacteria; c__Subgroup_22; o__unidentified; f__unidentified; g__unidentified; s__unidentified
otu53497	3	2	0	0	3	1	0	0	14	6	0	0	12	7	1	0	8	3	0	0	2	0	0	0	3	1	0	0	3	1	0	0	11	1	0	0	k__Bacteria; p__Actinobacteria; c__Actinobacteria; o__Micrococcales; f__Intrasporangiaceae; g__Terrabacter; s__uncultured_bacterium
otu61019	16	1	0	0	18	0	0	0	11	0	0	0	5	9	0	1	8	0	0	1	0	0	0	0	3	0	0	0	1	3	0	0	5	0	0	0	k__Bacteria; p__Proteobacteria; c__Deltaproteobacteria; o__Myxococcales; f__Haliangiaceae; g__Haliangium; s__uncultured_bacterium
otu64762	6	2	0	0	4	0	1	0	15	0	0	0	3	9	0	1	4	0	0	0	0	0	0	0	9	7	0	0	12	5	0	0	4	0	0	0	k__Bacteria; p__Chloroflexi; c__Chloroflexia; o__Chloroflexales; f__Roseiflexaceae; g__uncultured; s__uncultured_bacterium
otu64837	0	8	42	0	1	2	0	0	0	0	8	2	0	0	2	13	0	0	4	0	0	0	0	0	0	0	0	0	0	0	0	0	0	0	0	0	k__Bacteria; p__Bacteroidetes; c__Bacteroidia; o__Cytophagales; f__Spirosomaceae; g__Dyadobacter; s__unidentified
otu66030	0	2	11	0	0	0	0	10	0	0	0	0	0	0	2	30	0	0	6	0	6	6	4	0	0	0	0	0	0	0	0	0	0	0	5	0	k__Bacteria; p__Bacteroidetes; c__Bacteroidia; o__Cytophagales; f__Spirosomaceae; g__Dyadobacter; s__uncultured_bacterium
otu69735	0	0	6	20	0	0	3	11	0	0	4	5	0	1	11	6	0	0	1	8	0	1	1	2	0	0	0	1	0	0	0	0	0	0	1	0	k__Bacteria; p__Proteobacteria; c__Gammaproteobacteria; o__Betaproteobacteriales; f__Burkholderiaceae; g__Acidovorax; s__uncultured_bacterium
otu72368	0	1	0	0	1	3	0	0	2	6	0	0	2	0	0	0	0	0	0	0	4	0	0	0	5	22	0	0	10	20	0	0	2	4	0	0	k__Bacteria; p__Proteobacteria; c__Gammaproteobacteria; o__Betaproteobacteriales; f__Burkholderiaceae; g__uncultured; s__uncultured_bacterium
otu76218	9	3	0	0	6	0	0	1	0	2	0	0	4	2	0	0	5	0	0	0	2	2	0	0	10	6	0	0	5	17	0	0	8	0	0	0	k__Bacteria; p__Proteobacteria; c__Gammaproteobacteria; o__Betaproteobacteriales; f__Nitrosomonadaceae; g__Ellin6067; s__uncultured_bacterium
otu77329	0	17	17	1	0	0	0	0	0	0	0	0	0	0	2	0	0	1	0	2	1	2	0	0	0	0	0	1	0	0	1	0	0	27	5	5	k__Bacteria; p__Firmicutes; c__Bacilli; o__Lactobacillales; f__Carnobacteriaceae; g__Carnobacterium; s__unidentified
otu82623	0	2	0	0	0	2	0	0	0	0	21	14	1	3	1	9	0	10	6	0	1	7	2	0	0	0	0	0	0	0	0	0	0	0	0	3	k__Bacteria; p__Bacteroidetes; c__Bacteroidia; o__Sphingobacteriales; f__Sphingobacteriaceae; g__Sphingobacterium; s__uncultured_bacterium
otu87537	6	1	0	0	9	0	0	0	1	1	0	0	10	8	1	0	4	0	0	0	4	1	0	0	18	3	0	0	7	4	0	0	4	0	0	0	k__Bacteria; p__Actinobacteria; c__Rubrobacteria; o__Rubrobacterales; f__Rubrobacteriaceae; g__Rubrobacter; s__unidentified
otu88000	0	0	0	0	2	0	0	0	36	1	0	0	1	0	0	0	22	0	0	0	2	0	0	0	6	4	0	0	1	5	0	0	2	0	0	0	k__Bacteria; p__Chloroflexi; c__Anaerolineae; o__SBR1031; f__uncultured_bacterium; g__uncultured_bacterium; s__uncultured_bacterium
otu88161	0	0	0	0	0	0	0	11	0	0	1	69	0	0	0	0	0	0	0	0	0	0	0	0	0	0	0	0	0	0	1	0	0	0	0	0	k__Bacteria; p__Bacteroidetes; c__Bacteroidia; o__Bacteroidales; f__Bacteroidaceae; g__Bacteroides; s__uncultured_bacterium
otu99150	3	0	0	0	2	1	1	0	3	5	0	0	3	5	0	0	13	15	8	4	7	3	0	0	1	2	1	0	1	1	0	0	1	1	0	1	k__Bacteria; p__Proteobacteria; c__Deltaproteobacteria; o__RCP2-54; f__uncultured_bacterium; g__uncultured_bacterium; s__uncultured_bacterium
otu103370	0	10	16	4	0	0	1	30	0	0	0	2	0	0	18	1	0	0	0	0	0	0	0	0	0	0	0	0	0	0	0	0	0	0	0	0	k__Bacteria; p__Proteobacteria; c__Gammaproteobacteria; o__Pseudomonadales; f__Pseudomonadaceae; g__Pseudomonas; s__unidentified
otu106821	0	0	0	1	1	0	0	0	1	0	0	0	0	1	0	0	0	0	29	47	1	0	0	0	0	1	0	0	0	0	0	0	0	0	0	0	k__Bacteria; p__Proteobacteria; c__Alphaproteobacteria; o__Rhizobiales; f__Xanthobacteraceae; g__Bradyrhizobium; s__Bradyrhizobium_sp._T92
otu3566	0	0	3	0	0	7	2	1	0	2	10	0	0	0	7	5	0	4	0	0	24	5	0	0	0	1	0	0	0	0	1	1	0	6	1	1	k__Bacteria; p__Proteobacteria; c__Alphaproteobacteria; o__Rhizobiales; f__Rhizobiaceae; g__Aminobacter; s__bacterium
otu19942	5	0	0	0	2	0	0	0	3	2	0	0	1	3	0	0	11	3	2	0	3	2	0	0	6	4	0	0	6	11	1	1	14	1	0	0	k__Bacteria; p__Acidobacteria; c__Blastocatellia_(Subgroup_4); o__Pyrinomonadales; f__Pyrinomonadaceae; g__RB41; s__uncultured_bacterium
otu21143	10	9	0	0	5	4	0	0	9	0	0	0	6	8	0	0	9	0	0	0	2	0	0	0	4	0	0	0	2	0	0	0	13	0	0	0	k__Bacteria; p__Proteobacteria; c__Deltaproteobacteria; o__Myxococcales; f__BIrii41; g__unidentified; s__unidentified
otu34417	5	1	0	0	2	0	0	0	13	1	0	0	9	8	0	0	4	0	0	0	0	0	0	0	8	4	0	0	11	6	0	0	8	1	0	0	k__Bacteria; p__Chloroflexi; c__Chloroflexia; o__Chloroflexales; f__Roseiflexaceae; g__uncultured; s__uncultured_bacterium
otu37855	0	4	2	0	0	8	15	1	0	1	0	0	0	0	13	0	0	6	18	1	4	2	1	0	0	0	0	0	0	0	0	0	0	4	1	0	k__Bacteria; p__Proteobacteria; c__Alphaproteobacteria; o__Rhizobiales; f__Rhizobiaceae; g__Mesorhizobium; s__unidentified
otu44245	5	0	0	0	9	0	0	0	28	0	0	0	8	9	0	0	14	0	0	1	2	0	0	0	0	0	0	0	3	0	0	0	2	0	0	0	k__Bacteria; p__Planctomycetes; c__OM190; o__uncultured_bacterium; f__uncultured_bacterium; g__uncultured_bacterium; s__uncultured_bacterium
otu45661	1	0	0	0	5	0	0	0	3	1	0	0	8	2	0	0	2	0	0	0	4	3	0	0	4	5	0	0	18	19	0	0	5	1	0	0	k__Bacteria; p__Actinobacteria; c__Thermoleophilia; o__Gaiellales; f__uncultured; g__uncultured_bacterium; s__uncultured_bacterium
otu46035	1	0	0	0	0	3	0	0	1	68	0	0	0	0	0	0	0	0	0	0	0	2	0	0	1	0	0	0	4	1	0	0	0	0	0	0	k__Bacteria; p__Chloroflexi; c__Anaerolineae; o__SBR1031; f__uncultured_bacterium; g__uncultured_bacterium; s__uncultured_bacterium
otu62458	0	0	0	0	0	1	5	0	0	0	0	0	0	0	0	0	0	0	0	0	1	0	0	0	0	0	0	0	0	0	0	0	0	1	55	18	k__Bacteria; p__Proteobacteria; c__Alphaproteobacteria; o__Rhizobiales; f__Xanthobacteraceae; g__Afipia; s__Afipia_massiliensis
[truncated: 6,724 more rows]

## Sheet: B Fungal OTUs 
# Constructed from biom file
[truncated: 1,788 more rows]

## Sheet: C Sequence number
Bacteria	Raw Reads (PE)	Clean Reads (PE)	Coverage	Fungi	ID	Raw Reads (PE)	Clean Reads (PE)	Coverage
[truncated: 45 more rows]

[truncated: 1 more sheets: D ANOSIM test ]
